# Supplementary material for: Mendelian and Non-Mendelian Regulation of Gene Expression in Maize
Source: PLoS Genet. 2013 Jan 17;9(1):e1003202. doi: 10.1371/journal.pgen.1003202 (PMC3547793; doi:10.1371/journal.pgen.1003202)
Supplement: Table S1 — Summary of RNA-seq data derived from shoot apices of 105 IBM RILs and B73 and Mo17. The preliminary RNA-seq analyses (RNA-seq mapping and population SNP calling) were conducted by Data2Bio (http://www.data2bio.com/) by mapping trimmed reads to the B73 reference genome AGPv2 (www.maizesequence.org). (XLS) [file pgen.1003202.s011.xls]

## Sheet: Sheet1
Table S1. Summary of RNA-seq data derived from shoot apices of 105 IBM RILs and B73 and Mo17. The preliminary RNA-seq analyses (RNA-seq mapping and population SNP calling) were conducted by Data2Bio (http://www.data2bio.com/) by mapping trimmed reads to the B73 reference genome AGPv2 (www.maizesequence.org).
READS SUMMARY	RAW READS		TRIMMED READS			ALIGNMENT TO REFERENCE GENOME [Allowing <=2 mismatches every 36 bp and <=3 bp tails]
Genotype Name	# Raw Reads	Read Length (bp)	# Trimmed Reads	% Reads Remaining	Read Length (bp)	Reads Aligned	% Aligned	Uniquely Aligned	% Uniquely Aligned	Unique Reads in Gene Space	% of reads in Gene Space
B73	29818090	103	29303973	98.2758	93	25422459	93.6699	23597186	92.8202	22335647	87.8579
Mo17	32807242	110	32316344	98.5037	97	26515538	84.881	24387634	91.9749	23059084	86.9644
M0001	28337804	110	27938641	98.5914	97	23632666	87.2812	21922804	92.7648	20734696	87.7374
M0005	32660449	110	32162902	98.4766	97	27158382	87.5792	25168940	92.6747	23780825	87.5635
M0007	34673395	110	34176434	98.5667	97	28715328	87.0485	26664520	92.8581	25243982	87.9112
M0008	43740590	110	43016968	98.3457	97	36407926	87.637	33743414	92.6815	31853989	87.4919
M0010	31515426	110	30985808	98.3195	97	26156218	87.5343	24173251	92.4188	22811880	87.214
M0012	30826314	110	30317839	98.3505	97	25603856	87.3955	23702270	92.573	22426253	87.5894
M0014	30199676	110	29748746	98.5068	97	24963625	86.5987	23059603	92.3728	21782148	87.2555
M0015	30270076	110	29853688	98.6244	101	25091963	83.8687	23314843	92.9176	22051245	87.8817
M0016	32749225	110	32310187	98.6594	101	27188625	83.8248	25229152	92.793	23820843	87.6133
M0017	43494775	110	42620927	97.9909	99	35258715	83.6529	32465224	92.0772	30239506	85.7646
M0021	28656926	110	28313117	98.8003	100	22768830	80.648	21178751	93.0164	20022103	87.9365
M0022	31164767	110	30795571	98.8153	101	25412856	82.0138	23836633	93.7975	22771106	89.6047
M0023	28104670	110	27793007	98.8911	102	23083903	82.1976	21399176	92.7017	20150834	87.2939
M0024	30189262	110	29827881	98.8029	101	24767961	82.3818	23034199	93	21747841	87.8063
M0025	28546030	110	28192954	98.7631	101	23394478	82.551	21750175	92.9714	20552432	87.8516
M0026	35048089	103	34395025	98.1367	95	29379770	92.3353	27106681	92.2631	25550838	86.9675
M0028	29074990	110	28741496	98.853	101	24122375	83.4102	22387372	92.8075	21156103	87.7032
M0029	29927445	110	29578150	98.8329	101	24401688	82.2235	22646737	92.8081	21429182	87.8184
M0030	33253038	110	32855926	98.8058	101	27161195	82.197	25221467	92.8585	23887299	87.9464
M0031	36075313	110	35516954	98.4522	97	30049974	87.4765	27752546	92.3546	26308618	87.5496
M0032	44621304	107	43136869	96.6733	96	36228307	88.2096	33327376	91.9926	31550740	87.0886
M0033	46818316	107	45297195	96.751	96	38177117	88.3265	35072282	91.8673	33133491	86.7889
M0034	37889463	107	36618211	96.6448	96	31048998	88.9508	28757025	92.6182	27245923	87.7514
M0035	34753744	110	34212686	98.4432	99	28503077	84.4854	26172870	91.8247	24824524	87.0942
M0039	28682492	110	28282221	98.6045	100	23692228	84.0848	21834262	92.1579	20655141	87.1811
M0040	25994819	110	25657666	98.703	100	21580627	84.4829	20011827	92.7305	18914839	87.6473
M0044	28074632	103	27553108	98.1424	93	23157937	91.3486	21232704	91.6865	20078910	86.7042
M0046	27514134	110	27118515	98.5621	101	22815353	84.0471	21101984	92.4903	19932635	87.365
M0048	34855920	110	34384351	98.6471	101	28778359	83.5369	26802996	93.1359	25477350	88.5295
M0051	30430264	110	29944815	98.4047	100	25218444	85.0602	23388452	92.7434	22115164	87.6944
M0052	35930496	110	35355319	98.3992	99	29913271	85.4898	27800699	92.9377	26332619	88.0299
M0054	37139662	110	36545958	98.4014	100	30780485	84.9785	28594815	92.8992	26989683	87.6844
M0056	33582941	103	32982878	98.2132	93	28123851	92.0012	25976314	92.364	24531839	87.2279
M0057	31182054	110	30744635	98.5972	100	26046949	85.4498	24186755	92.8583	22875141	87.8227
M0058	34105133	110	33628277	98.6018	100	28473956	85.2309	26461238	92.9314	25071325	88.05
M0060	38204012	110	37632693	98.5046	100	31641581	84.9125	29420411	92.9802	27823887	87.9346
M0061	32655208	110	32177421	98.5369	99	27183516	85.3684	25246446	92.8741	23924128	88.0097
M0062	23998541	110	23681495	98.6789	100	20086320	85.6563	18662515	92.9116	17711096	88.1749
M0063	38649604	110	38099428	98.5765	100	32339192	85.7044	30092879	93.0539	28509227	88.1569
M0066	30770642	110	30311405	98.5075	99	25705889	85.6923	23719721	92.2735	22315674	86.8115
M0067	31111651	110	30680305	98.6136	100	25527678	84.0026	23579236	92.3673	22296909	87.3441
M0074	32966908	110	32494366	98.5666	100	27552335	85.5141	25677286	93.1946	24229304	87.9392
M0075	30719696	110	30287394	98.5928	100	25547777	85.037	23700024	92.7675	22378554	87.5949
M0077	27858032	110	27460926	98.5745	100	23088901	84.7678	21400500	92.6874	20165691	87.3393
M0079	32254764	110	31816617	98.6416	100	26882447	85.1015	24977430	92.9135	23593164	87.7642
M0080	37502973	103	36807097	98.1445	93	31455854	92.3179	29033519	92.2993	27410500	87.1396
M0099	29118738	103	28623559	98.2994	93	24197928	91.1311	22323819	92.2551	21068849	87.0688
M0116	32653483	110	32174672	98.5337	97	26684601	85.8178	24633502	92.3135	23301908	87.3234
M0141	42882688	103	42142090	98.273	93	35847939	91.7449	33032300	92.1456	31212736	87.0698
M0165	33478329	103	32902266	98.2793	93	28088570	92.2475	25901279	92.2129	24476236	87.1395
M0176	37047290	103	36408620	98.2761	93	31023575	92.0428	28538178	91.9887	26956395	86.89
M0200	21922252	103	21543406	98.2719	92	18406264	93.0365	17008927	92.4084	16120506	87.5816
M0232	30566974	103	30071521	98.3791	93	25641719	92.0628	23757387	92.6513	22454732	87.5711
M0248	32581490	103	32031871	98.3131	93	27198791	91.9225	24852750	91.3745	23469783	86.2898
M0262	32056265	110	31619682	98.6381	100	26801094	85.4087	24894357	92.8856	23546809	87.8576
M0264	28685667	110	28302359	98.6638	100	23930563	84.9676	22147797	92.5503	20852053	87.1357
M0265	31809165	110	31322828	98.4711	97	26455131	87.2759	24492702	92.582	23146421	87.4931
M0266	27183557	110	26781109	98.5195	98	22681964	87.2682	20862357	91.9777	19652079	86.6419
M0267	27278858	110	26936020	98.7432	100	22721070	84.7843	21145030	93.0635	19931243	87.7214
M0269	37520690	110	37049434	98.744	100	31369555	85.2254	29195912	93.0709	27558792	87.852
M0270	35895251	103	35322042	98.4031	93	30098409	92.0015	27728845	92.1273	26196414	87.0359
M0272	36431635	110	35870523	98.4598	97	30257160	87.0713	27953357	92.3859	26336720	87.0429
M0275	33744211	103	33284933	98.6389	95	28569024	91.0146	26328940	92.159	24869781	87.0516
M0276	28645928	110	28194683	98.4247	97	23637877	86.6497	21626489	91.4908	20416095	86.3703
M0278	30163195	103	29606725	98.1551	93	25409914	93.0993	23419811	92.168	22081582	86.9014
M0281	18752374	110	18546805	98.9038	100	15701036	84.8902	14616933	93.0953	13802442	87.9078
M0284	36449662	103	35750258	98.0812	93	29885982	90.8497	27601187	92.355	26075729	87.2507
M0287	36936098	103	36263816	98.1799	93	30480595	91.1504	28162615	92.3952	26599381	87.2666
M0288	29234585	103	28858580	98.7138	95	24531355	89.8707	22660222	92.3725	21311955	86.8764
M0289	33920755	103	33305056	98.1849	93	28423758	92.4103	26281541	92.4633	24907043	87.6276
M0296	28856378	103	28477929	98.6885	95	24078382	89.4746	22145787	91.9737	20902775	86.8114
M0297	30514361	110	30013029	98.3571	97	25246751	86.8872	23364242	92.5436	22054157	87.3544
M0298	32705478	110	32201387	98.4587	97	27374776	87.7723	24947514	91.1332	23536012	85.977
M0303	39724356	103	38989371	98.1498	93	33257255	92.3472	30721736	92.376	29033190	87.2988
M0310	33305214	103	32855458	98.6496	95	27812590	89.9751	25614069	92.0952	24184247	86.9543
M0311	33975698	103	33507924	98.6232	94	28253474	90.0248	26087118	92.3324	24643220	87.2219
M0315	31973219	103	31529794	98.6131	94	26848497	90.8473	23405762	87.1772	22026823	82.0412
M0317	19214680	110	18974136	98.7481	98	16271855	88.158	13187714	81.0462	12411612	76.2766
M0322	39437966	103	38669203	98.0507	93	32942969	92.1313	30311503	92.0121	28614672	86.8612
M0323	34377090	103	33722121	98.0948	93	28374429	90.9889	26032711	91.7471	24565864	86.5775
M0325	31023223	103	30428957	98.0844	93	25776706	91.5616	23802981	92.343	22608998	87.711
M0326	33902303	103	33270587	98.1367	93	28242252	91.6913	25954536	91.8997	24490216	86.7148
M0328	36172662	103	35498261	98.1356	93	30105890	91.5613	27791519	92.3126	26208273	87.0536
M0329	40149838	103	39602658	98.6372	95	33538434	90.0218	30927418	92.2149	26208273	78.144
M0337	20051837	103	19666368	98.0776	92	16745049	93.0536	15395758	91.9421	14582686	87.0866
M0341	30807267	103	30383780	98.6254	94	25697763	90.1643	23762641	92.4697	22546871	87.7387
M0344	31302888	103	30899146	98.7102	95	26211010	89.5966	24051190	91.7599	22749491	86.7936
M0345	35914436	103	35444272	98.6909	94	29942408	90.0992	27706198	92.5316	26142713	87.31
M0346	32840996	103	32269569	98.26	93	27459258	91.8362	25187653	91.7274	23818348	86.7407
M0349	30069356	103	29663424	98.65	94	24832691	89.2325	22969444	92.4968	21721042	87.4695
M0352	32939522	103	32374511	98.2847	93	27678611	92.1463	25661719	92.7132	24290585	87.7594
M0354	31849004	103	31306129	98.2955	93	26654843	91.621	24591093	92.2575	23187871	86.9931
M0355	28768793	103	28270418	98.2677	93	24030878	91.6821	22218492	92.4581	20989300	87.343
M0357	33168439	103	32600828	98.2887	93	27661761	91.5987	25592216	92.5184	24220600	87.5599
M0360	31839466	103	31280745	98.2452	93	26602319	91.8009	24540064	92.2478	23151595	87.0285
M0364	32127718	110	31646279	98.5015	97	26996043	88.0368	23015548	85.2553	21653229	80.2089
M0365	40614830	103	39897355	98.2335	93	34005065	91.973	31482724	92.5825	29715545	87.3856
M0367	39779333	103	39190344	98.5194	94	32961858	90.0446	30414142	92.2707	28749046	87.2191
M0368	35699291	110	35152107	98.4672	98	29312040	85.8244	27170671	92.6946	25719073	87.7424
M0369	24044299	103	23630990	98.2811	93	20012974	91.2294	18528164	92.5808	17548131	87.6838
M0378	20631164	103	20259304	98.1976	92	17259502	92.7964	15922931	92.256	15107941	87.534
M0379	36914939	103	36225414	98.1321	93	30696426	91.4412	28407780	92.5443	26873054	87.5446
M0382	31470347	103	30860320	98.0616	93	26181174	91.725	24236480	92.5722	22923963	87.559
M0383	32086529	110	31607499	98.5071	97	26391742	86.4903	24454979	92.6615	23152684	87.727
M0384	34148148	103	33533526	98.2001	93	28511815	91.6064	26333507	92.36	24884747	87.2787
TOTAL	3476761205	106.857	3420490390	98.3815	96.5536	2888222144	87.9629	2665078385	92.2853	2515366443	87.0905
