# Supplementary material for: Mendelian and Non-Mendelian Regulation of Gene Expression in Maize
Source: PLoS Genet. 2013 Jan 17;9(1):e1003202. doi: 10.1371/journal.pgen.1003202 (PMC3547793; doi:10.1371/journal.pgen.1003202)
Supplement: Table S3 — eQTL mapping of the maize shoot apex. a, b indicate the chromosome and genetic position of e-traits, respectively; c shows the physical chromosomal location on the B73 reference genome (AGPv2) of e-traits; d shows the middle physical position (equals the sum of the position of the transcription start site and the termination site divided by 2) of e-traits; e indicates the genetic position of the peak of the eQTL; f is the genetic position of the inferior support interval left bound of the eQTL; g is the genetic position of the inferior support interval right bound of the eQTL; h represents the physical position of the peak of the eQTL on the B73 reference genome (AGPv2); i is the Logarithm of Odds (LOD) score of the eQTL; j is the additive effect, the positive value indicates that the allele from Mo17 increases the phenotypic value; k indicates the amount of expression variation of the e-trait explained by the eQTL; Type shows the relationship between e-traits and the eQTLs. (XLS) [file pgen.1003202.s013.xls]

## Sheet: Sheet1
Table S3. eQTL mapping of the maize shoot apex. a , b indicate the chromosome and genetic position of e-traits, respectively; c shows the physical chromosomal location on the B73 reference genome (AGPv2) of e-traits; d shows the middle physical position (equals the sum of the position of the transcription start site and the termination site divided by 2) of e-traits; e indicates the genetic posit…
eQTL SUMMARY	GENE_INFORMATION					eQTL_INFORMATION
eQTL_ID	e-traits	Gchra	Gposb	Pchrc	Pposd	Gchr	Gmarker	Gpose	G_leftf	G_rightg	Pchr	Pposh	LODi	ADDj	R2 k	type
1	GRMZM2G059865	1	0	1	7253	1	2	0.01	0.01	1.01	1	502652	83.9254	27.8876	0.921924	cis
2	GRMZM2G059865	1	0	1	7253	6	11	43.71	42.71	44.01	6	2486084	47.036	-11.6589	0.157457	trans
3	GRMZM2G059865	1	0	1	7253	4	407	467.31	462.31	468.21	4	158031548	6.89422	-5.06741	0.01	trans
4	GRMZM5G888250	1	0	1	10134.5	1	2	0.01	0.01	1.01	1	502652	38.3407	1.47607	0.659409	cis
5	GRMZM5G888250	1	0	1	10134.5	4	190	258.41	258.11	259.31	4	18003048	4.57587	-0.530736	0.0336874	trans
6	GRMZM2G093344	1	0	1	110644	1	2	0.01	0.01	1.01	1	502652	44.1462	-1.64597	0.835893	cis
7	GRMZM5G809743	1	0	1	144509	1	2	0.01	0.01	1.01	1	502652	70.9363	10.3793	0.88559	cis
8	GRMZM5G833153	1	0	1	145302	1	2	0.01	0.01	1.01	1	502652	28.5218	3.16112	0.623121	cis
9	GRMZM5G833153	1	0	1	145302	2	422	536.21	535.21	536.41	2	157945403	6.11781	3.7574	0.110532	trans
10	GRMZM2G330436	1	0.00991455	1	521422	1	2	0.01	0.01	2.41	1	502652	6.9122	0.406365	0.179863	cis
11	GRMZM2G330436	1	0.00991455	1	521422	3	377	497.61	496.71	499.81	3	142106281	4.84141	0.366196	0.122706	trans
12	GRMZM2G032104	1	0.221293	1	648350	1	2	0.01	0.01	1.01	1	502652	85.3754	4.44066	0.961196	cis
13	GRMZM2G399700	1	0.273641	1	679784	1	2	0.01	0.01	1.01	1	502652	51.4604	2.93338	0.700375	cis
14	GRMZM2G399700	1	0.273641	1	679784	4	407	467.31	466.31	467.81	4	158031548	13.1675	-2.88014	0.056943	trans
15	GRMZM2G073979	1	0.80444	1	998519	1	10	4.31	2.71	6.41	1	2560184	6.83925	-0.718598	0.227593	cis
16	GRMZM2G374777	1	0.807605	1	1.00042e+06	9	282	330.61	325.21	330.91	9	98785070	5.72882	-0.0756803	0.162323	trans
17	GRMZM2G374777	1	0.807605	1	1.00042e+06	1	1186	1226.11	1225.11	1233.41	1	290958988	4.39175	0.0676053	0.120433	trans
18	GRMZM2G374779	1	0.812572	1	1003402	7	231	324.41	324.01	325.11	7	115517328	7.48249	-0.754019	0.212705	trans
19	GRMZM2G374812	1	0.815437	1	1005122	1	2	0.01	0.01	8.41	1	502652	6.52825	0.234673	0.182727	cis
20	GRMZM2G374812	1	0.815437	1	1005122	9	538	593.71	589.01	599.51	9	148945174	4.46306	-0.195031	0.119852	trans
21	GRMZM2G483779	1	1.0705	1	1158282	1	3	1.01	0.01	2.41	1	1473769	8.59245	-0.579142	0.204431	cis
22	GRMZM2G483779	1	1.0705	1	1158282	3	421	544.31	540.51	549.31	3	159379683	6.29071	0.50913	0.158834	trans
23	GRMZM2G026639	1	1.139	1	1199413	7	599	758.71	753.31	767.11	7	174238317	4.25258	-0.339364	0.117797	trans
24	AC193500.3_FG003	1	2.10722	1	1.78081e+06	1	3	1.01	0.01	2.41	1	1473769	62.6976	-0.846446	0.861296	cis
25	AC193500.3_FG003	1	2.10722	1	1.78081e+06	10	444	529.21	522.61	534.51	10	142792885	4.85556	0.132542	0.0145302	trans
26	GRMZM2G161540	1	2.10828	1	1.78145e+06	1	3	1.01	0.01	2.41	1	1473769	54.5787	-0.379791	0.745663	cis
27	GRMZM2G161560	1	2.12031	1	1788676	1	10	4.31	2.71	6.41	1	2560184	11.9005	-9.4546	0.31531	cis
28	GRMZM2G060296	1	2.43023	1	1966556	1	8	3.31	0.01	4.31	1	2090034	15.5996	3.52001	0.398907	cis
29	GRMZM2G164696	1	2.65025	1	2.03893e+06	1	8	3.31	2.41	4.31	1	2090034	26.5105	33.867	0.48099	cis
30	GRMZM2G164696	1	2.65025	1	2.03893e+06	3	776	957.51	956.31	963.41	3	215225911	4.26661	-13.6583	0.0448487	trans
31	GRMZM2G703466	1	2.66888	1	2.04506e+06	1	10	4.31	2.71	6.41	1	2560184	28.0987	-0.845271	0.601843	cis
32	GRMZM2G114469	1	2.80153	1	2.0887e+06	1	8	3.31	0.01	4.31	1	2090034	18.156	-0.594222	0.37381	cis
33	GRMZM2G114469	1	2.80153	1	2.0887e+06	2	151	222.01	215.91	226.51	2	11542306	4.37752	-0.246002	0.0691053	trans
34	GRMZM2G114459	1	2.82849	1	2097571	1	10	4.31	2.41	10.31	1	2560184	8.50321	-1.03136	0.257225	cis
35	GRMZM2G458423	1	3.03353	1	2165020	1	8	3.31	2.41	4.31	1	2090034	54.2868	0.356481	0.884292	cis
36	GRMZM2G458423	1	3.03353	1	2165020	3	749	933.51	928.01	936.51	3	211870274	5.47762	0.0624295	0.0244705	trans
37	GRMZM2G410990	1	3.21147	1	2.22355e+06	1	590	588.01	581.31	594.01	1	174769584	5.44706	0.317943	0.141619	trans
38	GRMZM2G329177	1	3.8451	1	2431995	4	409	468.21	466.31	470.81	4	159085915	12.2482	-1.15404	0.324961	trans
39	GRMZM2G028870	1	3.95546	1	2468299	1	10	4.31	2.41	7.41	1	2560184	29.2524	0.365713	0.587081	cis
40	GRMZM2G035377	1	4.53494	1	2658924	1	10	4.31	0.01	9.61	1	2560184	4.37555	-0.0914443	0.108338	cis
41	GRMZM2G085691	1	4.62678	1	2.68914e+06	1	2	0.01	0.01	2.41	1	502652	14.7095	0.34934	0.329141	cis
42	GRMZM2G085691	1	4.62678	1	2.68914e+06	5	747	911.71	909.71	917.51	5	214414743	5.32195	0.178695	0.095739	trans
43	GRMZM2G085827	1	4.75719	1	2732036	1	12	7.41	4.31	9.61	1	2817818	13.1069	0.404775	0.366338	cis
44	GRMZM2G085827	1	4.75719	1	2732036	8	565	719.01	712.01	722.21	8	167880622	5.3023	-0.241437	0.124418	trans
45	GRMZM2G085872	1	4.7781	1	2738916	1	8	3.31	0.01	4.31	1	2090034	11.816	0.238876	0.254976	cis
46	GRMZM2G085872	1	4.7781	1	2738916	4	746	875.01	872.41	878.51	4	238050892	4.55375	-0.139696	0.0834314	trans
47	GRMZM2G086242	1	4.8	1	2744704	3	697	864.51	853.21	871.11	3	205278692	4.83078	-0.0583547	0.151031	trans
48	GRMZM2G085885	1	4.8	1	2746119	1	14	8.41	5.81	9.61	1	2856423	53.3913	3.24509	0.826889	cis
49	GRMZM2G042552	1	5.70895	1	2.785e+06	8	590	752.61	745.91	758.61	8	169791470	4.88878	-0.4648	0.136249	trans
50	GRMZM2G042552	1	5.70895	1	2.785e+06	10	579	731.41	726.01	737.71	10	148687399	4.54858	0.410905	0.126494	trans
51	GRMZM2G042539	1	5.76111	1	2.78731e+06	7	513	620.61	619.61	621.61	7	164908818	38.4371	1.56809	0.665866	trans
52	GRMZM2G042250	1	5.98384	1	2.79718e+06	1	10	4.31	0.01	7.41	1	2560184	13.4471	4.11762	0.373003	cis
53	GRMZM2G041881	1	6.10439	1	2.80253e+06	1	10	4.31	3.31	6.41	1	2560184	26.6336	4.08116	0.64642	cis
54	GRMZM2G041881	1	6.10439	1	2.80253e+06	2	95	137.51	130.61	144.31	2	6006426	4.64307	1.41491	0.0677525	trans
55	GRMZM2G041881	1	6.10439	1	2.80253e+06	4	283	368.91	361.41	370.21	4	42393609	4.61454	-1.90948	0.0655409	trans
56	GRMZM5G802392	1	6.99312	1	2.84193e+06	1	14	8.41	4.81	9.61	1	2856423	13.1304	-2.92101	0.33893	cis
57	GRMZM2G006673	1	7.51596	1	2.8651e+06	1	14	8.41	5.81	9.61	1	2856423	52.7371	-3.34557	0.759138	cis
58	GRMZM2G015384	1	7.99439	1	2.88631e+06	3	79	143.51	138.21	154.41	3	5096140	5.27042	1.19596	0.159083	trans
59	GRMZM2G137366	1	9.19831	1	2.93968e+06	2	563	749.71	746.01	754.71	2	204695728	6.72327	0.447954	0.190824	trans
60	GRMZM2G137352	1	9.6	1	2.95749e+06	8	293	371.31	369.31	372.11	8	75622307	9.37744	-4.93777	0.369956	trans
61	GRMZM2G137329	1	10.478	1	3.00052e+06	1	137	125.11	123.11	127.11	1	10618984	6.86308	1.20243	0.392603	cis
62	GRMZM2G137236	1	10.8523	1	3018868	1	19	12.11	8.41	12.61	1	2999148	5.74313	0.566179	0.157765	cis
63	GRMZM2G137236	1	10.8523	1	3018868	4	521	666.01	662.01	671.51	4	180565472	6.09317	-0.56889	0.168979	trans
64	GRMZM2G314660	1	12.1	1	3.08002e+06	1	19	12.11	5.81	14.71	1	2999148	5.21212	0.29724	0.141977	cis
65	GRMZM2G092232	1	13.1	1	3.13345e+06	1	2	0.01	0.01	6.41	1	502652	4.59253	1.41194	0.136734	cis
66	GRMZM2G092232	1	13.1	1	3.13345e+06	10	538	651.31	651.21	658.91	10	146984792	4.88786	-1.66846	0.144972	trans
67	GRMZM2G393062	1	13.381	1	3.13735e+06	6	482	592.41	590.01	596.81	6	161649450	5.59579	-0.0841901	0.163682	trans
68	GRMZM2G092165	1	13.5	1	3139007	1	24	14.11	13.11	15.41	1	3166966	9.51046	-0.640234	0.272192	cis
69	GRMZM2G092165	1	13.5	1	3139007	10	581	732.41	726.01	738.11	10	148816340	5.94558	0.49122	0.158459	trans
70	GRMZM2G124550	1	14.6035	1	3.18144e+06	1	24	14.11	13.11	15.01	1	3166966	61.5855	-6.93208	0.917859	cis
71	GRMZM2G124550	1	14.6035	1	3.18144e+06	10	534	643.61	638.41	649.51	10	146471280	5.02514	-1.25744	0.0189002	trans
72	GRMZM2G144101	1	15.9	1	3200199	1	24	14.11	13.11	15.41	1	3166966	20.7495	6.57795	0.513226	cis
73	GRMZM2G077669	1	16.2531	1	3274380	1	27	15.41	15.01	19.31	1	3279990	11.137	2.24922	0.2986	cis
74	GRMZM2G077669	1	16.2531	1	3274380	8	312	381.01	378.51	383.81	8	96174297	4.47549	1.35517	0.102883	trans
75	GRMZM2G077780	1	16.3	1	3284235	4	654	775.71	770.21	776.71	4	228328669	7.68459	0.80358	0.221275	trans
76	GRMZM2G126199	1	18.8108	1	3.35588e+06	5	593	720.71	712.01	722.91	5	195463228	7.38116	-0.112324	0.201152	trans
77	GRMZM2G126218	1	19.0276	1	3.36206e+06	1	32	19.51	16.31	24.21	1	3347977	7.51285	-0.289714	0.218681	cis
78	GRMZM2G426802	1	19.1894	1	3.36668e+06	7	423	507.01	500.41	512.51	7	157151829	4.19256	-0.180292	0.128853	trans
79	GRMZM2G440537	1	20.6188	1	3407470	1	27	15.41	15.01	18.31	1	3279990	23.048	-0.374183	0.468462	cis
80	GRMZM2G440537	1	20.6188	1	3407470	4	733	866.11	865.21	867.11	4	237522918	4.93357	-0.29985	0.0647606	trans
81	GRMZM2G440562	1	20.6524	1	3408427	1	31	17.31	15.01	20.51	1	3240218	28.9007	0.661331	0.619965	cis
82	GRMZM2G440562	1	20.6524	1	3408427	8	298	372.11	366.11	375.01	8	75817356	4.24901	0.184227	0.0472231	trans
83	GRMZM2G055698	1	22.5103	1	3469632	1	37	26.31	23.21	26.41	1	3683623	7.41021	0.728231	0.221137	cis
84	GRMZM2G062210	1	24.3632	1	3559497	1	802	820.11	818.61	825.91	1	210476020	5.27033	-0.745575	0.166502	trans
85	GRMZM2G044388	1	26.1709	1	3647165	1	32	19.51	16.31	22.11	1	3347977	11.1827	-0.426323	0.316178	cis
86	GRMZM2G044388	1	26.1709	1	3647165	6	93	149.91	142.61	157.31	6	88911146	4.65505	-0.262021	0.112001	trans
87	GRMZM2G044247	1	26.2376	1	3.6504e+06	1	43	31.51	30.31	32.11	1	4047562	4.90972	-0.116781	0.157693	cis
88	GRMZM2G088482	1	26.5596	1	3666016	3	11	7.71	6.21	9.71	3	1698694	4.30417	2.3435	0.211155	trans
89	GRMZM2G029824	1	27.7886	1	3.70936e+06	1	42	30.31	27.31	31.51	1	3811937	12.6884	0.719721	0.350298	cis
90	GRMZM2G320099	1	27.9493	1	3711808	1	40	28.11	23.21	31.31	1	3718486	11.2861	0.66662	0.279222	cis
91	GRMZM2G320099	1	27.9493	1	3711808	9	299	345.31	341.21	350.01	9	107793937	5.22291	0.598247	0.111641	trans
92	GRMZM2G320099	1	27.9493	1	3711808	5	585	698.41	693.11	704.41	5	192289678	4.21696	-0.406021	0.0880159	trans
93	GRMZM2G030299	1	29.3	1	3.73237e+06	1	459	470.71	465.61	473.41	1	72012686	8.57471	-0.377594	0.230427	trans
94	GRMZM2G030567	1	29.3672	1	3.74009e+06	1	45	32.11	28.11	33.11	1	3965922	4.89177	-0.062287	0.160878	cis
95	GRMZM2G320117	1	29.418	1	3.74593e+06	4	356	415.01	410.31	420.01	4	145732893	4.78198	-0.0304972	0.140514	trans
96	GRMZM2G085909	1	30.173	1	3832687	7	470	566.11	564.11	572.11	7	161620789	4.55361	1.31136	0.127262	trans
97	GRMZM2G008327	1	30.5956	1	3.88125e+06	8	482	608.81	604.21	614.81	8	162696050	6.66168	-0.699047	0.181312	trans
98	GRMZM2G008710	1	30.6272	1	3884889	1	45	32.11	26.31	33.21	1	3965922	6.95897	-0.340238	0.217326	cis
99	GRMZM2G008773	1	30.6713	1	3889959	1	45	32.11	29.31	33.11	1	3965922	11.2481	3.17561	0.277191	cis
100	GRMZM2G008773	1	30.6713	1	3889959	4	391	448.71	446.21	450.01	4	155834374	5.37485	-2.10016	0.11581	trans
101	GRMZM2G308570	1	30.7517	1	3.89919e+06	1	37	25.31	23.21	28.11	1	3683623	7.89037	-0.794535	0.120548	cis
102	GRMZM2G308570	1	30.7517	1	3.89919e+06	3	342	469.01	468.01	469.61	3	125958684	22.7942	-8.76114	0.555291	trans
103	GRMZM2G087207	1	31.8079	1	4.02058e+06	1	45	32.11	29.31	33.11	1	3965922	25.8304	-2.80696	0.617037	cis
104	GRMZM2G387837	1	31.8413	1	4.02441e+06	1	45	32.11	29.31	33.11	1	3965922	41.3778	0.875752	0.794146	cis
105	GRMZM2G387837	1	31.8413	1	4.02441e+06	4	789	918.11	911.21	922.41	4	239454161	4.69177	-0.178558	0.034613	trans
106	GRMZM2G013634	1	31.9714	1	4.03936e+06	1	45	32.11	29.31	33.11	1	3965922	100.022	4.80981	0.954075	cis
107	GRMZM2G013634	1	31.9714	1	4.03936e+06	3	311	442.81	442.01	451.51	3	113211758	4.91361	0.271416	0.01	trans
108	GRMZM2G312438	1	32.0054	1	4043271	1	42	31.31	30.31	31.51	1	3811937	49.5657	-1.01405	0.817049	cis
109	GRMZM2G013986	1	32.1	1	4.05414e+06	1	46	33.21	32.11	38.01	1	4356469	15.0146	-4.26312	0.393008	cis
110	GRMZM2G013986	1	32.1	1	4.05414e+06	10	41	50.21	44.21	55.41	10	4021874	4.75065	2.20323	0.0982557	trans
111	GRMZM2G014382	1	32.721	1	4065743	1	47	35.11	32.11	38.01	1	4058466	29.1464	-4.45703	0.585435	cis
112	GRMZM2G014382	1	32.721	1	4065743	4	77	109.11	104.21	109.31	4	4619494	5.24068	-1.39198	0.0573655	trans
113	GRMZM2G453794	1	39.2	1	4.18681e+06	1	53	40.91	39.51	46.81	1	4446474	8.84257	-1.97623	0.261611	cis
114	GRMZM2G167568	1	38.3152	1	4211793	5	83	139.91	137.41	140.41	5	4323643	4.67608	-0.260524	0.141975	trans
115	GRMZM2G181153	1	37.2765	1	4.24111e+06	4	145	203.31	200.31	207.31	4	10225044	5.13692	21.7387	0.152439	trans
116	GRMZM2G406204	1	36.9502	1	4.25033e+06	9	39	52.51	51.61	55.61	9	4579649	6.42243	-0.176342	0.19644	trans
117	GRMZM2G169402	1	35.5716	1	4289246	3	801	985.81	982.01	988.81	3	218095868	5.51773	0.236213	0.152309	trans
118	GRMZM2G169402	1	35.5716	1	4289246	1	1251	1303.41	1296.31	1305.41	1	296848478	4.46477	-0.20533	0.120261	trans
119	GRMZM2G049031	1	34.838	1	4309955	6	603	709.01	706.01	709.01	6	167492460	5.83418	-0.979622	0.193963	trans
120	GRMZM2G104468	1	33.2	1	4356197	4	505	651.31	645.61	657.51	4	178757640	6.61109	0.423699	0.184116	trans
121	GRMZM2G303810	1	39.4544	1	4440405	1	47	37.11	34.11	38.01	1	4058466	56.4543	0.643763	0.708498	cis
122	GRMZM2G303810	1	39.4544	1	4440405	8	528	654.31	653.31	657.31	8	165791718	8.89981	0.393265	0.035051	trans
123	GRMZM2G136859	1	39.9	1	4446405	1	45	33.11	29.11	39.21	1	3965922	17.4139	0.850031	0.409538	cis
124	GRMZM2G136859	1	39.9	1	4446405	2	132	196.21	185.71	200.21	2	9944570	6.22403	-0.458151	0.111954	trans
125	GRMZM2G136859	1	39.9	1	4446405	10	340	374.51	370.71	379.71	10	135093673	4.5097	0.385416	0.0803971	trans
126	GRMZM2G082227	1	44.4029	1	4548509	2	412	518.01	516.61	519.51	2	151118902	6.81543	-0.0794974	0.209214	trans
127	GRMZM2G341934	1	46.8	1	4602862	1	54	46.81	39.51	53.21	1	4602628	4.92082	1.06576	0.132212	cis
128	GRMZM2G040762	1	46.9253	1	4.61089e+06	1	70	64.11	60.21	66.41	1	5038384	4.30619	-0.609243	0.13329	cis
129	GRMZM2G105415	1	48.6	1	4718208	1	56	48.61	46.81	52.71	1	4719834	21.541	0.308019	0.396843	cis
130	GRMZM2G105415	1	48.6	1	4718208	2	568	762.71	757.71	766.21	2	204759106	9.69695	0.185539	0.145738	trans
131	GRMZM2G105415	1	48.6	1	4718208	5	357	472.81	469.51	474.71	5	63483802	5.65417	-0.135499	0.0702591	trans
132	GRMZM2G105436	1	49.7	1	4723944	1	54	46.81	41.91	52.71	1	4602628	10.1604	0.181921	0.23333	cis
133	GRMZM2G105436	1	49.7	1	4723944	7	435	518.31	511.61	522.41	7	157944002	5.87534	0.134559	0.124139	trans
134	GRMZM2G475289	1	55.6	1	4.74956e+06	2	342	464.61	463.91	468.21	2	48261242	9.49749	-0.548991	0.262269	trans
135	GRMZM2G475296	1	56.0996	1	4.75246e+06	2	390	502.11	500.21	510.61	2	94430280	4.21815	-0.194981	0.168879	trans
136	GRMZM2G176820	1	57.3	1	4.7594e+06	1	63	57.91	56.01	58.41	1	4877782	27.2338	1.05678	0.506746	cis
137	GRMZM2G176820	1	57.3	1	4.7594e+06	4	725	856.41	848.61	861.11	4	236955384	12.455	-0.61838	0.168217	trans
138	GRMZM2G176840	1	57.3882	1	4.76583e+06	1	63	57.91	55.61	64.11	1	4877782	7.12935	-0.469786	0.171433	cis
139	GRMZM2G176840	1	57.3882	1	4.76583e+06	4	781	910.21	906.81	914.51	4	239188678	4.84741	-0.382231	0.115543	trans
140	GRMZM2G026223	1	58.8143	1	4869836	1	62	57.31	55.61	58.71	1	4759622	16.7152	0.929414	0.406705	cis
141	GRMZM2G026223	1	58.8143	1	4869836	9	274	320.61	318.41	328.21	9	96289762	4.43432	-0.402147	0.0806272	trans
142	GRMZM2G070047	1	60.3656	1	4982972	1	60	56.01	55.21	57.31	1	4752052	23.4226	-2.71996	0.514777	cis
143	GRMZM2G070047	1	60.3656	1	4982972	3	20	20.11	16.71	24.01	3	2144280	6.77762	1.97708	0.100911	trans
144	GRMZM2G070047	1	60.3656	1	4982972	4	567	710.61	704.01	711.71	4	189395032	4.80458	0.988061	0.0669225	trans
145	GRMZM2G070259	1	60.5137	1	4.99377e+06	1	69	61.61	58.41	64.11	1	5000324	20.7392	0.980291	0.482802	cis
146	GRMZM2G159431	1	60.6	1	5011733	1	66	60.21	58.41	65.81	1	4996300	8.14148	0.0728794	0.211956	cis
147	GRMZM2G159470	1	60.6	1	5030411	2	322	436.21	430.31	439.81	2	40545888	6.91546	-0.147038	0.198213	trans
148	GRMZM2G159477	1	65.8	1	5046783	10	544	663.21	656.81	669.61	10	147200393	5.31157	0.1735	0.169013	trans
149	GRMZM2G165422	1	67	1	5245923	1	70	64.11	61.61	65.81	1	5038384	28.2924	-0.753298	0.560905	cis
150	GRMZM2G165422	1	67	1	5245923	8	389	479.91	474.91	483.71	8	123106280	6.51617	0.435846	0.0929228	trans
151	GRMZM2G119736	1	71.6581	1	5326920	1	71	65.81	64.11	66.41	1	5046938	28.6838	-2.53234	0.610123	cis
152	GRMZM2G119736	1	71.6581	1	5326920	5	336	451.21	450.21	454.81	5	58527513	4.30313	-0.770162	0.0539985	trans
153	GRMZM2G119494	1	72.8113	1	5346973	1	72	66.41	65.11	70.01	1	5317114	21.8926	-3.83658	0.53819	cis
154	GRMZM2G119471	1	72.9056	1	5348613	4	735	867.11	865.21	870.61	4	237688828	8.40225	-1.65227	0.205259	trans
155	GRMZM2G119471	1	72.9056	1	5348613	5	648	778.31	772.71	783.21	5	203400904	5.10403	-1.28675	0.117072	trans
156	GRMZM2G090051	1	74.7891	1	5381363	6	442	546.11	540.21	552.41	6	158282420	7.9755	0.122431	0.230529	trans
157	GRMZM2G089976	1	75.3099	1	5.39042e+06	8	81	119.91	116.21	123.71	8	5315517	5.38832	1.23409	0.0684003	trans
158	GRMZM2G176604	1	76.089	1	5.40953e+06	1	91	82.41	82.31	82.91	1	6541776	5.07155	0.0382147	0.175373	cis
159	GRMZM2G176558	1	77.3	1	5.43715e+06	1	80	77.61	76.21	79.51	1	5675778	14.072	0.663354	0.318147	cis
160	GRMZM2G476107	1	77.3	1	5447978	1	95	84.71	83.41	90.81	1	6923620	5.80441	0.094037	0.162737	cis
161	GRMZM2G176521	1	77.3	1	5454976	1	75	76.21	72.01	80.41	1	5416012	9.41265	0.18934	0.264294	cis
162	GRMZM2G176521	1	77.3	1	5454976	3	84	156.41	154.41	157.31	3	5307746	10.1848	-0.775957	0.262109	trans
163	GRMZM2G055737	1	77.3	1	5518022	1	75	76.21	70.01	77.31	1	5416012	10.2418	0.122568	0.254326	cis
164	GRMZM2G055737	1	77.3	1	5518022	10	176	211.51	205.11	216.71	10	68771504	4.30331	0.0741568	0.0929948	trans
165	GRMZM2G055704	1	77.3	1	5531575	1	75	76.21	73.01	77.31	1	5416012	16.7819	-0.97773	0.430192	cis
166	GRMZM2G055575	1	77.3	1	5540443	1	73	74.01	70.01	75.91	1	5244697	43.7331	-2.76149	0.866953	cis
167	GRMZM2G177508	1	77.3	1	5589799	4	77	109.11	104.91	109.31	4	4619494	5.21186	-0.431654	0.155023	trans
168	GRMZM2G325462	1	77.3	1	5629013	1	80	77.61	74.01	78.51	1	5675778	9.16904	0.0910247	0.250232	cis
169	GRMZM2G325462	1	77.3	1	5629013	10	199	231.81	226.21	235.21	10	85682834	4.74496	0.0634087	0.116953	trans
170	GRMZM2G025552	1	77.3	1	5.6329e+06	1	80	77.61	77.31	78.51	1	5675778	44.3012	2.7483	0.797468	cis
171	GRMZM2G025642	1	77.3789	1	5.63929e+06	4	409	468.21	467.31	470.81	4	159085915	4.65462	0.137322	0.150527	trans
172	GRMZM2G319022	1	78.5	1	5730091	1	82	78.51	78.11	79.51	1	5730089	38.2296	-2.96394	0.600232	cis
173	GRMZM2G428184	1	78.6039	1	5.74635e+06	4	299	378.51	372.31	383.41	4	44955294	5.20049	-0.247065	0.143478	trans
174	GRMZM2G129243	1	78.6287	1	5.75022e+06	1	86	80.41	79.51	81.41	1	6034069	25.9795	1.15803	0.598672	cis
175	GRMZM2G371137	1	79.0247	1	5812196	1	570	572.71	566.21	575.01	1	163511950	4.47731	0.102567	0.128186	trans
176	GRMZM2G065718	1	79.9298	1	5.95383e+06	1	84	79.51	78.51	81.41	1	5783052	17.2648	2.00346	0.382056	cis
177	GRMZM2G057778	1	80.4	1	6.0274e+06	6	32	76.51	70.61	78.01	6	6377850	4.92254	-0.0493768	0.163024	trans
178	GRMZM2G448701	1	80.7799	1	6155714	1	86	80.41	79.51	81.41	1	6034069	49.2208	5.55826	0.771832	cis
179	GRMZM2G448651	1	80.7912	1	6159546	1	91	82.41	81.91	84.41	1	6541776	8.72165	0.46559	0.247702	cis
180	GRMZM2G143588	1	80.8306	1	6172844	5	385	493.21	491.21	493.51	5	81415453	7.31483	-1.3861	0.214633	trans
181	GRMZM2G143588	1	80.8306	1	6172844	7	476	577.81	571.11	582.21	7	161952012	4.95286	0.582225	0.13346	trans
182	GRMZM2G032852	1	80.9	1	6196293	2	245	372.91	371.81	377.21	2	20530792	9.09875	1.22927	0.25934	trans
183	GRMZM2G032852	1	80.9	1	6196293	7	377	464.01	460.51	471.71	7	151828563	4.27466	0.771522	0.109233	trans
184	GRMZM2G321041	1	81.9	1	6.2179e+06	4	537	683.51	680.31	688.71	4	184675294	5.43872	0.458889	0.154946	trans
185	GRMZM2G321041	1	81.9	1	6.2179e+06	1	607	600.01	594.71	604.71	1	179944198	4.65236	0.311283	0.133133	trans
186	GRMZM2G032409	1	81.9213	1	6.2224e+06	1	90	82.31	81.41	82.41	1	6225922	58.3359	7.47726	0.827456	cis
187	GRMZM2G014366	1	82.604	1	6.3664e+06	9	532	586.01	585.51	593.11	9	147906736	5.05996	0.0236849	0.147379	trans
188	GRMZM5G845611	1	82.8193	1	6411792	2	46	67.51	64.71	69.61	2	3562640	7.49741	-1.30486	0.204919	trans
189	GRMZM5G845611	1	82.8193	1	6411792	1	287	281.21	277.71	285.61	1	32052135	4.65453	1.04946	0.126643	trans
190	GRMZM5G887276	1	83.4	1	6.53429e+06	1	91	82.41	81.91	84.41	1	6541776	26.8358	-1.63725	0.575137	cis
191	GRMZM2G137312	1	83.4	1	6.54882e+06	1	84	79.51	78.11	80.41	1	5783052	20.984	6.35513	0.52759	cis
192	GRMZM2G137374	1	83.4727	1	6569768	1	91	82.41	80.41	84.71	1	6541776	8.73876	-0.0579879	0.22219	cis
193	GRMZM2G137374	1	83.4727	1	6569768	2	832	1154.71	1153.61	1154.71	2	236352764	4.21331	-0.0409341	0.116933	trans
194	GRMZM2G392863	1	84.3048	1	6.80946e+06	1	98	87.71	86.51	89.71	1	6880330	24.6531	-1.87326	0.311677	cis
195	GRMZM2G092923	1	84.4066	1	6838772	1	95	84.71	83.41	88.71	1	6923620	47.2148	5.07987	0.781245	cis
196	GRMZM2G092923	1	84.4066	1	6838772	10	206	236.21	233.21	237.01	10	93027118	4.37954	-0.917214	0.0260095	trans
197	GRMZM2G392956	1	84.4333	1	6.84647e+06	1	94	84.41	83.41	84.71	1	6534168	12.9114	0.875904	0.391417	cis
198	GRMZM2G392956	1	84.4333	1	6.84647e+06	4	545	692.41	685.71	697.61	4	185730228	5.05081	-0.418363	0.0869407	trans
199	GRMZM2G089056	1	84.7	1	6923291	1	98	88.71	86.71	89.81	1	6880330	12.8024	0.578856	0.354091	cis
200	GRMZM2G089056	1	84.7	1	6923291	2	334	457.21	452.21	462.61	2	44381653	5.05125	-0.154595	0.089909	trans
201	GRMZM2G089092	1	85.0846	1	6.93022e+06	1	98	87.71	86.71	89.71	1	6880330	27.9035	1.45325	0.590845	cis
202	GRMZM2G109566	1	93.3	1	7.07819e+06	3	83	153.61	147.71	163.11	3	5296840	4.96637	-0.42427	0.120947	trans
203	GRMZM2G109566	1	93.3	1	7.07819e+06	1	470	487.91	483.21	494.81	1	73895066	4.80576	-0.403125	0.108662	trans
204	GRMZM2G109509	1	93.3573	1	7.08922e+06	10	492	581.41	578.11	589.11	10	145039812	5.96791	1.30671	0.178757	trans
205	GRMZM2G090738	1	93.7586	1	7.16641e+06	1	102	94.21	93.31	96.21	1	7509735	45.9678	-14.928	0.722851	cis
206	GRMZM2G057158	1	93.91	1	7195540	1	99	92.81	89.81	96.21	1	7061508	11.3374	1.21304	0.235402	cis
207	GRMZM2G057158	1	93.91	1	7195540	8	298	372.11	368.31	373.21	8	75817356	6.04095	0.793859	0.105114	trans
208	GRMZM2G057158	1	93.91	1	7195540	9	593	653.21	647.71	655.41	9	152021554	4.73608	-0.697476	0.0800083	trans
209	GRMZM2G040887	1	94.2126	1	7253753	1	102	94.21	93.31	96.21	1	7509735	53.0611	-2.17487	0.887444	cis
210	GRMZM2G132019	1	94.4484	1	7.2991e+06	1	102	94.21	93.31	96.21	1	7509735	21.9463	-1.44055	0.43724	cis
211	GRMZM2G071349	1	94.4662	1	7.30252e+06	1	99	91.81	89.81	93.31	1	7061508	12.298	0.484697	0.396915	cis
212	GRMZM2G007441	1	94.5265	1	7.31414e+06	1	102	94.21	93.31	96.21	1	7509735	23.4487	-0.742231	0.498206	cis
213	GRMZM2G096020	1	94.6885	1	7345289	1	102	94.21	93.31	96.21	1	7509735	51.7015	-3.41329	0.777757	cis
214	GRMZM2G095968	1	94.7624	1	7359514	1	102	94.21	93.31	96.21	1	7509735	43.9833	1.44365	0.726046	cis
215	GRMZM2G099598	1	94.9688	1	7399205	9	475	530.01	526.31	537.01	9	143190392	5.3682	-0.370217	0.14758	trans
216	GRMZM2G099598	1	94.9688	1	7399205	10	419	488.41	483.41	495.51	10	141601910	5.02653	-0.368514	0.146896	trans
217	GRMZM2G092719	1	95.2734	1	7457818	3	755	941.31	936.81	942.61	3	212479428	4.8712	2.65749	0.126332	trans
218	GRMZM2G092719	1	95.2734	1	7457818	4	243	336.31	330.81	342.11	4	26251196	4.23702	-2.33254	0.108288	trans
219	GRMZM2G059428	1	95.4393	1	7489725	1	99	92.81	90.81	93.31	1	7061508	47.2808	-1.28445	0.495158	cis
220	GRMZM2G059428	1	95.4393	1	7489725	2	482	639.71	628.81	641.31	2	189572096	4.66481	-0.173703	0.0160674	trans
221	GRMZM2G110345	1	95.8213	1	7563209	1	105	96.51	95.21	97.31	1	7692585	12.0864	1.10946	0.263017	cis
222	GRMZM2G110345	1	95.8213	1	7563209	7	242	330.31	329.31	331.21	7	119692314	6.92037	-1.11785	0.133435	trans
223	GRMZM2G110345	1	95.8213	1	7563209	10	206	236.21	233.21	237.01	10	93027118	6.10325	-0.728608	0.121602	trans
224	GRMZM2G110345	1	95.8213	1	7563209	8	462	582.31	573.11	588.61	8	161523804	5.33321	-0.666826	0.0991016	trans
225	GRMZM2G410991	1	95.8447	1	7.56772e+06	1	92	82.91	81.91	89.81	1	6382882	11.0883	1.02239	0.312812	cis
226	GRMZM2G465806	1	96.0113	1	7599764	1	96	86.51	84.41	95.21	1	6693813	5.06038	0.0465948	0.137453	cis
227	GRMZM2G048740	1	96.5	1	7.69377e+06	1	105	96.51	95.21	97.31	1	7692585	18.3663	-1.46135	0.371616	cis
228	GRMZM2G048740	1	96.5	1	7.69377e+06	3	328	457.51	453.41	460.31	3	120889450	7.32016	-0.748254	0.123615	trans
229	GRMZM2G119499	1	97.0067	1	7825161	6	40	90.31	88.51	96.61	6	7957497	8.79907	-8.62679	0.245966	trans
230	GRMZM2G119499	1	97.0067	1	7825161	1	896	934.81	932.91	936.21	1	231258888	5.70548	6.72681	0.148096	trans
231	GRMZM2G096269	1	97.1435	1	7860639	1	106	97.31	95.21	97.81	1	7981364	15.5305	10.2888	0.360228	cis
232	GRMZM2G096247	1	97.157	1	7864155	1	96	86.51	83.41	93.31	1	6693813	6.86802	5.99725	0.171402	cis
233	GRMZM2G096247	1	97.157	1	7864155	6	40	90.31	87.51	100.11	6	7957497	5.28962	-5.01978	0.125254	trans
234	GRMZM2G096247	1	97.157	1	7864155	7	262	348.51	344.31	350.81	7	123682932	4.37491	4.77535	0.102187	trans
235	GRMZM2G096153	1	97.1696	1	7867430	1	128	113.61	113.11	116.91	1	9397626	4.96217	-1.23638	0.131661	cis
236	GRMZM2G092592	1	97.5094	1	7.95554e+06	4	474	574.01	570.21	579.81	4	174964566	4.49314	-0.18188	0.138727	trans
237	GRMZM2G092481	1	97.5557	1	7.96753e+06	1	105	96.51	95.21	97.31	1	7692585	26.6823	-1.20309	0.578074	cis
238	GRMZM2G092481	1	97.5557	1	7.96753e+06	6	418	520.51	517.61	522.61	6	154316575	9.80096	-1.22741	0.133065	trans
239	GRMZM2G092481	1	97.5557	1	7.96753e+06	5	318	433.61	428.61	437.41	5	42801998	4.58388	-0.400936	0.0685183	trans
240	GRMZM2G173372	1	97.6698	1	7997134	1	108	97.61	96.51	99.81	1	8013474	19.0221	1.15578	0.437127	cis
241	GRMZM2G173372	1	97.6698	1	7997134	7	45	70.51	64.51	78.71	7	2630500	4.84629	0.509563	0.0802561	trans
242	GRMZM2G075701	1	97.8	1	8.0309e+06	1	110	98.61	97.61	100.71	1	8035456	40.4242	7.86413	0.741292	cis
243	GRMZM2G075901	1	97.9705	1	8039996	1	111	99.81	97.81	100.81	1	8088488	51.4509	1.53833	0.889878	cis
244	GRMZM2G056488	1	98.8	1	8084268	7	422	505.11	504.11	506.01	7	156828958	inf	1.75835	0.895141	trans
245	GRMZM2G056377	1	98.8765	1	8093733	1	117	101.91	100.91	103.91	1	8401838	48.1185	-2.26822	0.831116	cis
246	GRMZM2G475168	1	98.9171	1	8.09875e+06	1	105	96.51	95.21	100.71	1	7692585	7.57841	0.442083	0.186951	cis
247	GRMZM2G475168	1	98.9171	1	8.09875e+06	7	17	17.51	7.31	18.41	7	1280314	4.17343	-0.333887	0.109491	trans
248	GRMZM2G176523	1	98.9285	1	8100171	1	116	100.81	98.81	102.91	1	8322372	11.2339	0.190996	0.220593	cis
249	GRMZM2G176499	1	98.9676	1	8105003	1	110	98.61	97.61	100.71	1	8035456	18.3135	0.674277	0.376953	cis
250	GRMZM2G176499	1	98.9676	1	8105003	3	229	378.51	374.21	384.71	3	19935484	5.57154	0.325929	0.0864505	trans
251	GRMZM2G176397	1	99.2658	1	8.14191e+06	1	119	105.01	100.91	109.91	1	8620622	9.39451	2.06131	0.213109	cis
252	GRMZM2G176397	1	99.2658	1	8.14191e+06	7	408	496.51	492.01	497.01	7	155874448	7.04373	1.82543	0.150684	trans
253	GRMZM2G176131	1	99.9134	1	8.22204e+06	9	274	320.61	320.11	321.81	9	96289762	21.3061	-0.612109	0.335593	trans
254	AC155624.2_FG006	1	100.277	1	8267028	1	92	82.91	81.41	89.71	1	6382882	10.1576	0.45729	0.269709	cis
255	AC155624.2_FG006	1	100.277	1	8267028	8	469	595.51	587.61	596.61	8	161680304	6.82108	-0.366503	0.166661	trans
256	GRMZM5G833774	1	100.329	1	8273449	7	541	671.31	669.31	671.71	7	167357809	11.4626	5.93812	0.237445	trans
257	GRMZM5G891266	1	100.433	1	8.28634e+06	5	596	723.21	721.91	725.21	5	196021960	7.64419	-0.835667	0.206517	trans
258	GRMZM5G891266	1	100.433	1	8.28634e+06	7	427	510.51	503.71	515.81	7	157464252	4.53779	0.572655	0.117928	trans
259	AC155624.2_FG011	1	100.478	1	8291890	1	928	967.91	962.11	969.41	1	240380960	6.94902	-0.266516	0.206562	trans
260	AC155624.2_FG011	1	100.478	1	8291890	3	269	419.91	417.81	425.31	3	31557356	4.48008	0.213479	0.126782	trans
261	GRMZM2G018417	1	100.8	1	8.33175e+06	1	117	101.91	100.91	103.91	1	8401838	40.0131	3.70531	0.719619	cis
262	GRMZM2G018417	1	100.8	1	8.33175e+06	3	867	1084.51	1078.81	1092.51	3	224325113	4.49178	-0.7946	0.0378998	trans
263	GRMZM2G018579	1	100.8	1	8352869	8	199	269.51	267.11	271.21	8	16988162	9.40901	-0.554372	0.283367	trans
264	GRMZM2G018579	1	100.8	1	8352869	10	257	276.11	271.41	279.21	10	120010900	6.12861	-0.421142	0.173487	trans
265	GRMZM2G018706	1	100.8	1	8355014	1	116	100.81	98.81	102.91	1	8322372	32.8079	0.584054	0.649664	cis
266	GRMZM2G157510	1	100.8	1	8449239	1	117	101.91	100.81	105.01	1	8401838	17.0072	1.72235	0.411171	cis
267	GRMZM2G009014	1	102.78	1	8517227	1	121	105.91	105.41	108.31	1	8624169	47.5286	1.57954	0.852351	cis
268	GRMZM2G172758	1	103.352	1	8536844	1	121	106.91	105.41	107.31	1	8624169	15.2652	-2.64437	0.376984	cis
269	GRMZM2G172758	1	103.352	1	8536844	4	405	458.91	456.91	467.31	4	157674298	8.73582	-1.75722	0.165947	trans
270	GRMZM2G472167	1	104.005	1	8.55928e+06	1	119	105.01	102.91	105.91	1	8620622	26.4829	-0.892056	0.631499	cis
271	GRMZM2G171181	1	105.73	1	8618503	1	121	105.91	104.11	108.31	1	8624169	37.5185	54.3625	0.714427	cis
272	GRMZM2G171181	1	105.73	1	8618503	8	638	804.51	795.41	806.41	8	171638444	4.34524	11.9708	0.0371466	trans
273	GRMZM2G171324	1	105.9	1	8.62433e+06	1	121	105.91	105.41	108.31	1	8624169	68.6772	1.94875	0.914867	cis
274	GRMZM2G474258	1	110.81	1	8634369	8	293	367.31	366.91	369.31	8	75622307	7.58818	0.117758	0.215506	trans
275	GRMZM2G046888	1	111.942	1	8.94386e+06	2	557	744.81	738.91	750.21	2	204174065	5.3445	0.124847	0.147182	trans
276	GRMZM2G046888	1	111.942	1	8.94386e+06	3	400	523.41	513.51	527.01	3	152074508	4.42108	-0.0888185	0.124002	trans
277	GRMZM2G047002	1	112.072	1	8.97961e+06	1	134	118.11	116.31	120.11	1	9917248	9.87429	1.79069	0.229039	cis
278	GRMZM2G047002	1	112.072	1	8.97961e+06	2	48	69.61	68.61	70.91	2	3692186	6.22593	-2.06478	0.134262	trans
279	GRMZM2G450071	1	112.32	1	9047217	1	126	111.31	110.81	113.61	1	9205756	38.8792	0.270348	0.760225	cis
280	GRMZM2G450071	1	112.32	1	9047217	4	602	737.11	733.41	744.51	4	200847909	4.53572	-0.0595094	0.0371584	trans
281	GRMZM2G149257	1	112.336	1	9051566	2	243	372.31	371.81	379.21	2	20462262	5.38475	-1.91428	0.158524	trans
282	GRMZM2G450125	1	112.361	1	9.05853e+06	5	121	180.41	173.41	187.41	5	5915347	4.97242	0.478988	0.16722	trans
283	GRMZM2G355846	1	112.843	1	9.19032e+06	1	105	96.51	93.31	97.61	1	7692585	8.1883	-0.117967	0.242103	cis
284	GRMZM5G860938	1	113.47	1	9361839	1	128	114.61	113.11	115.61	1	9397626	40.673	2.20581	0.740194	cis
285	GRMZM5G860938	1	113.47	1	9361839	10	518	613.91	612.81	628.91	10	146153716	4.83339	0.474611	0.0351456	trans
286	GRMZM2G107686	1	113.6	1	9.39746e+06	1	122	107.31	102.91	111.31	1	8628893	5.63892	0.127765	0.162717	cis
287	GRMZM2G107686	1	113.6	1	9.39746e+06	2	559	747.01	741.51	749.61	2	204627018	5.56999	-0.15035	0.165115	trans
288	GRMZM2G107686	1	113.6	1	9.39746e+06	9	126	167.91	159.71	172.11	9	12644544	4.25612	-0.112284	0.123751	trans
289	GRMZM2G107532	1	116.3	1	9.43521e+06	1	128	113.61	113.11	115.61	1	9397626	30.4111	2.14417	0.672552	cis
290	GRMZM2G103599	1	116.3	1	9.49567e+06	1	132	117.41	113.61	119.11	1	9464156	5.19602	-1.5275	0.118622	cis
291	GRMZM2G170567	1	116.3	1	9.53209e+06	1	128	115.61	113.61	116.31	1	9397626	18.174	-3.16986	0.509349	cis
292	GRMZM2G113174	1	116.424	1	9558635	1	132	117.41	116.91	118.11	1	9464156	36.9123	-3.96765	0.739384	cis
293	GRMZM2G113239	1	116.449	1	9564061	1	965	990.21	992.11	996.11	1	246518470	57.3956	-3.16586	0.808236	trans
294	GRMZM2G113239	1	116.449	1	9564061	2	189	293.41	289.51	297.71	2	14718340	4.65887	-0.715213	0.0155391	trans
295	GRMZM2G415343	1	116.544	1	9.58421e+06	1	128	115.61	113.61	116.31	1	9397626	45.7906	-1.48519	0.815074	cis
296	GRMZM2G415343	1	116.544	1	9.58421e+06	4	416	475.01	469.21	482.11	4	159652492	4.36486	-0.270503	0.0280703	trans
297	GRMZM2G038485	1	118.399	1	1.0089e+07	1	137	119.11	118.11	120.11	1	10618984	69.859	7.96823	0.923893	cis
298	GRMZM2G339563	1	118.462	1	10094503	1	137	119.11	118.11	121.11	1	10618984	36.8784	-1.22218	0.80176	cis
299	GRMZM2G339563	1	118.462	1	10094503	8	451	561.11	557.11	563.11	8	156305978	7.6204	-1.2372	0.829392	trans
300	GRMZM2G087918	1	119.966	1	1.02268e+07	1	137	119.11	118.11	120.11	1	10618984	47.0097	-2.39349	0.823212	cis
301	GRMZM2G087918	1	119.966	1	1.02268e+07	8	146	208.91	200.41	212.21	8	10863498	4.17373	0.428819	0.0244083	trans
302	GRMZM2G117855	1	121.488	1	1.03607e+07	1	134	118.11	117.41	121.11	1	9917248	15.1701	-0.797175	0.363019	cis
303	GRMZM2G117855	1	121.488	1	1.03607e+07	3	564	690.31	690.01	690.81	3	184064218	5.97121	-2.11049	0.125671	trans
304	GRMZM2G418037	1	121.576	1	10368453	3	232	381.11	372.21	386.61	3	18716579	5.44459	-0.267671	0.164145	trans
305	GRMZM2G142938	1	122.926	1	10487235	1	137	124.11	119.11	128.11	1	10618984	43.277	1.38802	0.85681	cis
306	GRMZM2G142938	1	122.926	1	10487235	10	575	725.01	716.81	729.01	10	148572816	5.14969	0.302712	0.0379307	trans
307	GRMZM2G142938	1	122.926	1	10487235	7	154	234.31	231.61	237.51	7	13917052	4.74309	-0.287144	0.0347337	trans
308	GRMZM2G028521	1	123.573	1	10544121	1	137	120.11	118.11	124.11	1	10618984	19.9648	2.74359	0.490258	cis
309	GRMZM2G150915	1	124.074	1	10588235	1	150	135.21	128.71	135.81	1	12172707	6.74587	-0.0803937	0.164047	cis
310	GRMZM2G150867	1	124.115	1	1.05918e+07	9	595	658.21	654.21	660.31	9	152188329	6.34992	-0.493317	0.188499	trans
311	GRMZM2G150867	1	124.115	1	1.05918e+07	2	151	220.01	214.51	224.51	2	11542306	4.76259	-0.422484	0.138248	trans
312	GRMZM2G043799	1	125.079	1	1.06766e+07	1	137	126.11	122.11	128.71	1	10618984	37.5109	0.317122	0.795557	cis
313	GRMZM2G329159	1	125.289	1	1.06951e+07	4	96	150.21	137.21	151.11	4	5177014	5.66893	0.137577	0.162885	trans
314	GRMZM2G329159	1	125.289	1	1.06951e+07	6	470	576.51	575.31	582.21	6	159920861	5.05784	-0.130568	0.138275	trans
315	GRMZM2G329159	1	125.289	1	1.06951e+07	5	87	142.91	138.41	145.51	5	4574746	4.65996	-0.133751	0.130194	trans
316	GRMZM2G092578	1	127.014	1	1.08469e+07	8	66	103.21	95.51	105.11	8	4335110	7.3722	6.29632	0.191902	trans
317	GRMZM2G092578	1	127.014	1	1.08469e+07	9	357	409.41	404.21	414.71	9	128334656	4.9671	-5.21897	0.121045	trans
318	GRMZM2G139834	1	127.625	1	10900651	1	862	897.01	890.81	900.71	1	223834798	4.51538	0.0518519	0.127218	trans
319	GRMZM2G358279	1	128.33	1	10962601	4	501	644.61	641.81	650.51	4	178757103	6.20938	-0.312968	0.179488	trans
320	GRMZM2G358279	1	128.33	1	10962601	5	357	472.81	470.01	476.61	5	63483802	5.15592	-0.287115	0.145112	trans
321	GRMZM2G056870	1	128.7	1	10995181	4	581	726.11	722.41	728.11	4	192850808	5.02697	-1.74825	0.143399	trans
322	GRMZM2G056870	1	128.7	1	10995181	7	428	511.11	505.11	517.31	7	157570966	5.07531	1.79384	0.142869	trans
323	GRMZM2G112728	1	129.264	1	11111480	10	413	472.11	466.11	475.11	10	141314498	4.57011	-0.163097	0.140117	trans
324	AC209858.4_FG004	1	130.186	1	1.13015e+07	1	141	128.71	126.11	130.61	1	11300944	24.4136	2.21595	0.471819	cis
325	AC209858.4_FG004	1	130.186	1	1.13015e+07	4	460	552.81	551.51	558.91	4	173082540	4.30235	0.718978	0.0511989	trans
326	AC209858.4_FG002	1	130.636	1	11394251	1	137	128.11	125.11	128.71	1	10618984	30.6353	2.13033	0.645457	cis
327	GRMZM2G703490	1	130.67	1	11401393	2	32	44.41	40.91	49.51	2	2629558	4.89406	2.04319	0.145295	trans
328	GRMZM2G703490	1	130.67	1	11401393	5	253	351.11	346.31	359.11	5	18068302	4.56548	-1.94273	0.134493	trans
329	GRMZM2G086163	1	131.033	1	1.14761e+07	1	141	128.71	126.11	130.61	1	11300944	23.445	-0.486612	0.642447	cis
330	GRMZM2G086163	1	131.033	1	1.14761e+07	9	174	223.11	213.71	228.71	9	16903106	4.68886	0.262937	0.186586	trans
331	GRMZM2G086072	1	131.076	1	11484971	1	141	129.71	128.11	134.41	1	11300944	17.7729	0.563471	0.436888	cis
332	GRMZM2G122787	1	131.3	1	1.15313e+07	4	106	157.21	155.11	161.61	4	5874666	8.28714	0.365947	0.222407	trans
333	GRMZM2G122787	1	131.3	1	1.15313e+07	5	320	436.41	429.61	439.01	5	43154649	5.1594	-0.268315	0.130069	trans
334	GRMZM2G315806	1	132.075	1	11691062	5	311	415.11	409.11	421.21	5	34353112	4.75778	-0.243798	0.131169	trans
335	GRMZM2G018080	1	132.094	1	11694907	4	602	737.11	732.51	738.31	4	200847909	4.77158	-0.388874	0.13604	trans
336	GRMZM2G445783	1	132.565	1	11791995	1	137	127.11	121.11	128.71	1	10618984	13.9259	0.65692	0.50637	cis
337	GRMZM2G141636	1	133.328	1	1.19494e+07	1	141	128.71	128.11	129.71	1	11300944	33.4341	2.55451	0.73216	cis
338	GRMZM2G027821	1	133.5	1	1.19848e+07	1	141	129.71	128.71	130.61	1	11300944	57.6247	6.44165	0.880353	cis
339	GRMZM5G813886	1	133.533	1	1.19906e+07	1	142	130.61	128.71	134.41	1	12062661	64.0678	1.50303	0.893357	cis
340	GRMZM5G813886	1	133.533	1	1.19906e+07	3	797	981.11	973.71	985.81	3	217898080	4.75267	0.191053	0.0132765	trans
341	GRMZM2G000749	1	134.179	1	1.21031e+07	7	434	517.31	511.11	522.41	7	157690582	8.66885	-0.870316	0.252627	trans
342	GRMZM2G300801	1	134.4	1	12141701	1	147	134.41	133.51	134.51	1	12141788	37.526	9.23194	0.748285	cis
343	GRMZM2G300801	1	134.4	1	12141701	5	564	685.31	680.11	690.61	5	188846979	4.52223	-2.27799	0.040126	trans
344	GRMZM2G000823	1	134.4	1	12148493	1	142	130.61	128.71	134.41	1	12062661	12.6288	1.057	0.312495	cis
345	GRMZM2G076062	1	134.4	1	12167773	1	147	134.41	133.51	134.51	1	12141788	55.1541	14.8343	0.888629	cis
346	GRMZM2G377780	1	134.4	1	1.21809e+07	10	99	130.01	128.81	138.01	10	6861347	4.56722	0.979976	0.144866	trans
347	GRMZM2G377780	1	134.4	1	1.21809e+07	9	456	502.31	499.01	509.91	9	141829520	4.37865	1.01002	0.137752	trans
348	GRMZM2G076423	1	134.7	1	1.21875e+07	7	441	542.11	524.81	543.61	7	158334460	5.45227	-1.57773	0.153248	trans
349	GRMZM2G076423	1	134.7	1	1.21875e+07	3	784	963.91	963.01	965.61	3	216505021	4.83505	1.60492	0.132322	trans
350	GRMZM2G096252	1	135.31	1	1.22113e+07	1	150	135.21	134.41	141.81	1	12172707	10.6161	0.168471	0.322918	cis
351	GRMZM2G096252	1	135.31	1	1.22113e+07	10	81	104.91	102.81	111.21	10	5885914	5.62005	0.111582	0.143872	trans
352	GRMZM2G169747	1	136.331	1	1.22512e+07	3	893	1133.11	1132.91	1142.91	3	228216224	5.6641	-0.175139	0.152608	trans
353	GRMZM2G472266	1	136.43	1	12255042	3	75	138.21	131.81	140.11	3	4677638	7.12641	-1.02963	0.223967	trans
354	GRMZM2G038982	1	137.917	1	1.2313e+07	2	95	139.51	136.51	146.11	2	6006426	6.79588	-0.171954	0.237279	trans
355	GRMZM2G453148	1	138.497	1	1.23357e+07	10	372	404.61	399.01	406.51	10	138192406	6.20519	0.234551	0.192677	trans
356	GRMZM2G453139	1	138.555	1	1.2338e+07	1	671	692.91	691.31	696.11	1	191583073	5.3865	-0.618356	0.13606	trans
357	GRMZM2G453111	1	138.766	1	12346210	2	557	744.81	741.11	748.01	2	204174065	8.06222	0.712775	0.233979	trans
358	GRMZM2G453111	1	138.766	1	12346210	5	203	283.61	281.31	292.61	5	11904200	5.34968	-0.550709	0.147968	trans
359	GRMZM2G154211	1	138.981	1	12354605	1	152	142.31	135.21	148.11	1	12486961	4.94344	-1.52291	0.126893	cis
360	GRMZM2G154211	1	138.981	1	12354605	9	641	700.41	694.81	707.41	9	153704136	4.7298	-1.55756	0.127507	trans
361	GRMZM2G154119	1	140.891	1	12429128	1	151	136.81	135.21	142.31	1	12421578	11.657	0.337473	0.315238	cis
362	GRMZM2G154087	1	141.05	1	1.24353e+07	1	151	135.81	135.21	138.81	1	12421578	45.2871	1.42917	0.796421	cis
363	GRMZM2G453001	1	141.211	1	12441626	8	581	738.11	733.01	743.61	8	169088862	4.69864	-0.327441	0.141375	trans
364	GRMZM2G154036	1	142.3	1	12484131	1	151	135.81	135.21	140.81	1	12421578	13.2616	0.219514	0.357881	cis
365	GRMZM2G154036	1	142.3	1	12484131	6	384	495.51	494.71	496.41	6	151289600	5.9607	-0.106522	0.135714	trans
366	GRMZM2G166445	1	142.614	1	1.24984e+07	4	428	498.01	495.01	504.01	4	165359366	4.25871	-1.55008	0.271932	trans
367	GRMZM2G165998	1	143.022	1	1.25171e+07	1	153	142.91	137.81	147.11	1	12588152	5.71331	-3.01088	0.161281	cis
368	GRMZM2G165972	1	143.11	1	12521072	1	495	520.81	512.81	526.61	1	84912114	6.80896	0.082072	0.196718	trans
369	GRMZM2G165972	1	143.11	1	12521072	3	774	956.71	949.91	962.01	3	214810670	4.50327	-0.0721605	0.123519	trans
370	GRMZM2G480386	1	146.2	1	12661906	6	110	165.31	164.71	167.21	6	91643902	5.86657	0.270421	0.147652	trans
371	GRMZM5G837981	1	147.009	1	12833966	4	504	650.51	645.91	655.81	4	178890566	5.08512	0.0671335	0.154603	trans
372	GRMZM2G136081	1	147.1	1	12853346	1	172	161.91	157.91	163.01	1	14168310	6.25282	1.37483	0.172137	cis
373	GRMZM2G031790	1	148.386	1	1.29457e+07	1	163	155.41	148.11	159.61	1	13449226	6.69195	0.180733	0.187199	cis
374	GRMZM2G031718	1	148.464	1	12951264	1	158	149.01	147.11	150.11	1	13054840	27.962	-0.760027	0.633608	cis
375	GRMZM2G031718	1	148.464	1	12951264	10	198	230.81	227.21	231.81	10	84161705	4.79125	-0.443841	0.066854	trans
376	GRMZM2G172448	1	148.783	1	1.29742e+07	1	159	151.11	146.21	154.01	1	12756818	18.7944	2.80281	0.503651	cis
377	GRMZM2G172410	1	148.884	1	1.29814e+07	1	158	149.01	143.91	154.61	1	13054840	6.2362	-0.231793	0.181868	cis
378	GRMZM2G172410	1	148.884	1	1.29814e+07	5	212	303.81	300.21	305.41	5	12858572	5.5547	-0.240853	0.157041	trans
379	GRMZM2G172410	1	148.884	1	1.29814e+07	4	654	775.71	768.91	776.71	4	228328669	4.37428	0.200137	0.123032	trans
380	GRMZM2G172322	1	149.007	1	1.29903e+07	6	422	523.11	518.91	528.51	6	155193243	5.34911	-0.46802	0.136029	trans
381	GRMZM2G172322	1	149.007	1	1.29903e+07	10	172	210.81	205.91	217.81	10	62643018	4.39334	-0.416593	0.110465	trans
382	GRMZM2G172322	1	149.007	1	1.29903e+07	1	1283	1354.01	1346.11	1356.21	1	299197782	4.40492	0.434241	0.109837	trans
383	GRMZM2G377311	1	154.228	1	1.33651e+07	1	932	971.61	967.91	974.51	1	240982227	7.945	-0.654526	0.202376	trans
384	GRMZM2G169320	1	155.162	1	13538406	1	162	155.01	151.11	160.61	1	13596587	4.44546	0.359361	0.139764	cis
385	GRMZM2G169280	1	155.029	1	1.35883e+07	1	163	155.41	148.11	157.21	1	13449226	9.81416	-0.314528	0.295631	cis
386	GRMZM2G169280	1	155.029	1	1.35883e+07	3	63	107.91	105.91	108.41	3	4059388	5.16004	-1.04234	0.1773	trans
387	GRMZM2G470438	1	155	1	1.35992e+07	1	162	155.01	154.01	155.41	1	13596587	73.1568	7.63031	0.81231	cis
388	GRMZM2G417455	1	156.06	1	1.36865e+07	1	166	157.81	156.01	159.61	1	13714202	20.93	-5.69681	0.478828	cis
389	GRMZM2G407396	1	156.76	1	13744198	1	166	157.81	156.01	158.71	1	13714202	31.3284	1.54276	0.508511	cis
390	GRMZM2G407396	1	156.76	1	13744198	9	103	133.11	130.51	138.31	9	10890410	17.1544	-0.954037	0.193437	trans
391	GRMZM2G314133	1	157.394	1	1.37965e+07	3	85	157.31	147.71	163.11	3	5326460	4.85432	0.657978	0.133293	trans
392	GRMZM2G123986	1	159.769	1	1.39922e+07	4	651	768.21	767.41	768.91	4	226502254	5.53226	-0.513699	0.15936	trans
393	GRMZM2G123986	1	159.769	1	1.39922e+07	8	545	689.21	683.61	694.41	8	166713976	4.72496	0.170134	0.141108	trans
394	GRMZM2G124051	1	161.057	1	1.40983e+07	1	168	158.71	155.41	161.11	1	14072980	8.77629	-0.70524	0.220849	cis
395	GRMZM5G850455	1	161.122	1	1.41037e+07	1	172	161.91	158.71	164.01	1	14168310	19.3321	26.5832	0.456912	cis
396	GRMZM2G124143	1	161.15	1	1.4106e+07	1	168	158.71	157.81	161.11	1	14072980	41.0929	12.6491	0.668751	cis
397	GRMZM2G124143	1	161.15	1	1.4106e+07	5	203	283.61	282.81	286.61	5	11904200	9.85447	5.91745	0.0688191	trans
398	GRMZM2G115131	1	161.9	1	14167847	1	172	161.91	161.11	163.01	1	14168310	14.4437	1.44215	0.341298	cis
399	GRMZM2G115131	1	161.9	1	14167847	4	480	606.61	598.51	620.61	4	176301838	5.40218	0.880225	0.132997	trans
400	GRMZM2G115131	1	161.9	1	14167847	8	465	586.61	584.21	595.51	8	161533506	4.9004	-0.785618	0.100653	trans
401	GRMZM2G112793	1	161.9	1	1.44076e+07	3	893	1133.11	1132.91	1135.11	3	228216224	4.69281	-1.97509	0.137098	trans
402	GRMZM2G362942	1	162.489	1	1.4488e+07	2	726	1009.21	1008.21	1013.21	2	224642058	5.42513	0.345444	0.172157	trans
403	GRMZM2G091916	1	162.866	1	14510223	4	429	508.21	495.01	513.31	4	166891111	5.27647	-0.460526	0.163668	trans
404	GRMZM2G091916	1	162.866	1	14510223	1	624	622.11	616.91	625.81	1	182391340	4.85902	-0.445893	0.147599	trans
405	GRMZM2G026807	1	164.929	1	1.46318e+07	1	175	163.01	162.91	165.01	1	14745608	29.0882	-1.65986	0.649938	cis
406	GRMZM2G026807	1	164.929	1	1.46318e+07	10	331	368.81	362.61	371.81	10	133710946	5.40277	-0.525923	0.0698913	trans
407	GRMZM2G136113	1	165.732	1	1.46791e+07	1	163	155.41	151.11	157.81	1	13449226	7.37199	-0.320977	0.193481	cis
408	GRMZM2G136113	1	165.732	1	1.46791e+07	6	236	336.31	330.71	341.51	6	117959785	6.04256	-0.288536	0.154212	trans
409	GRMZM5G857303	1	167.847	1	1.48038e+07	3	323	449.31	442.81	452.51	3	114828966	6.26281	-0.253389	0.176936	trans
410	GRMZM5G857303	1	167.847	1	1.48038e+07	7	297	379.41	371.01	385.21	7	131241375	4.26097	-0.199393	0.113536	trans
411	GRMZM2G162725	1	167.902	1	1.4807e+07	1	175	163.01	162.91	165.01	1	14745608	36.7706	1.72654	0.714425	cis
412	GRMZM2G162725	1	167.902	1	1.4807e+07	4	517	664.21	658.91	670.51	4	180471216	4.48056	-0.413028	0.0398982	trans
413	GRMZM2G162725	1	167.902	1	1.4807e+07	3	74	124.81	118.81	133.81	3	4542689	4.53649	0.404157	0.0398206	trans
414	GRMZM2G162749	1	168.67	1	1.48523e+07	4	573	714.11	710.41	718.61	4	191326254	7.83735	0.364843	0.207005	trans
415	GRMZM2G162749	1	168.67	1	1.48523e+07	3	564	690.31	676.61	690.81	3	184064218	4.66852	0.27013	0.108102	trans
416	GRMZM2G162749	1	168.67	1	1.48523e+07	6	127	178.11	173.11	187.01	6	94765180	4.22083	-0.272785	0.098354	trans
417	GRMZM2G162764	1	168.815	1	14860873	1	175	163.01	162.91	165.01	1	14745608	84.8685	2.02688	0.884006	cis
418	GRMZM2G162776	1	169.427	1	1.48969e+07	1	175	163.01	161.91	165.01	1	14745608	42.0236	1.36498	0.791221	cis
419	GRMZM2G162776	1	169.427	1	1.48969e+07	7	215	303.61	302.51	308.31	7	100524332	6.85148	0.426043	0.051972	trans
420	GRMZM2G162800	1	169.903	1	14925000	4	725	855.41	847.51	859.31	4	236955384	7.68591	-0.247195	0.194951	trans
421	GRMZM2G162800	1	169.903	1	14925000	7	188	271.01	266.31	276.31	7	24227586	4.58709	0.186642	0.104632	trans
422	GRMZM2G162814	1	170.192	1	14941996	1	175	164.01	161.91	167.01	1	14745608	12.534	2.08096	0.164894	cis
423	GRMZM2G162814	1	170.192	1	14941996	9	583	644.81	644.71	646.81	9	151469631	30.0677	-2.74445	0.53035	trans
424	GRMZM2G139963	1	170.5	1	14960162	6	38	88.51	82.01	93.11	6	7488108	6.72683	-1.09971	0.196628	trans
425	GRMZM2G034302	1	176.2	1	1.50725e+07	1	648	649.71	649.31	650.71	1	185985586	4.4759	-2.12884	0.191075	trans
426	GRMZM2G034302	1	176.2	1	1.50725e+07	5	294	389.21	382.91	393.01	5	27946773	4.17303	0.35861	0.113861	trans
427	GRMZM2G035243	1	177.6	1	1.51702e+07	2	51	76.71	70.21	76.81	2	4047768	4.7712	-1.59247	0.141711	trans
428	GRMZM2G124353	1	183.4	1	15354942	1	185	183.41	181.21	184.21	1	15354933	52.7344	8.59554	0.816715	cis
429	GRMZM2G124353	1	183.4	1	15354942	10	79	102.61	97.81	102.91	10	5226714	7.07494	-1.752	0.0329668	trans
430	GRMZM2G124353	1	183.4	1	15354942	4	147	205.51	199.81	214.41	4	10239714	4.63514	1.36494	0.0205125	trans
431	GRMZM2G075459	1	183.528	1	15414993	1	185	183.41	178.21	184.21	1	15354933	18.6116	-0.208571	0.429264	cis
432	GRMZM2G021498	1	183.738	1	15513981	1	186	184.21	183.41	184.91	1	15734990	30.6835	-2.47303	0.613504	cis
433	GRMZM2G021498	1	183.738	1	15513981	7	193	278.21	272.01	282.11	7	28225970	4.7257	0.732021	0.0500377	trans
434	GRMZM2G021498	1	183.738	1	15513981	6	42	91.51	86.71	96.61	6	19722438	4.35304	-0.684347	0.0456366	trans
435	GRMZM2G142557	1	184.2	1	1.57317e+07	4	783	913.01	909.21	918.11	4	239366474	4.4974	-0.746816	0.115925	trans
436	GRMZM2G142609	1	184.225	1	1.5738e+07	1	188	184.91	184.61	185.61	1	15908726	37.6503	1.12558	0.536523	cis
437	GRMZM2G142609	1	184.225	1	1.5738e+07	4	412	470.81	470.11	472.71	4	159197956	18.9248	-0.612521	0.166588	trans
438	GRMZM2G142609	1	184.225	1	1.5738e+07	3	729	915.31	910.71	916.01	3	210038014	4.29615	-0.255307	0.0265085	trans
439	GRMZM2G119852	1	184.377	1	1.57762e+07	1	188	184.91	181.21	185.81	1	15908726	4.6006	0.572617	0.103002	cis
440	GRMZM2G119852	1	184.377	1	1.57762e+07	6	42	91.51	84.01	98.11	6	19722438	4.97223	-0.557836	0.112707	trans
441	GRMZM2G119933	1	184.401	1	1.57823e+07	1	188	184.91	184.61	185.61	1	15908726	26.2456	0.996832	0.612967	cis
442	GRMZM2G119933	1	184.401	1	1.57823e+07	5	346	462.11	460.31	463.21	5	59330261	8.21279	-0.453334	0.12409	trans
443	GRMZM2G419938	1	184.419	1	1.57869e+07	1	186	184.21	183.41	184.91	1	15734990	37.945	-1.04312	0.758558	cis
444	GRMZM2G419938	1	184.419	1	1.57869e+07	2	137	200.21	190.41	207.61	2	10256206	5.14545	-0.25215	0.0452188	trans
445	GRMZM2G000686	1	184.502	1	15807824	1	188	184.91	184.61	185.61	1	15908726	53.9986	2.90255	0.79981	cis
446	GRMZM2G000686	1	184.502	1	15807824	4	269	362.21	355.51	365.11	4	36897534	6.2571	0.538281	0.0267914	trans
447	GRMZM2G000741	1	184.9	1	1.59081e+07	1	198	192.91	185.61	196.61	1	17364759	6.24048	0.80968	0.164379	cis
448	GRMZM2G000741	1	184.9	1	1.59081e+07	4	580	722.41	713.11	725.11	4	191921862	4.28204	0.681344	0.107509	trans
449	GRMZM2G156486	1	185.747	1	1.5994e+07	1	191	185.81	185.61	187.81	1	16132866	72.1333	-3.72396	0.906125	cis
450	GRMZM2G156486	1	185.747	1	1.5994e+07	5	17	26.01	25.61	35.71	5	1774791	4.47384	0.376004	0.01	trans
451	GRMZM2G156486	1	185.747	1	1.5994e+07	9	552	611.01	603.21	614.11	9	149535706	4.5068	-0.370227	0.01	trans
452	GRMZM2G178852	1	186.273	1	16047473	1	191	185.81	185.61	187.81	1	16132866	48.4217	2.4898	0.759895	cis
453	GRMZM2G178852	1	186.273	1	16047473	3	778	962.01	957.51	963.61	3	214940336	6.63399	-0.601184	0.0366679	trans
454	GRMZM2G178852	1	186.273	1	16047473	4	186	257.81	253.21	258.41	4	17495336	6.29801	0.587246	0.0328269	trans
455	GRMZM2G399072	1	186.998	1	1.61211e+07	1	202	196.61	192.41	199.31	1	17526851	6.02088	-0.844739	0.176231	cis
456	GRMZM2G399072	1	186.998	1	1.61211e+07	3	804	989.01	985.81	992.61	3	218513691	5.25661	-0.728024	0.140248	trans
457	GRMZM2G012102	1	187.558	1	1.61779e+07	1	191	187.81	185.81	190.81	1	16132866	24.6824	0.628345	0.571487	cis
458	GRMZM2G012216	1	187.825	1	16205008	1	550	557.51	555.11	559.61	1	155191873	4.36855	0.180105	0.125623	trans
459	AC226243.1_FG003	1	189.086	1	16333008	1	203	197.31	194.61	202.81	1	17690194	8.13153	-1.33321	0.201813	cis
460	AC226243.1_FG003	1	189.086	1	16333008	4	403	456.91	454.01	458.91	4	157611690	5.49817	-1.11365	0.128667	trans
461	AC226243.1_FG003	1	189.086	1	16333008	2	243	372.31	371.81	378.21	2	20462262	5.16953	-1.53354	0.117996	trans
462	AC226243.1_FG003	1	189.086	1	16333008	8	405	493.21	486.71	497.01	8	131195809	4.27439	-0.981678	0.0975414	trans
463	GRMZM5G855347	1	189.113	1	1.63358e+07	1	205	199.41	194.61	199.91	1	17793209	9.96115	2.84635	0.301288	cis
464	GRMZM5G855347	1	189.113	1	1.63358e+07	5	61	104.91	99.21	106.61	5	3289594	6.42446	-3.41187	0.18328	trans
465	GRMZM2G064663	1	189.237	1	1.63483e+07	1	194	191.51	185.61	191.81	1	16466006	17.9995	0.43599	0.378835	cis
466	GRMZM2G064663	1	189.237	1	1.63483e+07	4	735	867.11	862.31	871.61	4	237688828	8.01906	-0.263515	0.132927	trans
467	GRMZM2G064663	1	189.237	1	1.63483e+07	9	552	608.01	603.21	611.31	9	149535706	5.36529	-0.211356	0.0838188	trans
468	GRMZM2G064732	1	189.283	1	16353054	1	191	185.81	185.61	188.81	1	16132866	42.6761	1.93791	0.723621	cis
469	GRMZM2G064732	1	189.283	1	16353054	2	52	78.81	70.91	83.01	2	4116571	4.72719	-0.421444	0.0328933	trans
470	GRMZM2G080524	1	189.466	1	16371616	1	191	185.81	185.61	188.81	1	16132866	22.9071	0.167416	0.496724	cis
471	GRMZM2G080586	1	189.515	1	16376579	1	191	186.81	185.61	189.81	1	16132866	45.4184	0.654246	0.811358	cis
472	GRMZM2G080586	1	189.515	1	16376579	8	210	276.41	269.51	281.21	8	18837876	4.55306	0.12294	0.0285103	trans
473	GRMZM2G016443	1	190.105	1	1.64364e+07	4	440	522.51	518.01	530.11	4	169678416	7.06436	0.132974	0.198424	trans
474	GRMZM2G017616	1	191.5	1	1.65781e+07	1	191	185.81	183.41	188.81	1	16132866	9.52049	0.504842	0.24599	cis
475	GRMZM2G017616	1	191.5	1	1.65781e+07	6	50	102.01	96.21	106.61	6	21092988	5.76944	0.395607	0.136984	trans
476	GRMZM2G017616	1	191.5	1	1.65781e+07	3	78	143.21	132.81	143.51	3	4792313	4.76194	0.343968	0.109739	trans
477	GRMZM2G017254	1	191.5	1	1.65994e+07	3	564	690.31	690.01	690.81	3	184064218	7.47285	2.86502	0.204468	trans
478	GRMZM2G017254	1	191.5	1	1.65994e+07	5	367	477.61	472.81	480.51	5	69387658	6.27129	-0.568269	0.1478	trans
479	GRMZM2G343157	1	191.5	1	1.67776e+07	7	195	282.11	279.21	282.81	7	29168320	6.14008	-0.0876128	0.209839	trans
480	GRMZM2G147920	1	191.811	1	1.68e+07	1	198	192.91	192.41	193.71	1	17364759	71.7626	0.936569	0.909852	cis
481	GRMZM2G147920	1	191.811	1	1.68e+07	2	44	63.61	56.81	64.61	2	3339313	6.44362	0.114469	0.012954	trans
482	GRMZM2G147920	1	191.811	1	1.68e+07	6	5	37.51	30.71	42.71	6	2802038	5.73416	-0.108527	0.0115938	trans
483	GRMZM2G147920	1	191.811	1	1.68e+07	8	180	246.11	239.61	251.61	8	15031798	4.44249	0.091077	0.01	trans
484	GRMZM2G445602	1	191.906	1	1.68246e+07	10	443	528.61	521.01	529.71	10	142759189	4.31267	5.02991	0.135263	trans
485	GRMZM2G148855	1	192.437	1	16963054	1	175	163.01	161.91	167.01	1	14745608	8.23925	-0.171045	0.225475	cis
486	GRMZM2G097434	1	193.542	1	17250986	1	198	192.91	185.81	196.61	1	17364759	7.2091	-0.466489	0.180952	cis
487	GRMZM2G097434	1	193.542	1	17250986	10	123	159.41	158.51	161.41	10	11518726	6.98029	-1.19518	0.173518	trans
488	GRMZM2G115105	1	194.073	1	17389432	6	42	91.51	88.51	101.11	6	19722438	6.28902	-0.251057	0.181951	trans
489	GRMZM2G115182	1	194.154	1	17410694	1	198	192.91	192.41	193.71	1	17364759	64.6517	6.49121	0.871309	cis
490	GRMZM2G115182	1	194.154	1	17410694	9	63	81.81	80.51	86.11	9	7222597	6.11556	0.886174	0.0150611	trans
491	GRMZM2G115182	1	194.154	1	17410694	10	286	309.81	302.21	313.51	10	127353374	4.35384	-0.725243	0.0103603	trans
492	AC206951.3_FG017	1	194.6	1	17526851	1	624	622.11	616.91	625.31	1	182391340	4.51731	1.42105	0.127654	trans
493	GRMZM2G153393	1	195.284	1	17648620	1	198	192.91	192.41	197.31	1	17364759	23.4816	2.34088	0.539535	cis
494	GRMZM2G410515	1	195.37	1	1.7664e+07	10	407	460.81	459.81	462.81	10	141175427	8.47668	1.23649	0.250671	trans
495	GRMZM5G815358	1	195.401	1	17669517	1	202	195.61	194.61	198.31	1	17526851	35.2035	0.316513	0.576362	cis
496	GRMZM2G410623	1	195.441	1	17676578	1	191	190.81	185.61	195.61	1	16132866	6.2443	0.122915	0.150853	cis
497	GRMZM2G109431	1	195.553	1	17696613	3	558	676.81	676.61	678.81	3	183740844	6.76089	0.695473	0.20153	trans
498	GRMZM2G109431	1	195.553	1	17696613	5	279	373.91	369.91	379.21	5	23090110	4.85509	0.129248	0.127139	trans
499	GRMZM2G109480	1	195.576	1	1.77006e+07	4	406	464.31	458.41	472.71	4	157826108	6.07966	-1.99344	0.180119	trans
500	GRMZM2G109589	1	195.658	1	17715246	1	209	200.81	200.51	201.81	1	17922593	4.2937	-0.275629	0.120414	cis
501	GRMZM2G113351	1	195.791	1	17738981	1	205	199.41	200.51	201.81	1	17793209	39.2286	1.38559	0.685994	cis
502	GRMZM2G113401	1	195.832	1	17746203	1	205	199.41	195.61	199.91	1	17793209	12.6458	-0.907474	0.271347	cis
503	GRMZM2G093197	1	196.596	1	1.78824e+07	1	203	197.31	192.91	199.31	1	17690194	18.9189	-0.993578	0.452231	cis
504	GRMZM2G093197	1	196.596	1	1.78824e+07	3	67	113.61	107.91	119.71	3	4342478	6.86016	0.530006	0.120034	trans
505	GRMZM2G093197	1	196.596	1	1.78824e+07	8	706	882.51	874.41	882.51	8	174779122	4.3002	-0.408634	0.0735599	trans
506	AC209626.2_FG013	1	196.61	1	17884893	1	198	192.91	191.51	197.31	1	17364759	10.4411	-0.824641	0.270287	cis
507	AC209626.2_FG013	1	196.61	1	17884893	3	62	104.81	101.61	112.21	3	3901318	5.36135	0.578078	0.127145	trans
508	AC209626.2_FG013	1	196.61	1	17884893	5	134	206.81	199.61	209.81	5	6342138	4.95427	-0.604404	0.113585	trans
509	GRMZM2G059102	1	197.124	1	1.79763e+07	1	209	200.81	200.51	201.81	1	17922593	45.8818	8.9306	0.74603	cis
510	GRMZM2G059102	1	197.124	1	1.79763e+07	9	349	400.51	398.11	408.01	9	127568872	6.11477	-2.06471	0.035709	trans
511	GRMZM2G059102	1	197.124	1	1.79763e+07	3	99	176.91	175.11	186.81	3	5886508	5.75764	-2.20176	0.0343035	trans
512	GRMZM2G023575	1	197.996	1	1.81317e+07	1	212	201.81	195.61	205.81	1	18984694	7.57217	-0.667823	0.205369	cis
513	GRMZM2G023983	1	198.034	1	18138455	1	203	198.31	197.31	199.41	1	17690194	40.4352	-1.01217	0.783099	cis
514	GRMZM2G024099	1	198.322	1	1.81896e+07	9	311	356.21	350.01	357.21	9	113057584	4.5569	-6.74051	0.121421	trans
515	GRMZM2G024099	1	198.322	1	1.81896e+07	4	474	574.01	568.01	580.81	4	174964566	4.37645	6.39651	0.118692	trans
516	GRMZM2G024099	1	198.322	1	1.81896e+07	6	50	102.01	96.21	106.61	6	21092988	4.19459	-6.17537	0.113584	trans
517	GRMZM5G821686	1	198.394	1	18202583	1	209	200.81	200.51	201.81	1	17922593	25.6461	1.46928	0.637052	cis
518	GRMZM2G385605	1	198.853	1	1.82843e+07	1	934	973.31	970.01	974.31	1	241627896	6.03021	-0.517148	0.169269	trans
519	GRMZM2G106017	1	199.701	1	1.84353e+07	6	171	242.61	230.81	242.71	6	105954574	4.40017	0.329567	0.131319	trans
520	GRMZM2G053627	1	200.54	1	1.85847e+07	1	209	200.81	194.61	206.81	1	17922593	5.92312	-0.150476	0.135193	cis
521	GRMZM2G053627	1	200.54	1	1.85847e+07	2	243	372.31	365.21	379.21	2	20462262	6.94118	-0.175753	0.162058	trans
522	GRMZM2G053627	1	200.54	1	1.85847e+07	4	128	185.71	177.91	192.21	4	8452571	4.35994	-0.12554	0.0960275	trans
523	GRMZM2G009326	1	201.8	1	1.86985e+07	1	212	201.81	200.81	206.81	1	18984694	11.1481	-0.957175	0.276039	cis
524	GRMZM2G009326	1	201.8	1	1.86985e+07	4	487	633.51	627.11	639.71	4	177693064	6.18336	-0.663752	0.132639	trans
525	GRMZM2G031177	1	201.8	1	1.89777e+07	6	305	409.01	405.01	409.71	6	142222487	6.55777	0.260194	0.204822	trans
526	GRMZM2G006631	1	203.194	1	19100998	6	347	443.71	440.71	448.51	6	147702853	5.16555	-0.726906	0.143492	trans
527	GRMZM2G006676	1	203.235	1	1.91045e+07	2	37	49.51	44.31	51.41	2	3080397	5.16193	-4.7599	0.151609	trans
528	GRMZM2G006676	1	203.235	1	1.91045e+07	4	473	571.61	565.81	574.01	4	174883136	4.88895	-4.67299	0.142928	trans
529	GRMZM2G006676	1	203.235	1	1.91045e+07	1	629	627.51	623.11	628.91	1	183047212	4.49273	6.44734	0.129169	trans
530	AC177946.2_FG004	1	203.236	1	19104562	4	443	524.31	519.71	526.81	4	170942256	4.66056	-1.22472	0.139521	trans
531	AC177946.2_FG004	1	203.236	1	19104562	3	782	963.51	959.01	968.61	3	215527520	4.23836	-1.53497	0.125707	trans
532	GRMZM2G132367	1	205.012	1	19252057	4	621	750.81	745.11	751.51	4	214067426	4.24869	-0.539183	0.151484	trans
533	GRMZM2G075712	1	205.13	1	19261826	2	176	275.41	274.41	275.61	2	13499299	9.37619	-0.784555	0.33639	trans
534	GRMZM2G154007	1	205.932	1	1.93285e+07	1	296	290.61	287.41	296.81	1	33775682	4.49062	1.76643	0.122265	trans
535	GRMZM2G420357	1	207.709	1	19476051	6	552	669.61	668.91	677.01	6	164843800	5.32346	0.294227	0.149015	trans
536	GRMZM2G420357	1	207.709	1	19476051	8	519	640.61	638.41	646.61	8	165220666	5.12422	-0.276171	0.141765	trans
537	GRMZM2G097283	1	208.706	1	19558847	1	212	206.81	202.81	211.61	1	18984694	8.32952	0.325342	0.185712	cis
538	GRMZM2G097283	1	208.706	1	19558847	7	601	761.21	757.01	762.91	7	174246921	9.4066	0.341989	0.206942	trans
539	GRMZM2G164527	1	209.635	1	19636047	1	212	203.81	200.81	206.81	1	18984694	8.60972	0.973866	0.25228	cis
540	GRMZM2G164527	1	209.635	1	19636047	7	235	325.11	323.11	328.01	7	109688729	5.5467	-0.744421	0.129388	trans
541	GRMZM2G464393	1	209.7	1	19641419	1	212	206.81	201.81	209.31	1	18984694	5.87127	0.566277	0.153223	cis
542	GRMZM2G464393	1	209.7	1	19641419	2	833	1157.21	1153.11	1157.21	2	236418561	6.16968	-0.579321	0.158725	trans
543	GRMZM2G113821	1	209.646	1	19695199	1	223	211.61	211.21	217.51	1	21706882	12.2051	0.63896	0.331592	cis
544	GRMZM2G113821	1	209.646	1	19695199	5	501	608.11	606.81	615.41	5	175595222	4.87653	-0.35037	0.112648	trans
545	GRMZM2G113775	1	209.64	1	1.97012e+07	3	788	964.71	963.51	966.61	3	216368460	8.08681	0.577091	0.224768	trans
546	GRMZM2G113775	1	209.64	1	1.97012e+07	8	453	578.41	572.11	584.61	8	158405344	4.19086	-0.373357	0.104875	trans
547	GRMZM2G447551	1	209.54	1	1.9802e+07	1	216	209.31	208.51	209.71	1	20040014	41.0514	-1.48965	0.477011	cis
548	GRMZM2G015571	1	209.435	1	1.99066e+07	1	221	210.71	209.71	211.21	1	19641848	38.2635	1.3368	0.795256	cis
549	GRMZM2G006781	1	209.395	1	1.99466e+07	1	214	207.51	202.81	211.21	1	19484462	5.15669	-0.486261	0.142184	cis
550	AC166636.1_FG007	1	209.369	1	19972760	3	226	366.21	361.61	374.21	3	17001748	4.61896	-0.523304	0.207288	trans
551	GRMZM2G432566	1	209.502	1	2.02162e+07	9	316	365.41	363.41	366.41	9	113003940	13.4885	-3.94219	0.486708	trans
552	GRMZM2G002002	1	209.584	1	2.02872e+07	1	221	210.71	209.71	211.61	1	19641848	15.9448	1.05874	0.481083	cis
553	GRMZM2G134367	1	209.737	1	2.04198e+07	1	221	209.71	201.81	216.51	1	19641848	5.73928	-1.76998	0.164431	cis
554	GRMZM2G134367	1	209.737	1	2.04198e+07	7	168	248.31	247.31	250.31	7	15143784	21.3541	14.7111	0.395105	trans
555	GRMZM2G155086	1	209.863	1	20528629	1	221	210.71	207.51	211.61	1	19641848	15.1535	1.41886	0.371869	cis
556	GRMZM5G808775	1	209.989	1	20637394	1	216	209.31	208.51	209.71	1	20040014	6.46401	3.63565	0.202304	cis
557	GRMZM5G808775	1	209.989	1	20637394	8	581	739.11	738.11	739.71	8	169088862	13.9076	14.1078	0.333845	trans
558	GRMZM2G029055	1	210.303	1	2.0909e+07	1	222	211.21	207.51	211.61	1	21685213	11.1861	-0.837357	0.272004	cis
559	GRMZM2G111191	1	210.4	1	20992623	1	224	216.51	210.71	221.51	1	21735792	6.00113	-1.44349	0.150668	cis
560	GRMZM2G111191	1	210.4	1	20992623	9	258	309.11	308.71	309.71	9	59006412	7.16043	-1.79999	0.180189	trans
561	GRMZM2G111214	1	210.406	1	20998333	1	222	211.21	209.71	211.61	1	21685213	53.8696	2.95642	0.889757	cis
562	GRMZM2G411084	1	210.505	1	21083171	1	992	1032.81	1028.41	1042.41	1	253464490	4.60296	-1.29638	0.137632	trans
563	GRMZM2G064841	1	210.65	1	2.12091e+07	4	244	336.61	333.91	340.21	4	27755021	5.48656	0.737546	0.153158	trans
564	GRMZM2G464510	1	210.697	1	2.12495e+07	6	234	330.71	330.51	335.11	6	117799538	4.39389	0.241677	0.137329	trans
565	GRMZM2G464515	1	210.699	1	2.1251e+07	4	531	677.61	670.51	683.01	4	181871694	5.64882	0.207921	0.165701	trans
566	GRMZM2G581425	1	210.702	1	2.12536e+07	5	777	943.51	940.71	948.71	5	215955180	4.29736	-0.0973659	0.131316	trans
567	GRMZM5G896834	1	210.848	1	2.13805e+07	1	221	210.71	201.81	211.61	1	19641848	7.44582	-0.644006	0.192694	cis
568	GRMZM5G896834	1	210.848	1	2.13805e+07	5	318	432.61	428.31	439.01	5	42801998	6.26688	-0.629274	0.172922	trans
569	GRMZM2G004259	1	210.94	1	21459324	1	223	211.61	209.71	217.51	1	21706882	5.73414	-1.17722	0.113673	cis
570	GRMZM2G004259	1	210.94	1	21459324	2	602	799.11	791.91	803.71	2	209975062	6.54662	-1.52359	0.14275	trans
571	GRMZM2G004397	1	210.949	1	21467094	1	197	192.41	186.81	195.61	1	16686990	5.59573	0.412259	0.182146	cis
572	GRMZM2G004422	1	210.952	1	2.14704e+07	1	221	210.71	209.71	214.61	1	19641848	9.838	-0.342339	0.24505	cis
573	GRMZM2G004422	1	210.952	1	2.14704e+07	7	291	376.81	372.01	380.01	7	130831661	5.92193	-0.257377	0.130794	trans
574	GRMZM2G086604	1	211.026	1	21534401	1	217	209.61	202.81	216.51	1	19667796	5.35625	0.395427	0.156665	cis
575	GRMZM2G162535	1	211.066	1	2.15684e+07	1	221	210.71	209.71	211.61	1	19641848	19.7772	1.43751	0.418952	cis
576	GRMZM2G114234	1	211.2	1	21684481	1	222	211.21	209.71	211.61	1	21685213	26.6879	0.79231	0.697475	cis
577	GRMZM2G114190	1	211.6	1	2.17065e+07	1	235	221.51	218.31	227.71	1	23752839	4.85004	-0.374833	0.135597	cis
578	GRMZM2G114190	1	211.6	1	2.17065e+07	5	383	487.51	482.61	493.21	5	80850795	5.75396	-0.476401	0.1644	trans
579	GRMZM2G388915	1	214.569	1	2.19889e+07	4	407	467.31	466.31	468.21	4	158031548	7.39606	-0.468452	0.216271	trans
580	GRMZM5G895573	1	216.302	1	2.21538e+07	3	100	200.81	198.81	201.31	3	5867626	28.5852	-0.785666	0.636118	trans
581	GRMZM5G880508	1	217.315	1	22250166	1	226	218.31	215.61	218.81	1	22099882	41.1481	1.55413	0.736766	cis
582	GRMZM5G880508	1	217.315	1	22250166	3	83	152.61	147.71	161.81	3	5296840	5.18049	0.378092	0.0411282	trans
583	GRMZM5G880508	1	217.315	1	22250166	8	325	394.61	393.61	394.71	8	101177160	4.8618	1.25297	0.037509	trans
584	GRMZM5G872264	1	217.393	1	22257587	3	525	632.41	625.51	638.81	3	178831888	4.71716	-0.0577757	0.140665	trans
585	GRMZM5G872264	1	217.393	1	22257587	2	333	456.91	447.41	462.61	2	45774938	4.20801	-0.0555342	0.123649	trans
586	GRMZM2G007130	1	218.624	1	2.23748e+07	6	421	522.61	522.21	528.51	6	155615063	5.63822	0.0923974	0.17114	trans
587	GRMZM2G006977	1	218.703	1	2.23822e+07	1	226	218.31	214.61	218.81	1	22099882	11.9352	-1.25703	0.295565	cis
588	GRMZM2G457178	1	219.345	1	22504392	1	231	220.51	219.31	222.71	1	23405428	13.3827	-0.720989	0.311517	cis
589	GRMZM2G457178	1	219.345	1	22504392	4	407	467.31	466.31	467.81	4	158031548	9.46624	-2.09782	0.203943	trans
590	GRMZM2G457201	1	219.35	1	2.25112e+07	5	331	446.81	445.81	446.91	5	51728559	6.80234	2.58603	0.340839	trans
591	GRMZM2G457201	1	219.35	1	2.25112e+07	10	196	228.81	225.21	230.81	10	83883264	6.56786	-0.914073	0.198286	trans
592	GRMZM2G119104	1	219.405	1	22590623	1	249	235.21	233.21	236.31	1	25426659	6.08817	-0.49328	0.17698	cis
593	GRMZM2G119104	1	219.405	1	22590623	5	279	373.91	364.01	375.91	5	23090110	4.4785	-0.412228	0.127969	trans
594	GRMZM2G055025	1	219.434	1	22631359	1	224	217.51	216.51	218.31	1	21735792	59.6152	-14.8505	0.810301	cis
595	GRMZM2G055172	1	219.444	1	2.2646e+07	2	612	827.51	819.11	837.51	2	210966550	4.981	-0.317115	0.145385	trans
596	GRMZM2G055282	1	219.451	1	22656939	4	407	467.31	466.31	468.21	4	158031548	8.43568	-0.527105	0.277669	trans
597	GRMZM2G007347	1	219.514	1	22746238	1	468	485.01	474.41	486.41	1	75770324	5.81442	-0.222558	0.174237	trans
598	GRMZM2G007188	1	219.533	1	2.27748e+07	1	229	219.61	218.81	221.51	1	22870620	12.8428	0.801658	0.348867	cis
599	GRMZM2G007188	1	219.533	1	2.27748e+07	5	456	546.01	542.11	551.01	5	168672866	4.80247	-0.457178	0.108178	trans
600	GRMZM2G015067	1	219.6	1	2.28705e+07	1	229	219.61	211.21	222.71	1	22870620	4.9282	0.283024	0.123436	cis
601	GRMZM2G015067	1	219.6	1	2.28705e+07	7	276	364.31	360.31	368.81	7	129354752	4.71128	-0.289773	0.117514	trans
602	GRMZM2G015219	1	219.617	1	22891046	1	229	219.61	218.31	220.51	1	22870620	14.6541	2.15243	0.363006	cis
603	GRMZM5G863656	1	219.655	1	2.29382e+07	1	223	215.61	212.61	216.51	1	21706882	11.3337	-21.0389	0.336862	cis
604	GRMZM5G863656	1	219.655	1	2.29382e+07	2	518	691.41	690.41	691.51	2	197811484	5.81784	51.4493	0.193961	trans
605	GRMZM5G863656	1	219.655	1	2.29382e+07	8	66	103.21	94.71	110.81	8	4335110	4.66497	11.6506	0.102156	trans
606	GRMZM2G013457	1	219.656	1	2.29395e+07	1	231	220.51	212.61	221.51	1	23405428	7.88869	-11.0042	0.194106	cis
607	GRMZM2G013457	1	219.656	1	2.29395e+07	8	71	105.11	103.21	107.61	8	4383712	5.19965	8.68849	0.122219	trans
608	GRMZM2G140674	1	219.687	1	2.29781e+07	1	222	211.21	203.81	214.61	1	21685213	4.99015	0.137683	0.138904	cis
609	GRMZM2G127635	1	219.794	1	2.31113e+07	1	680	704.71	697.31	709.71	1	193697306	4.54794	-0.532647	0.121635	trans
610	GRMZM2G035217	1	219.86	1	23192786	1	224	217.51	216.51	218.31	1	21735792	24.4667	0.552244	0.526057	cis
611	GRMZM2G005844	1	219.882	1	2.32208e+07	1	1124	1172.61	1171.01	1176.81	1	284480576	5.96754	-0.303593	0.167617	trans
612	GRMZM2G005844	1	219.882	1	2.32208e+07	6	379	482.31	482.21	495.21	6	150804840	4.84331	-0.256882	0.133331	trans
613	GRMZM2G005844	1	219.882	1	2.32208e+07	10	5	1.31	1.01	6.01	10	1113550	4.46229	-0.249834	0.120873	trans
614	GRMZM2G005624	1	219.9	1	2.32428e+07	1	243	231.81	223.91	237.61	1	25403972	7.69445	0.545131	0.214889	cis
615	GRMZM2G005435	1	219.9	1	23246377	1	232	220.91	211.61	221.51	1	23573906	5.24553	1.0777	0.127628	cis
616	GRMZM2G005435	1	219.9	1	23246377	9	540	598.71	594.11	602.51	9	149027434	5.11683	1.08574	0.128832	trans
617	GRMZM2G121706	1	220.456	1	2.34246e+07	10	523	630.41	624.91	639.01	10	146183682	6.19018	-0.296278	0.182282	trans
618	GRMZM2G121706	1	220.456	1	2.34246e+07	2	442	575.41	570.61	582.31	2	178165255	5.03729	0.269993	0.15074	trans
619	GRMZM2G121706	1	220.456	1	2.34246e+07	8	431	523.81	516.61	527.61	8	138912545	5.03264	0.271332	0.144663	trans
620	GRMZM2G171073	1	220.895	1	2.35653e+07	1	231	220.51	219.61	221.51	1	23405428	36.9252	1.1821	0.7137	cis
621	GRMZM2G153769	1	221.036	1	23610416	1	223	212.61	205.81	218.31	1	21706882	8.02433	1.6089	0.237491	cis
622	GRMZM2G301885	1	222.015	1	2.39242e+07	4	428	508.01	505.01	508.21	4	165359366	4.25477	-4.56149	0.155896	trans
623	GRMZM2G301885	1	222.015	1	2.39242e+07	7	39	64.51	63.11	70.51	7	2596344	4.2131	1.61225	0.133651	trans
624	GRMZM2G301885	1	222.015	1	2.39242e+07	10	234	249.11	242.51	251.21	10	109180682	4.18604	1.49961	0.131646	trans
625	GRMZM2G002492	1	222.062	1	23939427	9	481	532.61	530.01	537.01	9	144214500	5.02466	0.141784	0.136574	trans
626	GRMZM2G047513	1	222.143	1	2.39652e+07	4	735	867.11	866.11	867.71	4	237688828	19.3674	-1.13175	0.487783	trans
627	GRMZM2G047513	1	222.143	1	2.39652e+07	10	243	259.91	257.71	265.61	10	113435894	4.59189	-0.485042	0.0810518	trans
628	GRMZM2G013430	1	222.412	1	24051552	1	792	812.11	806.81	816.91	1	208219713	4.36575	0.0512703	0.122454	trans
629	GRMZM2G440543	1	222.9	1	2.42079e+07	1	237	222.71	219.61	227.71	1	24405554	8.28157	2.01393	0.234591	cis
630	GRMZM2G139852	1	222.881	1	2.42271e+07	1	237	222.71	221.71	222.91	1	24405554	33.3691	4.94243	0.566368	cis
631	GRMZM2G139852	1	222.881	1	2.42271e+07	3	51	70.31	64.71	80.11	3	3491875	4.85747	-1.4065	0.0450513	trans
632	GRMZM2G139852	1	222.881	1	2.42271e+07	4	478	598.51	587.81	604.61	4	176689226	4.5676	1.32434	0.0417645	trans
633	GRMZM2G103873	1	222.798	1	24308789	10	26	33.81	27.41	39.41	10	2715823	5.17254	-0.696355	0.175394	trans
634	GRMZM2G159632	1	222.7	1	2.44066e+07	9	86	112.81	105.81	119.21	9	8964490	4.77354	-0.353477	0.162317	trans
635	GRMZM2G042171	1	224.637	1	2.45857e+07	1	244	232.31	230.81	232.71	1	24767737	15.6569	-1.84063	0.424599	cis
636	GRMZM2G042171	1	224.637	1	2.45857e+07	6	410	510.81	505.11	513.91	6	153405648	5.04321	-0.966791	0.104673	trans
637	GRMZM2G042171	1	224.637	1	2.45857e+07	7	226	320.21	314.51	324.01	7	106385727	4.42658	0.86689	0.0906681	trans
638	GRMZM2G331652	1	226.259	1	2.47358e+07	1	242	231.41	230.81	231.81	1	25086433	34.5054	0.620644	0.578405	cis
639	GRMZM2G331652	1	226.259	1	2.47358e+07	2	243	372.31	370.21	380.21	2	20462262	4.93629	0.191518	0.0394349	trans
640	GRMZM2G331638	1	226.342	1	24743520	1	249	235.21	233.51	236.41	1	25426659	6.85693	0.287672	0.223853	cis
641	GRMZM5G812298	1	226.888	1	24794070	10	129	164.31	163.81	166.31	10	14445147	4.68251	-0.25686	0.150823	trans
642	GRMZM2G071292	1	226.953	1	2.48e+07	1	241	230.81	226.91	232.71	1	25418168	10.3688	-0.0845317	0.285351	cis
643	GRMZM2G023364	1	230.215	1	25101823	8	561	713.91	706.81	719.71	8	167520586	6.25615	-0.496505	0.155345	trans
644	GRMZM2G376074	1	230.851	1	25160690	1	239	228.71	224.91	230.81	1	24660343	20.7219	3.38634	0.550995	cis
645	GRMZM2G155242	1	232.208	1	25286244	1	243	231.81	230.81	233.51	1	25403972	31.1562	-12.3718	0.6438	cis
646	GRMZM2G155242	1	232.208	1	25286244	9	568	624.71	618.21	628.71	9	150546978	6.52133	-4.24371	0.0728093	trans
647	GRMZM2G155242	1	232.208	1	25286244	8	330	402.61	394.61	408.61	8	101458789	4.92422	4.05054	0.0639711	trans
648	GRMZM2G070716	1	233.132	1	25371698	1	630	628.91	624.11	636.01	1	183378085	5.9005	1.13972	0.155904	trans
649	GRMZM2G070716	1	233.132	1	25371698	2	95	137.51	130.61	144.31	2	6006426	4.98943	-0.991648	0.131205	trans
650	GRMZM2G070716	1	233.132	1	25371698	7	231	324.41	324.01	328.01	7	115517328	4.54985	-0.989756	0.129147	trans
651	GRMZM2G070442	1	233.2	1	25377989	9	1	0.01	0.01	9.91	9	573785	4.5577	0.491274	0.119295	trans
652	GRMZM2G069765	1	232.7	1	25384437	1	229	219.61	215.61	221.51	1	22870620	6.62372	-2.56244	0.176049	cis
653	GRMZM2G069765	1	232.7	1	25384437	7	440	539.81	529.81	543.11	7	158229708	4.75508	2.52185	0.172259	trans
654	GRMZM2G107774	1	232.115	1	2.53951e+07	1	241	230.81	230.31	231.41	1	25418168	12.521	0.218946	0.315927	cis
655	GRMZM2G107805	1	231.911	1	25398793	1	243	231.81	232.31	233.51	1	25403972	42.6919	-0.6063	0.792907	cis
656	GRMZM2G107805	1	231.911	1	25398793	5	276	367.91	367.31	376.51	5	22773428	5.36483	-0.135492	0.0390838	trans
657	GRMZM2G107805	1	231.911	1	25398793	9	114	147.41	145.91	148.21	9	11883380	4.59642	-0.125605	0.0328869	trans
658	GRMZM2G107815	1	231.15	1	25412618	1	241	230.81	230.31	231.41	1	25418168	30.1377	2.15903	0.642389	cis
659	GRMZM2G107815	1	231.15	1	25412618	8	304	376.91	375.01	379.21	8	93142048	5.04832	0.705635	0.0577373	trans
660	GRMZM2G107854	1	230.8	1	2.5419e+07	1	241	230.81	230.31	231.41	1	25418168	16.9418	1.21538	0.385667	cis
661	GRMZM2G107854	1	230.8	1	2.5419e+07	4	505	651.31	650.51	652.01	4	178757640	6.5595	-0.680435	0.116441	trans
662	GRMZM2G107872	1	233.5	1	25427110	1	241	230.81	230.31	231.41	1	25418168	46.491	3.97495	0.781868	cis
663	GRMZM2G107872	1	233.5	1	25427110	10	370	401.31	395.91	406.51	10	138119304	4.95634	-0.772645	0.0283776	trans
664	GRMZM5G890241	1	233.753	1	25446301	1	252	235.31	235.21	236.31	1	25531381	38.5885	1.11925	0.73464	cis
665	GRMZM5G890241	1	233.753	1	25446301	3	326	455.41	444.71	456.01	3	117488102	4.64693	-0.288481	0.039268	trans
666	GRMZM2G091563	1	236.152	1	25628238	1	252	235.31	235.21	236.31	1	25531381	27.8428	2.5691	0.627925	cis
667	GRMZM2G091563	1	236.152	1	25628238	5	666	804.61	801.51	806.61	5	207617964	5.57381	-1.11123	0.101467	trans
668	GRMZM2G091543	1	236.218	1	25633274	4	406	466.31	463.31	467.31	4	157826108	11.8285	-0.923063	0.352175	trans
669	GRMZM2G091511	1	236.297	1	2.56393e+07	1	252	235.31	232.31	236.41	1	25531381	10.006	-1.0104	0.26967	cis
670	GRMZM2G091511	1	236.297	1	2.56393e+07	7	477	578.21	571.11	590.21	7	161809452	5.31795	0.727813	0.127912	trans
671	GRMZM2G091511	1	236.297	1	2.56393e+07	10	80	102.81	99.61	108.01	10	5494837	4.24311	-0.729615	0.102661	trans
672	GRMZM2G015804	1	237.205	1	25708132	1	241	230.81	230.31	231.41	1	25418168	11.0886	-0.411353	0.244579	cis
673	GRMZM2G130987	1	237.682	1	25744286	1	241	230.81	230.31	231.41	1	25418168	20.0638	7.94204	0.478335	cis
674	GRMZM2G130987	1	237.682	1	25744286	4	812	955.41	949.31	957.21	4	240105685	4.24614	-3.15893	0.070118	trans
675	GRMZM2G103059	1	238.582	1	25812559	1	175	168.01	162.91	175.11	1	14745608	5.65758	0.25044	0.18622	trans
676	GRMZM2G103059	1	238.582	1	25812559	2	679	940.01	934.91	945.71	2	217052024	4.57187	-0.214719	0.129178	trans
677	GRMZM2G103079	1	238.738	1	2.58244e+07	1	252	236.31	235.21	240.61	1	25531381	13.4313	0.872989	0.27591	cis
678	GRMZM2G395121	1	239.466	1	25879667	1	244	232.31	230.81	236.31	1	24767737	16.9827	0.360244	0.372865	cis
679	GRMZM2G395121	1	239.466	1	25879667	10	298	327.31	323.31	334.81	10	130283836	6.57814	0.203671	0.117041	trans
680	GRMZM2G094444	1	239.561	1	2.58868e+07	1	252	235.31	233.21	236.31	1	25531381	8.56618	0.734939	0.247452	cis
681	GRMZM2G069458	1	241.561	1	2.60385e+07	7	405	493.11	489.01	496.11	7	155745362	4.64908	1.62864	0.14471	trans
682	GRMZM2G069458	1	241.561	1	2.60385e+07	8	465	587.61	584.21	598.31	8	161533506	4.30663	1.23184	0.084922	trans
683	GRMZM2G009638	1	243.035	1	26150366	1	248	233.51	226.91	236.31	1	25426202	4.47956	-2.01227	0.11544	cis
684	GRMZM2G009638	1	243.035	1	26150366	7	386	472.61	470.81	474.91	7	153266138	5.50515	2.30782	0.145166	trans
685	GRMZM2G079823	1	243.698	1	26200647	1	199	193.71	191.51	197.31	1	17584056	4.23525	0.816731	0.126296	cis
686	GRMZM2G079823	1	243.698	1	26200647	2	606	809.61	802.81	819.31	2	210646810	4.86402	0.90548	0.156449	trans
687	GRMZM2G098714	1	245.382	1	2.63284e+07	1	249	235.21	233.51	236.31	1	25426659	19.5211	2.75825	0.468566	cis
688	GRMZM2G098714	1	245.382	1	2.63284e+07	10	189	222.51	217.81	230.81	10	77303183	4.48481	-1.18749	0.0844738	trans
689	GRMZM2G098667	1	245.486	1	26336254	1	239	227.71	223.91	230.81	1	24660343	9.22406	-0.412303	0.295617	cis
690	GRMZM2G472693	1	246.726	1	2.64303e+07	10	134	168.21	163.81	172.21	10	16089484	4.51674	-0.557593	0.106783	trans
691	GRMZM2G173067	1	246.809	1	2.64366e+07	1	252	235.31	234.51	236.31	1	25531381	22.2656	0.549934	0.526616	cis
692	GRMZM2G088309	1	248.68	1	2.65786e+07	9	507	564.11	560.61	565.31	9	146606158	12.0661	-1.00724	0.295025	trans
693	GRMZM2G099628	1	250.155	1	2.66904e+07	1	254	237.61	235.31	240.61	1	26697408	22.4244	2.20938	0.550154	cis
694	GRMZM2G165622	1	251.863	1	2.682e+07	10	196	229.81	217.81	234.21	10	83883264	4.48533	-0.263083	0.139712	trans
695	GRMZM2G128744	1	251.902	1	2.68229e+07	3	126	230.61	225.11	237.71	3	8675346	4.65322	-0.35622	0.14928	trans
696	GRMZM2G128744	1	251.902	1	2.68229e+07	8	60	85.41	75.21	86.51	8	3948338	4.31391	0.318745	0.127188	trans
697	GRMZM2G128665	1	251.947	1	26826361	5	287	381.91	375.91	386.61	5	25618022	4.74469	-0.181039	0.134499	trans
698	GRMZM2G163043	1	255.179	1	2.70715e+07	2	733	1020.51	1014.61	1024.51	2	225681732	5.05192	0.235269	0.151329	trans
699	GRMZM2G163116	1	255.334	1	2.70833e+07	2	51	76.71	68.61	76.81	2	4047768	7.92998	-1.05584	0.240343	trans
700	GRMZM2G163129	1	255.51	1	2.70966e+07	4	540	684.61	683.51	690.11	4	185437994	5.40574	-0.607428	0.157588	trans
701	GRMZM2G163154	1	255.567	1	27100956	8	291	366.11	362.81	370.31	8	75269102	4.92748	0.331293	0.133906	trans
702	AC208897.3_FG003	1	255.8	1	27118595	1	263	257.31	256.31	258.21	1	27176582	26.862	1.17401	0.562783	cis
703	AC208897.3_FG003	1	255.8	1	27118595	2	45	64.71	63.61	66.51	2	4007786	5.11971	0.978672	0.0666516	trans
704	AC208897.3_FG004	1	256.177	1	2.71249e+07	1	258	255.81	254.61	256.31	1	27116203	24.1884	0.586034	0.559607	cis
705	GRMZM5G879116	1	259.1	1	27173324	3	792	969.71	964.71	974.71	3	217357273	5.15702	-1.42486	0.156633	trans
706	GRMZM5G879116	1	259.1	1	27173324	9	475	530.01	524.31	532.61	9	143190392	4.50132	-1.20344	0.134589	trans
707	GRMZM5G891739	1	259.132	1	2.71811e+07	1	266	262.11	259.11	264.81	1	27173302	29.7716	1.09862	0.614854	cis
708	GRMZM5G891739	1	259.132	1	2.71811e+07	4	783	913.01	907.41	918.11	4	239366474	4.95184	-0.314719	0.0515358	trans
709	GRMZM2G134251	1	259.65	1	27304997	1	266	262.11	259.11	264.81	1	27173302	26.9828	0.866324	0.536896	cis
710	GRMZM2G134251	1	259.65	1	27304997	4	45	62.01	53.71	64.41	4	2865424	5.43914	-0.290174	0.0616569	trans
711	GRMZM2G157580	1	259.971	1	27381876	1	266	262.11	259.11	264.81	1	27173302	49.8699	-2.75536	0.782691	cis
712	GRMZM2G157580	1	259.971	1	27381876	9	446	492.41	486.11	497.51	9	141453701	4.29249	-0.440385	0.0202696	trans
713	GRMZM2G407287	1	260.02	1	27393553	4	547	697.61	695.21	699.61	4	186343625	4.65927	-0.818573	0.144947	trans
714	AC197545.3_FG002	1	260.065	1	2.74042e+07	1	1022	1077.41	1076.01	1078.91	1	259006806	16.2492	7.75943	0.382137	trans
715	GRMZM2G164965	1	260.475	1	2.75023e+07	4	725	857.41	853.01	861.11	4	236955384	12.7842	-1.52485	0.338273	trans
716	GRMZM2G164974	1	260.496	1	2.75074e+07	1	269	267.61	266.61	268.61	1	28490811	12.5362	0.237366	0.295956	cis
717	GRMZM2G164974	1	260.496	1	2.75074e+07	2	382	496.91	496.41	502.51	2	66225560	4.35628	-0.135858	0.0841641	trans
718	GRMZM2G111324	1	261.003	1	2.76287e+07	1	269	267.61	266.61	268.61	1	28490811	7.25755	4.3821	0.200455	cis
719	GRMZM2G411653	1	261.067	1	2.7644e+07	1	269	267.61	262.11	268.61	1	28490811	9.38737	0.292573	0.262447	cis
720	GRMZM2G411653	1	261.067	1	2.7644e+07	10	584	739.31	735.71	744.41	10	148840048	5.01874	0.216801	0.127163	trans
721	GRMZM2G040121	1	261.727	1	27801871	1	273	269.41	263.81	275.91	1	29448271	5.19327	0.101443	0.148434	cis
722	GRMZM2G040561	1	262.159	1	27905404	5	750	916.81	913.81	918.61	5	214469812	6.41171	-0.345562	0.229153	trans
723	GRMZM2G040561	1	262.159	1	27905404	4	45	62.01	59.01	68.51	4	2865424	4.95771	-0.211367	0.154226	trans
724	GRMZM2G050514	1	262.469	1	27979611	1	269	267.61	266.61	268.61	1	28490811	12.9535	2.24582	0.274508	cis
725	GRMZM2G050514	1	262.469	1	27979611	6	44	93.11	87.51	95.21	6	8109663	6.22634	-1.40857	0.113529	trans
726	GRMZM2G050514	1	262.469	1	27979611	7	480	578.31	576.81	587.21	7	161927048	4.82109	-1.25649	0.0844112	trans
727	GRMZM2G050514	1	262.469	1	27979611	2	672	928.91	922.01	934.91	2	216162704	4.18833	1.18621	0.072533	trans
728	GRMZM2G128613	1	262.863	1	28073938	1	269	267.61	266.61	268.61	1	28490811	21.9923	0.852358	0.471907	cis
729	GRMZM2G128613	1	262.863	1	28073938	4	407	467.31	466.31	467.81	4	158031548	10.431	-1.38815	0.166439	trans
730	GRMZM2G100242	1	263.421	1	2.82073e+07	1	731	759.01	758.01	762.01	1	200629098	5.75642	-5.64245	0.255621	trans
731	GRMZM2G024435	1	263.775	1	2.82922e+07	1	823	853.21	851.21	853.31	1	213024564	4.97984	-0.557103	0.160265	trans
732	GRMZM2G140991	1	264.132	1	28377497	5	402	504.81	500.51	507.91	5	135890344	4.7728	-0.196405	0.146997	trans
733	GRMZM2G140549	1	264.159	1	28383911	1	284	277.71	276.51	284.21	1	32038065	6.89331	-0.0849696	0.193223	cis
734	GRMZM2G099797	1	264.308	1	2.84197e+07	1	353	345.11	343.41	350.51	1	43283396	5.11313	-0.349386	0.149087	trans
735	GRMZM2G099797	1	264.308	1	2.84197e+07	5	194	273.61	268.31	279.31	5	11372738	4.80211	-0.333592	0.139017	trans
736	GRMZM2G099797	1	264.308	1	2.84197e+07	8	312	381.01	378.51	386.41	8	96174297	4.33396	0.321325	0.124155	trans
737	GRMZM2G099860	1	264.428	1	28448416	1	269	267.61	263.81	268.61	1	28490811	18.113	3.59465	0.420919	cis
738	GRMZM2G118485	1	264.752	1	2.8526e+07	1	273	269.41	267.61	271.01	1	29448271	5.01101	0.193177	0.13233	cis
739	GRMZM2G118485	1	264.752	1	2.8526e+07	8	634	802.21	796.51	806.41	8	171625213	4.17703	-0.175736	0.108153	trans
740	GRMZM2G103579	1	265.884	1	28796829	5	65	109.61	108.61	110.61	5	3334764	6.2666	2.86446	0.235921	trans
741	GRMZM2G103579	1	265.884	1	28796829	4	521	666.01	661.01	666.11	4	180565472	5.8593	-0.937299	0.188225	trans
742	GRMZM2G103579	1	265.884	1	28796829	3	857	1070.41	1064.01	1073.81	3	223748652	4.7474	-0.781765	0.150611	trans
743	GRMZM2G433579	1	266.168	1	28864644	2	32	44.41	40.91	49.51	2	2629558	4.81695	0.133174	0.134902	trans
744	GRMZM2G469304	1	266.579	1	28963005	4	473	571.61	565.81	574.01	4	174883136	4.25075	0.974685	0.113027	trans
745	GRMZM2G480698	1	266.892	1	29037907	9	317	367.01	366.41	369.01	9	113662766	7.8857	-0.867477	0.221151	trans
746	GRMZM2G480698	1	266.892	1	29037907	1	372	368.11	362.11	374.31	1	47183118	5.25218	-0.168519	0.161309	trans
747	GRMZM2G180458	1	267.8	1	29255169	1	269	267.61	266.61	268.61	1	28490811	19.5871	1.251	0.460477	cis
748	GRMZM2G180452	1	267.825	1	29261367	1	269	267.61	266.61	268.61	1	28490811	31.8427	-1.8489	0.687858	cis
749	GRMZM2G012126	1	268.229	1	29357880	1	269	267.61	266.61	268.61	1	28490811	51.7039	1.91643	0.808222	cis
750	GRMZM2G091456	1	268.414	1	2.94021e+07	5	282	376.51	373.41	379.21	5	23379968	4.60228	-1.69155	0.133233	trans
751	GRMZM2G126808	1	269	1	29542437	1	270	268.71	267.61	269.41	1	29742374	30.8538	0.8652	0.592408	cis
752	GRMZM2G122543	1	269.142	1	2.96848e+07	1	284	277.71	276.81	284.81	1	32038065	6.17013	0.0405834	0.160942	cis
753	GRMZM2G122543	1	269.142	1	2.96848e+07	8	448	542.61	533.61	544.41	8	142331102	4.29523	0.0347226	0.113985	trans
754	GRMZM2G088843	1	269.2	1	2.97424e+07	1	275	271.41	269.41	274.01	1	30020476	22.3155	-0.638557	0.526839	cis
755	GRMZM2G088843	1	269.2	1	2.97424e+07	9	126	166.91	165.91	167.91	9	12644544	5.28263	1.48577	0.111425	trans
756	GRMZM2G135877	1	269.329	1	2.97883e+07	6	42	91.51	87.51	96.61	6	19722438	6.07149	-0.12857	0.178109	trans
757	GRMZM2G043584	1	270.652	1	3.0258e+07	1	276	274.01	269.41	275.91	1	31021259	9.54063	5.4139	0.246809	cis
758	GRMZM2G043470	1	270.77	1	30299785	1	276	274.01	270.01	275.91	1	31021259	11.3084	0.502687	0.302893	cis
759	GRMZM2G364145	1	270.903	1	3.03469e+07	1	276	274.01	271.41	275.41	1	31021259	21.1343	-1.57742	0.476927	cis
760	GRMZM2G364145	1	270.903	1	3.03469e+07	3	342	469.01	463.81	472.61	3	125958684	4.93356	-0.68705	0.077623	trans
761	GRMZM2G163711	1	271.012	1	3.03857e+07	3	53	88.11	73.11	98.11	3	3506376	4.44497	0.209508	0.202819	trans
762	GRMZM2G065635	1	271.438	1	3.05371e+07	1	278	274.91	271.41	275.91	1	31766566	10.363	0.112975	0.262704	cis
763	GRMZM2G065635	1	271.438	1	3.05371e+07	3	529	635.81	634.11	640.91	3	178919178	6.56884	-0.0898038	0.152794	trans
764	GRMZM2G554644	1	271.678	1	3.06221e+07	1	274	271.01	267.61	275.91	1	29743234	9.71632	0.271934	0.272804	cis
765	GRMZM2G554644	1	271.678	1	3.06221e+07	3	39	58.61	48.21	60.51	3	2742298	4.88574	0.183536	0.120037	trans
766	GRMZM2G133573	1	271.862	1	30687550	1	275	273.41	269.41	276.51	1	30020476	13.1429	0.363252	0.333383	cis
767	GRMZM2G012758	1	272.044	1	30752226	1	276	274.01	271.41	274.91	1	31021259	34.4753	-0.205075	0.675903	cis
768	GRMZM2G012758	1	272.044	1	30752226	2	678	937.91	932.31	940.01	2	216847348	4.25153	-0.0511984	0.0420767	trans
769	GRMZM2G012758	1	272.044	1	30752226	7	604	767.11	761.21	771.71	7	174286600	4.34022	-0.0494721	0.0419576	trans
770	GRMZM2G012501	1	272.061	1	3.07582e+07	1	298	292.81	292.41	296.81	1	33829604	11.7508	-2.37685	0.297223	cis
771	GRMZM2G072088	1	272.489	1	30909975	4	533	681.61	677.61	684.41	4	182397360	6.16801	-0.241236	0.166731	trans
772	GRMZM2G149038	1	272.836	1	3.10334e+07	5	487	591.61	586.91	595.41	5	174295388	5.59621	-0.0842584	0.152896	trans
773	GRMZM2G149038	1	272.836	1	3.10334e+07	10	206	236.21	234.21	238.01	10	93027118	4.46581	-0.0736009	0.124378	trans
774	GRMZM2G118497	1	272.905	1	3.10577e+07	5	320	436.41	428.31	439.01	5	43154649	9.3827	-0.95506	0.210041	trans
775	GRMZM2G118497	1	272.905	1	3.10577e+07	4	322	396.01	391.31	397.71	4	82642219	8.04515	-0.883805	0.179316	trans
776	GRMZM2G118497	1	272.905	1	3.10577e+07	10	296	323.31	317.71	329.21	10	129818890	4.4003	0.616186	0.0875511	trans
777	GRMZM2G167138	1	274.126	1	3.14912e+07	7	150	232.11	231.11	237.51	7	12657928	4.5123	-0.0758204	0.110822	trans
778	GRMZM2G147603	1	274.399	1	3.15884e+07	5	387	493.51	487.81	498.11	5	83279721	5.90715	-0.347422	0.165333	trans
779	GRMZM2G147603	1	274.399	1	3.15884e+07	4	482	627.11	616.61	632.51	4	177049288	4.19426	-0.263504	0.117234	trans
780	GRMZM2G061096	1	274.83	1	3.17414e+07	1	150	135.21	129.71	135.81	1	12172707	4.34906	-2.01086	0.138665	trans
781	GRMZM2G060952	1	274.844	1	3.17462e+07	1	275	273.41	271.41	274.01	1	30020476	28.0429	-5.42912	0.454248	cis
782	GRMZM2G060952	1	274.844	1	3.17462e+07	9	288	334.61	332.61	337.51	9	98963811	6.19862	-2.92279	0.0726229	trans
783	GRMZM2G100629	1	275.599	1	3.18679e+07	1	276	274.01	270.01	276.81	1	31021259	5.36759	-0.199938	0.152609	cis
784	GRMZM2G100629	1	275.599	1	3.18679e+07	4	480	608.61	592.81	617.61	4	176301838	4.60201	-0.235264	0.224804	trans
785	GRMZM2G152360	1	276.331	1	31974642	1	280	275.91	274.91	276.81	1	31918295	35.2623	-0.616033	0.637539	cis
786	GRMZM2G152360	1	276.331	1	31974642	5	346	462.11	458.21	468.61	5	59330261	5.00642	-0.164703	0.0427348	trans
787	GRMZM2G152447	1	276.8	1	3.2023e+07	1	282	276.81	275.91	277.21	1	32022994	13.9107	1.3818	0.309436	cis
788	GRMZM2G152447	1	276.8	1	3.2023e+07	5	352	470.01	465.31	474.71	5	59594520	6.88793	-0.921209	0.129644	trans
789	GRMZM2G152447	1	276.8	1	3.2023e+07	2	492	651.91	648.41	654.81	2	193838298	4.56627	0.706511	0.0815857	trans
790	GRMZM2G152477	1	278.2	1	3.20533e+07	1	282	276.81	275.41	277.21	1	32022994	11.3363	-0.969357	0.27107	cis
791	GRMZM2G157197	1	278.2	1	3.21553e+07	7	421	503.71	497.91	506.01	7	156736408	6.07091	-0.767131	0.160347	trans
792	GRMZM2G157177	1	278.2	1	3.21633e+07	2	532	719.21	716.21	723.41	2	199288222	6.89408	0.578638	0.212883	trans
793	GRMZM2G157157	1	278.2	1	3.22003e+07	1	1074	1128.51	1124.51	1134.21	1	276981410	6.01506	-0.978136	0.215572	trans
794	GRMZM2G055052	1	278.2	1	3.2228e+07	7	222	313.01	307.31	314.51	7	104771163	7.77707	-0.10625	0.222572	trans
795	GRMZM2G099528	1	278.2	1	3.23151e+07	1	291	286.71	282.21	290.61	1	33294496	5.70797	-1.8886	0.137154	cis
796	GRMZM2G099528	1	278.2	1	3.23151e+07	3	203	332.31	325.01	337.91	3	14091874	4.51252	1.62983	0.106962	trans
797	GRMZM5G884325	1	278.2	1	32325146	4	193	272.31	270.31	272.81	4	17504082	10.9803	-22.9123	0.364128	trans
798	GRMZM2G085427	1	278.2	1	32373210	1	287	281.21	278.21	284.81	1	32052135	9.96865	0.773886	0.306229	cis
799	GRMZM2G085427	1	278.2	1	32373210	4	299	378.51	377.71	390.31	4	44955294	4.35556	0.315226	0.0952224	trans
800	GRMZM2G104255	1	278.2	1	3.24026e+07	1	287	282.21	278.21	284.81	1	32052135	13.3926	0.766836	0.352521	cis
801	GRMZM5G868062	1	278.2	1	32528862	1	287	279.21	276.81	283.21	1	32052135	16.6144	5.65529	0.412856	cis
802	GRMZM5G868062	1	278.2	1	32528862	7	448	547.41	545.91	552.31	7	158811433	4.63321	2.42839	0.0785642	trans
803	GRMZM5G849530	1	278.2	1	32541721	1	287	280.21	276.81	284.81	1	32052135	12.5692	0.525201	0.308499	cis
804	GRMZM5G818431	1	278.2	1	32580008	1	282	276.81	275.91	277.21	1	32022994	30.4791	-1.58089	0.622746	cis
805	GRMZM5G818431	1	278.2	1	32580008	5	657	788.21	782.71	794.81	5	204599930	4.4365	0.476259	0.0492627	trans
806	AC155390.2_FG002	1	278.2	1	3.26682e+07	1	287	280.21	278.21	284.21	1	32052135	16.5546	0.221988	0.512081	cis
807	GRMZM2G147942	1	278.2	1	3.28375e+07	1	668	686.71	683.41	695.11	1	191046336	6.34152	2.53739	0.183588	trans
808	GRMZM2G147942	1	278.2	1	3.28375e+07	3	195	320.01	310.01	329.01	3	12546489	5.42114	-1.1153	0.158021	trans
809	GRMZM2G077942	1	278.716	1	3.28696e+07	1	288	284.81	282.21	285.61	1	32978432	29.0673	10.4987	0.673245	cis
810	GRMZM2G077942	1	278.716	1	3.28696e+07	2	51	71.71	65.71	76.81	2	4047768	7.79227	-4.39208	0.108542	trans
811	GRMZM2G165926	1	280.743	1	32995863	1	288	284.81	281.21	285.61	1	32978432	9.84372	-1.19891	0.213454	cis
812	GRMZM2G165926	1	280.743	1	32995863	2	595	779.01	777.11	784.51	2	209066791	6.27793	-0.900252	0.12645	trans
813	GRMZM2G165926	1	280.743	1	32995863	4	321	392.61	388.41	399.51	4	79717866	4.94022	-0.784379	0.0957887	trans
814	GRMZM2G108138	1	282.653	1	33114813	1	280	275.91	274.01	283.21	1	31918295	5.65465	-0.514197	0.158571	cis
815	GRMZM2G108138	1	282.653	1	33114813	4	575	721.51	718.11	722.01	4	191758532	5.21176	0.849787	0.144707	trans
816	GRMZM2G108032	1	282.791	1	33123412	1	289	285.61	284.81	286.71	1	33242197	50.3877	12.4013	0.76978	cis
817	GRMZM2G108032	1	282.791	1	33123412	4	276	366.71	364.51	368.91	4	41010510	4.51996	2.17712	0.0239387	trans
818	GRMZM2G346861	1	284.277	1	3.3216e+07	7	331	422.71	416.21	426.91	7	135512542	4.30607	-0.119057	0.11787	trans
819	GRMZM2G159110	1	285.128	1	33268962	1	291	286.71	286.91	289.71	1	33294496	36.3662	4.36788	0.703148	cis
820	GRMZM2G159110	1	285.128	1	33268962	4	429	508.21	494.91	513.31	4	166891111	4.65366	-1.02229	0.0407918	trans
821	GRMZM2G149481	1	285.94	1	3.33195e+07	1	291	286.71	286.91	289.71	1	33294496	26.9344	9.0767	0.609819	cis
822	GRMZM2G149481	1	285.94	1	3.33195e+07	7	222	313.01	306.51	320.01	7	104771163	4.34992	-3.14161	0.0565191	trans
823	GRMZM2G448368	1	287.378	1	3.34092e+07	1	291	286.71	286.91	289.71	1	33294496	20.4047	0.156527	0.502152	cis
824	GRMZM2G149624	1	287.481	1	3.34155e+07	3	75	138.21	133.81	143.51	3	4677638	5.37691	-0.887311	0.170925	trans
825	GRMZM2G149647	1	288.192	1	3.34599e+07	1	295	288.71	286.91	294.81	1	33568754	11.1666	0.0745661	0.287965	cis
826	GRMZM2G149647	1	288.192	1	3.34599e+07	10	534	643.61	635.01	650.21	10	146471280	4.49157	-0.0429946	0.0997235	trans
827	GRMZM2G042253	1	288.398	1	3.34726e+07	1	293	287.11	277.71	289.71	1	33321541	5.61517	0.0290908	0.158124	cis
828	GRMZM2G042253	1	288.398	1	3.34726e+07	6	267	372.51	370.91	377.71	6	128755306	5.22376	-0.0277326	0.147324	trans
829	GRMZM2G110023	1	292.8	1	3.38282e+07	1	298	292.81	292.41	294.81	1	33829604	47.286	-1.57446	0.697142	cis
830	GRMZM2G035552	1	300.3	1	33880006	1	299	298.51	294.81	299.51	1	33856254	17.7812	-0.193567	0.389289	cis
831	GRMZM2G035552	1	300.3	1	33880006	4	701	815.01	812.91	815.71	4	235219207	9.55846	-0.126292	0.170943	trans
832	GRMZM2G019689	1	300.197	1	34154473	1	303	299.61	295.81	300.31	1	34354436	42.3886	-0.640035	0.748062	cis
833	GRMZM2G019689	1	300.197	1	34154473	8	385	471.41	471.01	471.81	8	123052562	5.20016	-0.13874	0.0350466	trans
834	GRMZM2G179907	1	300.178	1	3.42041e+07	1	307	304.91	292.41	307.41	1	34947042	6.27528	-0.913342	0.217448	cis
835	GRMZM2G170532	1	300.177	1	34207544	4	404	457.41	449.51	462.31	4	157614568	4.69097	-0.136073	0.126147	trans
836	GRMZM2G170532	1	300.177	1	34207544	8	495	619.71	611.91	623.71	8	163826700	4.4553	-0.132187	0.118805	trans
837	GRMZM2G170382	1	300.159	1	34254962	1	1022	1077.41	1076.01	1078.91	1	259006806	6.0867	-3.57364	0.206538	trans
838	GRMZM2G170382	1	300.159	1	34254962	2	595	779.01	778.21	792.91	2	209066791	4.74728	-0.609789	0.124835	trans
839	GRMZM2G170336	1	300.135	1	3.43172e+07	5	687	839.11	834.31	843.31	5	211550438	7.78464	-3.73876	0.210512	trans
840	GRMZM2G170336	1	300.135	1	3.43172e+07	1	635	632.91	629.81	637.51	1	183809425	5.14656	-3.04098	0.131539	trans
841	GRMZM2G102483	1	300.106	1	34393312	1	303	299.61	295.81	300.31	1	34354436	42.1241	1.63202	0.792409	cis
842	GRMZM2G102483	1	300.106	1	34393312	7	9	4.91	4.91	5.71	7	672814	4.72257	-0.3298	0.0339816	trans
843	GRMZM2G102347	1	300.101	1	3.44071e+07	1	299	298.51	293.81	299.51	1	33856254	6.38146	1.56351	0.184344	cis
844	GRMZM2G472473	1	300.022	1	3.46183e+07	1	306	300.31	293.81	304.91	1	33879324	6.87736	0.522057	0.204989	cis
845	GRMZM2G058910	1	300.007	1	34657462	3	792	975.71	970.71	980.01	3	217357273	8.82413	2.71216	0.318466	trans
846	GRMZM2G058870	1	300.003	1	34669020	5	241	336.31	330.01	338.91	5	16536981	5.94706	-1.50448	0.173551	trans
847	GRMZM2G355450	1	299.985	1	3.47167e+07	1	298	296.81	293.81	297.51	1	33829604	32.7534	-1.28701	0.745811	cis
848	GRMZM2G355450	1	299.985	1	3.47167e+07	8	388	472.41	471.81	472.91	8	123511278	4.695	-0.511523	0.041067	trans
849	GRMZM2G087275	1	299.944	1	34824034	1	299	297.51	293.81	299.51	1	33856254	17.3331	-0.48424	0.432437	cis
850	GRMZM2G087275	1	299.944	1	34824034	5	212	303.81	302.61	305.41	5	12858572	7.07403	-0.270334	0.135312	trans
851	GRMZM2G087275	1	299.944	1	34824034	10	542	660.41	655.81	666.21	10	147167435	4.74859	-0.2088	0.0869772	trans
852	GRMZM2G019260	1	299.9	1	34941068	1	307	302.91	301.31	304.91	1	34947042	51.7565	2.78014	0.769675	cis
853	GRMZM2G019260	1	299.9	1	34941068	5	528	645.71	644.81	646.31	5	181308136	4.78814	-0.443066	0.0208377	trans
854	GRMZM2G019567	1	304.221	1	34956969	1	307	302.91	301.31	306.91	1	34947042	41.3203	1.29247	0.758111	cis
855	GRMZM2G138103	1	307.8	1	3.49701e+07	1	310	308.71	307.41	309.31	1	35006729	14.1371	2.6673	0.366922	cis
856	GRMZM2G377647	1	307.83	1	3.49955e+07	3	791	969.51	969.21	976.71	3	217423325	6.50775	0.0844721	0.161368	trans
857	GRMZM2G377647	1	307.83	1	3.49955e+07	4	228	322.11	318.91	329.81	4	23529533	5.97999	-0.0648885	0.146104	trans
858	GRMZM2G174236	1	307.892	1	3.5049e+07	1	312	308.91	302.31	309.31	1	35129448	11.4624	0.832586	0.330746	cis
859	GRMZM2G136513	1	307.992	1	35134715	2	137	200.21	199.01	205.61	2	10256206	4.55441	0.715672	0.131652	trans
860	GRMZM2G030422	1	308.122	1	3.52454e+07	5	209	298.21	283.61	303.41	5	12476240	5.74635	-1.32978	0.17812	trans
861	GRMZM2G030422	1	308.122	1	3.52454e+07	7	471	575.81	569.11	578.31	7	161805129	4.2671	1.15151	0.125292	trans
862	GRMZM5G860152	1	308.417	1	3.54986e+07	5	581	695.61	690.61	698.41	5	191621460	7.69351	-0.429122	0.209712	trans
863	GRMZM5G860152	1	308.417	1	3.54986e+07	2	114	170.11	164.41	176.21	2	8381902	4.45201	-0.297424	0.109912	trans
864	GRMZM2G127213	1	308.508	1	3.55759e+07	9	314	360.61	355.61	367.01	9	113266766	6.71235	0.103786	0.208078	trans
865	GRMZM2G127123	1	308.514	1	3.55808e+07	1	318	311.31	308.91	313.71	1	36244646	12.0533	1.93189	0.310116	cis
866	GRMZM2G127123	1	308.514	1	3.55808e+07	2	243	372.31	370.21	381.81	2	20462262	6.09853	1.2247	0.133295	trans
867	GRMZM2G174589	1	308.92	1	3.59284e+07	1	318	311.31	308.91	313.71	1	36244646	24.9912	1.80894	0.556553	cis
868	GRMZM2G174589	1	308.92	1	3.59284e+07	7	213	301.41	298.91	306.51	7	100524129	6.8802	0.724772	0.096222	trans
869	GRMZM2G174589	1	308.92	1	3.59284e+07	4	408	467.81	461.91	473.31	4	158568838	5.15094	-0.593606	0.0684242	trans
870	GRMZM5G872118	1	308.992	1	35990373	1	313	309.31	308.91	310.21	1	36838316	40.4848	-2.26591	0.766882	cis
871	GRMZM5G872118	1	308.992	1	35990373	5	431	526.31	526.11	532.81	5	159332058	5.53163	-0.500057	0.0423686	trans
872	AC214040.3_FG009	1	309.186	1	36156678	1	315	310.21	309.31	310.31	1	35340691	38.0906	0.192662	0.686335	cis
873	AC214040.3_FG009	1	309.186	1	36156678	9	306	351.91	346.41	355.61	9	109601358	6.89959	-0.0572225	0.0555464	trans
874	AC214040.3_FG009	1	309.186	1	36156678	5	39	64.21	51.71	69.41	5	2284092	5.09544	-0.0439206	0.0403765	trans
875	GRMZM2G338702	1	309.19	1	36159378	1	315	310.21	307.81	311.31	1	35340691	18.6239	-3.48514	0.515665	cis
876	GRMZM2G360429	1	309.253	1	3.6214e+07	1	313	309.31	308.91	310.21	1	36838316	33.634	2.04022	0.687844	cis
877	GRMZM2G060138	1	309.256	1	36216313	1	313	309.31	308.91	311.81	1	36838316	32.0111	0.352551	0.70085	cis
878	GRMZM2G060138	1	309.256	1	36216313	7	278	368.11	364.31	368.81	7	129657484	5.44034	0.101847	0.0624503	trans
879	GRMZM2G060148	1	309.262	1	36221427	1	313	309.31	308.91	311.81	1	36838316	13.3004	0.265965	0.331673	cis
880	GRMZM2G060148	1	309.262	1	36221427	8	601	757.71	753.11	765.61	8	169901534	4.77185	0.138513	0.100693	trans
881	GRMZM2G063733	1	309.408	1	3.63467e+07	1	313	309.31	308.91	310.21	1	36838316	48.8477	0.537707	0.829917	cis
882	GRMZM2G352678	1	309.494	1	3.64201e+07	1	832	862.61	861.41	863.31	1	214391052	5.48549	-0.11968	0.164231	trans
883	GRMZM2G372398	1	309.594	1	36505841	1	315	310.21	307.81	311.31	1	35340691	10.6416	0.790533	0.258592	cis
884	GRMZM5G884432	1	309.666	1	36567091	1	313	309.31	308.91	310.21	1	36838316	16.6116	0.834909	0.360264	cis
885	GRMZM5G840610	1	309.669	1	36569856	4	700	812.91	809.61	818.01	4	235185626	4.41204	0.194073	0.125828	trans
886	GRMZM2G072376	1	310.075	1	36917075	1	313	309.31	304.91	311.81	1	36838316	12.947	0.259869	0.317194	cis
887	GRMZM2G072342	1	310.077	1	36918463	1	313	309.31	308.91	310.21	1	36838316	32.2203	0.527689	0.65157	cis
888	GRMZM2G703555	1	310.3	1	3.71097e+07	1	318	311.31	310.31	313.71	1	36244646	30.1081	3.10193	0.57894	cis
889	GRMZM2G408305	1	310.633	1	37209054	1	319	312.81	311.81	315.11	1	37167932	21.0607	2.28604	0.576656	cis
890	GRMZM2G073591	1	310.995	1	37316999	3	726	910.11	906.01	915.31	3	209820048	5.04098	-0.564271	0.141274	trans
891	GRMZM2G143655	1	311.306	1	3.741e+07	1	326	319.21	317.91	324.81	1	39078668	9.48197	0.623502	0.257857	cis
892	GRMZM2G066120	1	311.504	1	3.74689e+07	3	74	124.81	118.81	138.21	3	4542689	4.40872	0.132706	0.129392	trans
893	GRMZM2G048703	1	311.763	1	3.75464e+07	1	320	313.71	311.31	315.11	1	37434164	33.387	3.90973	0.669014	cis
894	GRMZM2G048703	1	311.763	1	3.75464e+07	5	606	728.31	724.71	734.81	5	197713444	4.23643	0.983564	0.0413466	trans
895	GRMZM2G014419	1	312.162	1	37665271	4	487	633.51	631.91	639.71	4	177693064	6.03188	0.819133	0.183054	trans
896	GRMZM2G014419	1	312.162	1	37665271	2	825	1146.91	1140.61	1152.21	2	236665135	4.62129	-0.732587	0.135195	trans
897	GRMZM2G118208	1	312.767	1	3.78461e+07	6	89	143.31	142.11	149.81	6	87600362	4.69903	0.341625	0.140811	trans
898	GRMZM2G100620	1	312.857	1	3.78729e+07	1	1183	1224.91	1221.01	1226.11	1	290433166	4.30702	-1.27063	0.140183	trans
899	GRMZM2G151576	1	313.292	1	38002737	3	125	226.01	217.91	231.31	3	8825542	4.80198	0.470536	0.134927	trans
900	GRMZM2G151576	1	313.292	1	38002737	2	385	500.21	492.71	501.71	2	69179322	4.25213	0.463593	0.117726	trans
901	GRMZM2G151564	1	313.317	1	3.80101e+07	10	521	618.91	614.41	628.91	10	146064486	6.29629	0.504764	0.237706	trans
902	GRMZM2G151521	1	313.476	1	38057689	1	898	936.21	934.81	940.91	1	233931716	5.63217	0.544452	0.170143	trans
903	GRMZM2G161452	1	313.693	1	38122301	5	452	539.11	537.51	546.01	5	167993006	5.11909	-0.231122	0.140274	trans
904	GRMZM2G161452	1	313.693	1	38122301	8	298	372.11	366.11	377.81	8	75817356	4.19815	0.205716	0.110716	trans
905	GRMZM2G161337	1	313.711	1	38127842	7	360	451.71	446.61	456.01	7	143417326	4.57252	2.24433	0.136308	trans
906	GRMZM2G161337	1	313.711	1	38127842	6	540	653.51	646.51	658.51	6	163828846	4.42914	-2.31226	0.131597	trans
907	GRMZM2G093305	1	313.913	1	38188015	9	193	233.01	229.71	238.01	9	18832188	8.91904	0.458806	0.2784	trans
908	GRMZM2G093305	1	313.913	1	38188015	10	521	619.91	612.11	628.91	10	146064486	4.51629	-0.324669	0.149033	trans
909	GRMZM2G093305	1	313.913	1	38188015	5	292	387.31	381.41	392.61	5	27627508	5.18813	-0.301275	0.12862	trans
910	GRMZM2G093217	1	313.948	1	3.81985e+07	10	206	236.21	234.21	237.01	10	93027118	6.34892	1.0612	0.215586	trans
911	GRMZM2G093217	1	313.948	1	3.81985e+07	3	876	1100.31	1093.91	1109.31	3	226770596	4.24852	-0.596603	0.118901	trans
912	GRMZM2G049190	1	314.109	1	38246423	4	781	909.21	906.81	918.11	4	239188678	6.80584	-0.30573	0.175864	trans
913	GRMZM2G049041	1	314.125	1	3.82512e+07	7	405	495.11	493.11	496.51	7	155745362	10.2788	-0.562662	0.242287	trans
914	GRMZM2G540403	1	314.346	1	3.83174e+07	4	725	855.41	848.61	859.31	4	236955384	9.53067	-1.42124	0.226812	trans
915	GRMZM2G540403	1	314.346	1	3.83174e+07	9	149	194.01	188.61	195.21	9	14318962	5.57665	-1.0651	0.121857	trans
916	GRMZM2G540403	1	314.346	1	3.83174e+07	5	558	678.11	676.21	685.31	5	188650414	5.62844	-1.11017	0.118988	trans
917	GRMZM2G079112	1	314.775	1	38445204	1	323	316.81	313.71	319.21	1	37954882	10.2558	-1.38141	0.277114	cis
918	GRMZM2G012319	1	315.1	1	38542266	1	326	319.21	311.31	326.21	1	39078668	5.97892	-1.33883	0.177562	cis
919	GRMZM2G012319	1	315.1	1	38542266	10	399	448.31	446.31	449.91	10	140551488	5.41219	3.28184	0.222809	trans
920	GRMZM2G012566	1	315.178	1	3.85493e+07	9	4	3.81	2.81	3.91	9	1029743	13.5769	-1.15862	0.347372	trans
921	GRMZM2G128444	1	315.867	1	38611692	1	323	316.81	315.81	318.81	1	37954882	43.2219	-1.60995	0.771963	cis
922	GRMZM2G128444	1	315.867	1	38611692	5	450	537.51	536.81	538.51	5	166052673	5.30457	-0.32279	0.0335999	trans
923	GRMZM2G481529	1	316.122	1	38634767	1	320	313.71	311.31	315.81	1	37434164	18.9661	0.411274	0.482686	cis
924	GRMZM2G481529	1	316.122	1	38634767	9	327	381.01	376.81	381.81	9	119959108	6.24606	-0.169417	0.115789	trans
925	GRMZM2G046382	1	317.068	1	3.87205e+07	1	321	315.11	313.71	315.81	1	38546848	47.3366	4.76554	0.838716	cis
926	GRMZM2G046274	1	317.204	1	3.87328e+07	1	320	313.71	311.31	315.11	1	37434164	23.513	0.588833	0.547892	cis
927	GRMZM2G046274	1	317.204	1	3.87328e+07	8	183	252.91	246.51	257.61	8	16075342	4.28104	0.181202	0.0619051	trans
928	GRMZM5G886952	1	317.847	1	38791040	1	323	316.81	315.81	318.81	1	37954882	20.7058	-2.49342	0.451893	cis
929	GRMZM5G886952	1	317.847	1	38791040	5	544	661.41	659.91	664.11	5	185965690	4.67114	-0.898157	0.0687887	trans
930	GRMZM2G306732	1	318.495	1	38849690	2	40	55.81	52.41	66.51	2	3145313	5.76472	-0.355075	0.153178	trans
931	GRMZM2G306732	1	318.495	1	38849690	7	441	542.11	530.81	543.61	7	158334460	4.25162	-0.298515	0.113245	trans
932	GRMZM2G160237	1	320.256	1	3.90473e+07	4	580	722.41	722.01	725.11	4	191921862	5.89443	3.01907	0.162703	trans
933	GRMZM2G160237	1	320.256	1	3.90473e+07	8	84	122.81	118.11	123.71	8	5329908	5.60069	2.84947	0.154066	trans
934	GRMZM2G160324	1	320.324	1	3.90552e+07	1	326	319.21	318.81	321.81	1	39078668	49.1118	1.76515	0.865075	cis
935	GRMZM2G160324	1	320.324	1	3.90552e+07	8	304	376.91	374.21	382.41	8	93142048	5.17444	0.303856	0.0270552	trans
936	GRMZM2G160428	1	320.392	1	3.90632e+07	1	327	320.81	319.81	323.81	1	39166555	33.3272	1.87731	0.750867	cis
937	GRMZM2G160452	1	320.454	1	3.90704e+07	1	326	319.21	318.81	321.81	1	39078668	27.123	-1.90363	0.559298	cis
938	GRMZM2G160506	1	320.812	1	3.91122e+07	1	326	319.21	312.81	322.81	1	39078668	12.6072	3.66065	0.310021	cis
939	GRMZM2G010855	1	321.055	1	39140544	1	327	320.81	313.71	325.81	1	39166555	15.8708	0.438172	0.444217	cis
940	GRMZM2G010855	1	321.055	1	39140544	10	74	90.21	84.31	95.21	10	4820804	5.60653	0.206001	0.119953	trans
941	GRMZM2G141799	1	321.704	1	3.92164e+07	1	327	319.81	316.81	326.21	1	39166555	6.78129	0.889866	0.196682	cis
942	GRMZM2G061202	1	321.958	1	3.9246e+07	1	315	310.21	308.91	311.81	1	35340691	9.27678	0.212932	0.261454	cis
943	GRMZM2G119168	1	322.704	1	39333098	6	42	91.51	88.51	98.11	6	19722438	5.74926	-0.570296	0.148966	trans
944	GRMZM2G001918	1	326.143	1	39734550	10	195	227.21	219.51	230.81	10	82447084	4.80891	-0.972829	0.148108	trans
945	GRMZM2G001918	1	326.143	1	39734550	5	257	354.01	345.31	359.11	5	18583200	4.66135	-0.856192	0.128854	trans
946	GRMZM2G001918	1	326.143	1	39734550	2	333	456.91	450.21	462.21	2	45774938	4.27076	0.843033	0.115551	trans
947	GRMZM5G804658	1	326.196	1	39740742	4	725	855.41	848.61	861.11	4	236955384	4.17425	-0.0464978	0.125177	trans
948	GRMZM5G828820	1	326.261	1	39748346	2	259	388.41	386.41	389.31	2	22694506	4.37156	-0.306024	0.139608	trans
949	GRMZM5G828820	1	326.261	1	39748346	10	340	374.51	370.91	379.51	10	135093673	4.37488	0.282693	0.132137	trans
950	GRMZM2G026911	1	326.341	1	3.97577e+07	1	331	327.61	322.81	331.11	1	39904683	5.25944	-0.105251	0.135663	cis
951	GRMZM2G026911	1	326.341	1	3.97577e+07	2	35	48.21	43.31	51.41	2	3075420	6.48945	-0.0842337	0.172554	trans
952	GRMZM2G026911	1	326.341	1	3.97577e+07	9	154	196.31	188.61	201.11	9	14907702	5.54995	-0.0826711	0.144088	trans
953	GRMZM2G337425	1	326.751	1	3.98055e+07	1	329	327.01	324.81	327.61	1	39311104	48.23	2.01072	0.856452	cis
954	GRMZM2G109831	1	327.082	1	39844220	1	329	327.01	322.81	330.11	1	39311104	14.0172	0.772671	0.327428	cis
955	GRMZM2G109831	1	327.082	1	39844220	5	455	542.11	536.81	545.11	5	168285117	4.51104	-0.357311	0.0838778	trans
956	GRMZM2G109885	1	327.148	1	3.98519e+07	1	329	327.01	324.81	327.61	1	39311104	57.4975	9.77145	0.763578	cis
957	GRMZM2G109885	1	327.148	1	3.98519e+07	7	202	287.61	282.81	292.81	7	48622930	5.42594	1.33578	0.0179627	trans
958	GRMZM2G110413	1	327.485	1	3.98913e+07	9	124	159.71	153.81	165.91	9	12719294	5.42481	-0.163001	0.170501	trans
959	GRMZM2G078164	1	327.6	1	3.99047e+07	1	331	327.61	324.81	330.11	1	39904683	25.2907	3.55011	0.601148	cis
960	GRMZM2G078164	1	327.6	1	3.99047e+07	8	561	713.91	708.01	719.71	8	167520586	4.84829	-1.08397	0.0710411	trans
961	GRMZM2G049159	1	334.9	1	4.0141e+07	1	335	334.91	333.11	336.81	1	40141188	51.9417	-1.75017	0.84413	cis
962	GRMZM2G049159	1	334.9	1	4.0141e+07	2	388	501.11	493.71	502.51	2	69235648	6.24532	0.31843	0.0303936	trans
963	GRMZM2G174644	1	335.461	1	40224421	1	150	135.21	133.51	142.31	1	12172707	5.55537	-0.977714	0.162273	trans
964	GRMZM2G110309	1	336.34	1	40354946	1	198	192.91	185.61	198.31	1	17364759	4.1989	0.373352	0.1237	trans
965	GRMZM2G087600	1	336.767	1	40418354	1	338	336.81	332.11	337.11	1	40142928	13.1502	-1.48499	0.330589	cis
966	GRMZM2G087600	1	336.767	1	40418354	4	649	767.21	763.41	768.91	4	226275930	6.28798	0.950708	0.134233	trans
967	GRMZM2G087459	1	336.8	1	40423245	1	1164	1214.71	1209.81	1217.61	1	288140054	5.0974	-0.523629	0.141547	trans
968	GRMZM2G113002	1	338.5	1	40569463	1	344	341.51	336.81	343.41	1	41353797	7.23083	-0.634463	0.2531	cis
969	GRMZM2G043030	1	337.1	1	4.06472e+07	5	346	462.11	461.21	463.21	5	59330261	8.97175	-0.91078	0.259756	trans
970	GRMZM2G160906	1	337.371	1	4.07275e+07	1	344	342.51	338.31	343.71	1	41353797	6.51624	0.822331	0.19288	cis
971	GRMZM2G160906	1	337.371	1	4.07275e+07	4	537	683.51	678.61	690.11	4	184675294	4.55084	-0.635063	0.124314	trans
972	GRMZM5G801409	1	337.633	1	40805387	7	446	545.91	542.11	550.31	7	159666004	4.27353	0.894225	0.124927	trans
973	AC233935.1_FG005	1	337.998	1	40913698	1	343	338.61	336.81	342.51	1	41002356	10.5775	-0.25122	0.28104	cis
974	AC233935.1_FG005	1	337.998	1	40913698	5	25	40.41	33.21	42.81	5	2108530	5.06263	0.235109	0.122469	trans
975	GRMZM2G428391	1	338.635	1	4.11024e+07	1	344	341.51	338.61	344.21	1	41353797	14.2348	-0.788671	0.367599	cis
976	GRMZM2G428391	1	338.635	1	4.11024e+07	8	298	372.11	367.31	377.81	8	75817356	5.02318	0.39272	0.0993239	trans
977	GRMZM2G428410	1	338.644	1	4.11053e+07	1	344	340.51	338.51	344.21	1	41353797	25.539	2.81305	0.633622	cis
978	GRMZM2G096261	1	339.092	1	41238026	1	344	340.51	338.51	342.51	1	41353797	26.4347	-3.6904	0.598056	cis
979	GRMZM2G096231	1	339.098	1	4.124e+07	1	343	338.61	338.31	341.51	1	41002356	37.8528	1.98256	0.687091	cis
980	GRMZM2G096231	1	339.098	1	4.124e+07	7	363	456.01	452.31	462.41	7	146309832	7.17272	-0.559401	0.0603128	trans
981	GRMZM2G048482	1	339.224	1	4.12773e+07	1	354	348.71	344.71	355.91	1	43613045	4.19621	-0.820196	0.134001	cis
982	GRMZM2G043857	1	339.738	1	41429695	1	347	343.41	338.61	347.71	1	41697706	5.89665	0.21389	0.137659	cis
983	GRMZM2G044027	1	339.878	1	41471235	1	347	343.41	338.51	346.71	1	41697706	5.95829	-2.88443	0.163767	cis
984	GRMZM2G044027	1	339.878	1	41471235	5	147	232.61	226.81	235.21	5	6772844	5.24766	-2.63151	0.143675	trans
985	GRMZM2G044027	1	339.878	1	41471235	2	559	745.01	741.11	749.61	2	204627018	4.35267	-2.29416	0.116641	trans
986	GRMZM2G044281	1	339.914	1	41482103	1	347	343.41	338.61	344.21	1	41697706	9.79411	-1.39751	0.232446	cis
987	GRMZM2G044281	1	339.914	1	41482103	4	533	681.61	677.61	689.71	4	182397360	5.37551	-0.965183	0.115179	trans
988	GRMZM2G157329	1	340.103	1	4.1538e+07	2	27	38.41	36.01	44.41	2	2424302	4.6464	2.06098	0.154641	trans
989	GRMZM2G077797	1	341.16	1	4.18518e+07	1	348	343.71	338.61	345.11	1	42503091	9.60604	0.910509	0.317163	cis
990	GRMZM2G077797	1	341.16	1	4.18518e+07	4	306	383.71	378.31	386.51	4	66618224	5.71841	-0.677081	0.1334	trans
991	GRMZM2G078052	1	341.185	1	4.1859e+07	1	344	341.51	340.51	343.41	1	41353797	26.0969	1.39654	0.600269	cis
992	GRMZM2G078052	1	341.185	1	4.1859e+07	9	266	314.51	311.21	316.41	9	82284265	6.83157	-0.533085	0.0966829	trans
993	GRMZM2G044237	1	341.531	1	41961619	10	133	167.91	165.31	168.21	10	15005830	10.3274	-1.68428	0.284577	trans
994	GRMZM2G150729	1	341.701	1	4.20121e+07	1	344	340.51	338.61	344.21	1	41353797	19.4946	0.219866	0.473337	cis
995	GRMZM2G150697	1	341.73	1	42020688	8	575	730.41	726.41	737.71	8	168948024	5.86379	1.03366	0.185526	trans
996	GRMZM2G171232	1	342.219	1	4.21657e+07	6	104	165.11	158.31	169.21	6	90846959	5.002	0.453675	0.139576	trans
997	GRMZM2G401769	1	342.3	1	42189768	10	542	660.41	658.91	661.71	10	147167435	4.65432	-0.493939	0.163691	trans
998	GRMZM2G026910	1	343.269	1	42477387	6	184	253.71	245.91	261.81	6	107510500	5.12404	0.0917424	0.153833	trans
999	GRMZM2G026654	1	343.31	1	42489505	1	347	343.41	340.51	344.21	1	41697706	28.0287	-0.770175	0.559853	cis
1000	GRMZM2G026654	1	343.31	1	42489505	4	501	644.61	634.81	648.91	4	178757103	4.86419	-0.231285	0.0550867	trans
1001	GRMZM2G026654	1	343.31	1	42489505	2	332	448.21	442.41	455.21	2	44356980	4.42957	-0.24454	0.0544365	trans
1002	GRMZM2G396674	1	344.902	1	4.2808e+07	1	306	300.31	292.81	302.91	1	33879324	5.90385	0.251805	0.167935	cis
1003	GRMZM2G141704	1	345.109	1	42848161	1	344	342.51	340.51	343.41	1	41353797	15.4723	2.71233	0.385679	cis
1004	GRMZM2G141704	1	345.109	1	42848161	4	580	723.41	716.11	727.81	4	191921862	4.4252	-1.25683	0.08596	trans
1005	GRMZM2G428096	1	345.128	1	42851826	1	344	342.51	340.51	343.41	1	41353797	21.1587	4.16779	0.534897	cis
1006	GRMZM2G428096	1	345.128	1	42851826	5	458	552.71	547.01	561.71	5	168865859	4.90734	1.63441	0.0857707	trans
1007	GRMZM2G136268	1	345.5	1	42924067	1	350	344.71	343.71	345.11	1	42662640	56.8316	1.6798	0.891039	cis
1008	GRMZM2G054332	1	346.181	1	43056341	3	366	491.91	491.21	494.31	3	131091426	6.92423	0.0437589	0.163503	trans
1009	GRMZM2G054332	1	346.181	1	43056341	8	79	116.21	112.21	117.11	8	5109660	4.9451	0.0373275	0.120566	trans
1010	GRMZM2G352883	1	346.201	1	4.30603e+07	5	557	677.71	676.21	683.31	5	188654211	7.1872	0.510242	0.207801	trans
1011	GRMZM5G873286	1	346.217	1	4.30634e+07	5	66	111.81	110.81	112.31	5	3430036	7.90136	2.2479	0.381711	trans
1012	GRMZM2G041989	1	346.338	1	43086946	1	354	346.71	344.71	351.91	1	43613045	10.6158	-0.349847	0.250769	cis
1013	GRMZM2G041989	1	346.338	1	43086946	2	289	413.11	408.01	415.01	2	30699045	6.11262	-0.25912	0.127546	trans
1014	GRMZM2G043291	1	346.463	1	4.31111e+07	1	353	345.11	343.71	348.71	1	43283396	15.9898	0.466759	0.415206	cis
1015	GRMZM2G042032	1	346.586	1	4.3135e+07	1	353	345.11	344.71	347.71	1	43283396	23.5233	2.81689	0.522295	cis
1016	GRMZM2G042032	1	346.586	1	4.3135e+07	2	594	778.21	777.11	783.01	2	207835366	5.45489	-1.04551	0.0783409	trans
1017	GRMZM2G042032	1	346.586	1	4.3135e+07	6	78	128.31	122.71	133.61	6	55430396	5.07466	1.01099	0.0722093	trans
1018	GRMZM2G338037	1	346.603	1	43138281	1	353	345.11	344.71	347.71	1	43283396	30.9017	1.47797	0.658689	cis
1019	GRMZM2G041955	1	346.66	1	43149445	1	353	345.11	344.71	347.71	1	43283396	27.5975	0.234203	0.59054	cis
1020	GRMZM2G109967	1	347.09	1	43232992	1	353	345.11	344.71	347.71	1	43283396	40.2363	1.34417	0.767808	cis
1021	AC217300.3_FG005	1	348.059	1	43421189	1	353	345.11	343.71	348.71	1	43283396	13.8687	-0.696991	0.400298	cis
1022	AC217300.3_FG005	1	348.059	1	43421189	4	726	860.31	853.71	864.21	4	237111240	5.07747	-0.405546	0.123359	trans
1023	AC217300.3_FG005	1	348.059	1	43421189	10	312	349.81	339.91	356.61	10	132061548	4.66011	-0.345798	0.108679	trans
1024	GRMZM2G052479	1	348.459	1	43498757	1	353	345.11	344.71	347.71	1	43283396	68.8759	1.78742	0.939847	cis
1025	GRMZM2G052479	1	348.459	1	43498757	2	51	74.71	70.21	76.81	2	4047768	6.05648	-0.24592	0.0177435	trans
1026	GRMZM2G052581	1	348.5	1	43506783	1	353	345.11	344.71	347.71	1	43283396	41.733	2.43873	0.79541	cis
1027	GRMZM2G052581	1	348.5	1	43506783	8	160	232.21	228.31	235.91	8	12678200	7.02783	-0.624875	0.0547721	trans
1028	GRMZM2G030880	1	348.728	1	4.35511e+07	1	350	344.71	343.71	345.11	1	42662640	20.5181	0.330074	0.464919	cis
1029	GRMZM2G137839	1	349.391	1	4.36799e+07	1	357	351.41	350.91	351.91	1	43722710	51.924	73.4277	0.821338	cis
1030	GRMZM2G137839	1	349.391	1	4.36799e+07	3	768	949.31	944.11	956.31	3	214305890	4.63916	-12.2412	0.0214295	trans
1031	GRMZM2G017792	1	349.428	1	43687052	1	357	351.41	350.91	351.91	1	43722710	16.4123	-0.100584	0.371295	cis
1032	GRMZM2G017792	1	349.428	1	43687052	9	417	467.31	462.71	472.41	9	138315956	5.28272	-0.046737	0.0913739	trans
1033	GRMZM2G141273	1	349.774	1	4.37543e+07	1	357	351.41	345.11	353.91	1	43722710	7.73964	0.525982	0.184181	cis
1034	GRMZM2G141273	1	349.774	1	4.37543e+07	7	213	301.41	298.91	306.51	7	100524129	5.64403	0.438166	0.128709	trans
1035	GRMZM2G443265	1	349.816	1	43762497	4	458	549.31	546.01	552.81	4	172750571	5.61843	-1.0815	0.15611	trans
1036	GRMZM2G141386	1	349.835	1	43766154	1	356	350.91	346.71	354.91	1	43972601	7.36798	-1.8403	0.18527	cis
1037	GRMZM2G141386	1	349.835	1	43766154	5	599	723.41	721.41	725.21	5	195752588	4.72412	-1.48208	0.111749	trans
1038	GRMZM2G179411	1	350.9	1	43972980	1	356	350.91	347.71	351.41	1	43972601	24.5174	0.815584	0.510072	cis
1039	GRMZM2G179411	1	350.9	1	43972980	9	395	451.41	441.91	455.61	9	136061115	5.83228	-0.343224	0.0857209	trans
1040	GRMZM2G001079	1	351.667	1	4.41784e+07	8	273	347.51	346.61	351.51	8	71137914	4.95313	0.155306	0.130373	trans
1041	GRMZM2G443655	1	351.699	1	4.41871e+07	1	363	356.21	356.01	358.41	1	44495378	12.165	2.24448	0.333043	cis
1042	GRMZM2G443655	1	351.699	1	4.41871e+07	8	73	105.71	96.51	110.81	8	4472938	4.37269	1.21488	0.0999877	trans
1043	GRMZM2G073628	1	351.719	1	4.41924e+07	1	360	356.01	353.91	361.11	1	45340114	5.38592	1.00584	0.144235	cis
1044	GRMZM2G073628	1	351.719	1	4.41924e+07	8	81	119.91	116.21	123.71	8	5315517	5.27142	0.998537	0.142103	trans
1045	GRMZM2G158197	1	352.23	1	4.43294e+07	4	408	467.81	462.31	470.81	4	158568838	5.55796	-0.264467	0.162743	trans
1046	GRMZM2G158197	1	352.23	1	4.43294e+07	7	558	694.91	689.41	698.51	7	168484221	4.85799	-0.282301	0.151817	trans
1047	GRMZM2G158261	1	352.26	1	4.43374e+07	1	363	356.21	356.01	357.61	1	44495378	38.0154	-2.86027	0.618557	cis
1048	GRMZM2G158261	1	352.26	1	4.43374e+07	2	535	723.41	717.51	728.41	2	199679148	5.22057	0.622704	0.0373256	trans
1049	GRMZM2G065552	1	352.271	1	4.43403e+07	1	363	356.21	356.01	357.61	1	44495378	24.6575	-1.78178	0.558577	cis
1050	GRMZM2G107731	1	352.295	1	4.43468e+07	1	363	356.21	356.01	358.41	1	44495378	15.4267	-0.754926	0.339388	cis
1051	GRMZM2G107731	1	352.295	1	4.43468e+07	9	259	309.71	308.71	318.41	9	58753916	4.26245	-0.323304	0.0716115	trans
1052	GRMZM2G107838	1	352.312	1	44351130	1	363	356.21	356.01	357.61	1	44495378	31.0319	-1.2797	0.62769	cis
1053	GRMZM2G107838	1	352.312	1	44351130	8	300	373.21	372.31	376.91	8	90577880	5.52944	0.397236	0.0600633	trans
1054	GRMZM2G107838	1	352.312	1	44351130	4	482	630.11	617.61	631.31	4	177049288	4.43612	-0.343277	0.0491821	trans
1055	GRMZM2G107867	1	352.384	1	44370641	1	363	356.21	356.01	357.61	1	44495378	19.5567	-0.93856	0.422879	cis
1056	GRMZM2G107867	1	352.384	1	44370641	6	457	570.41	569.41	571.31	6	159179250	7.67758	3.1498	0.151169	trans
1057	GRMZM2G107867	1	352.384	1	44370641	10	123	159.41	158.51	161.41	10	11518726	5.95308	-1.1133	0.093412	trans
1058	GRMZM2G173251	1	352.977	1	4.45294e+07	3	280	427.21	426.61	429.11	3	42257730	15.2812	-0.535543	0.381265	trans
1059	GRMZM2G173251	1	352.977	1	4.45294e+07	10	568	714.71	709.71	721.01	10	148431723	7.1526	0.290324	0.149321	trans
1060	GRMZM2G173251	1	352.977	1	4.45294e+07	9	21	29.51	26.81	34.91	9	2486678	4.68162	-0.23352	0.0929242	trans
1061	GRMZM2G024159	1	353.006	1	44537063	1	363	356.21	356.01	357.61	1	44495378	23.1419	1.24333	0.575629	cis
1062	GRMZM2G074401	1	353.996	1	4.48023e+07	1	1205	1239.91	1239.51	1243.91	1	292620130	5.33255	0.706883	0.160511	trans
1063	GRMZM2G053669	1	355.168	1	4.51163e+07	1	359	353.91	351.91	355.91	1	44080953	10.1125	-0.524793	0.258035	cis
1064	GRMZM2G053669	1	355.168	1	4.51163e+07	3	789	965.61	964.61	974.71	3	217267770	4.42848	0.350811	0.0983081	trans
1065	AC208201.3_FG002	1	356.064	1	45366866	1	360	356.01	353.91	361.71	1	45340114	7.51713	0.419827	0.18733	cis
1066	AC208201.3_FG002	1	356.064	1	45366866	4	412	470.81	464.31	472.71	4	159197956	8.52719	-0.434093	0.218246	trans
1067	AC208201.3_FG001	1	356.143	1	45401352	1	373	369.01	362.11	372.31	1	46688634	6.50438	0.533561	0.172346	cis
1068	GRMZM2G459824	1	356.2	1	45425829	1	360	356.01	353.91	356.21	1	45340114	25.4147	0.175237	0.632999	cis
1069	GRMZM2G094388	1	356.346	1	4.54403e+07	1	365	359.41	356.61	368.11	1	45626578	7.367	3.93216	0.206189	cis
1070	GRMZM2G087079	1	357.011	1	45505807	1	360	356.01	353.91	356.21	1	45340114	29.0412	-0.709509	0.560224	cis
1071	GRMZM2G087161	1	357.037	1	4.55084e+07	1	363	356.21	352.91	358.41	1	44495378	10.6942	0.450847	0.262449	cis
1072	GRMZM2G087161	1	357.037	1	4.55084e+07	8	706	882.51	873.41	882.51	8	174779122	4.69402	-0.25313	0.0998138	trans
1073	GRMZM5G824405	1	358.482	1	4.56509e+07	4	532	681.31	666.11	681.61	4	181939612	4.27411	-0.389741	0.118385	trans
1074	GRMZM2G452695	1	359.41	1	4.57425e+07	1	365	359.41	356.61	363.31	1	45626578	12.1192	-0.111658	0.349697	cis
1075	GRMZM2G452695	1	359.41	1	4.57425e+07	6	586	700.81	696.11	704.01	6	166366012	4.317	-0.0615948	0.101462	trans
1076	GRMZM2G135359	1	359.728	1	4.57738e+07	1	366	361.11	358.41	363.31	1	46185614	13.7053	-1.24227	0.369754	cis
1077	GRMZM2G135337	1	359.807	1	45781633	1	365	360.41	358.41	364.31	1	45626578	34.0387	0.985306	0.719704	cis
1078	GRMZM2G135337	1	359.807	1	45781633	4	408	467.81	462.31	470.81	4	158568838	6.80055	-0.310389	0.0707311	trans
1079	GRMZM2G135337	1	359.807	1	45781633	7	6	1.01	1.01	3.31	7	424084	6.54015	0.360929	0.0699027	trans
1080	GRMZM2G006085	1	361.129	1	45912110	1	365	358.41	356.61	362.11	1	45626578	19.3931	3.72251	0.51267	cis
1081	GRMZM2G006085	1	361.129	1	45912110	9	306	351.91	345.81	357.21	9	109601358	4.30914	-1.89885	0.0776292	trans
1082	GRMZM2G006370	1	361.23	1	4.5922e+07	1	366	361.11	359.41	362.11	1	46185614	20.0618	0.735973	0.488813	cis
1083	GRMZM2G307992	1	361.343	1	4.59332e+07	4	473	572.61	562.11	574.01	4	174883136	4.68565	-1.73498	0.123857	trans
1084	GRMZM2G307992	1	361.343	1	4.59332e+07	8	250	333.81	332.01	338.81	8	23958938	4.32643	1.5889	0.109959	trans
1085	GRMZM2G006981	1	361.433	1	45942077	1	360	356.01	353.91	356.21	1	45340114	17.1502	0.150401	0.429644	cis
1086	GRMZM2G006981	1	361.433	1	45942077	5	136	213.51	207.81	219.51	5	6442235	4.83871	0.076668	0.0905827	trans
1087	GRMZM2G007206	1	361.508	1	45949500	1	366	361.11	359.41	362.11	1	46185614	57.343	4.83196	0.88439	cis
1088	GRMZM2G058138	1	362.669	1	4.6064e+07	1	366	361.11	359.41	362.11	1	46185614	54.6395	4.41836	0.856809	cis
1089	GRMZM2G058138	1	362.669	1	4.6064e+07	2	599	790.91	786.51	798.11	2	209404892	7.45857	-0.872084	0.0333825	trans
1090	GRMZM2G110000	1	362.796	1	4.60765e+07	6	11	42.71	33.71	44.01	6	2486084	6.55932	-0.722425	0.175602	trans
1091	GRMZM2G110000	1	362.796	1	4.60765e+07	3	622	759.41	756.81	762.51	3	190672992	5.15958	1.16943	0.137691	trans
1092	GRMZM2G032047	1	363.294	1	46125597	1	366	361.11	358.41	362.31	1	46185614	13.0996	0.134652	0.363927	cis
1093	GRMZM2G030016	1	363.318	1	4.6128e+07	7	441	543.11	541.81	545.91	7	158334460	7.51616	15.1828	0.203935	trans
1094	GRMZM2G030016	1	363.318	1	4.6128e+07	8	58	82.41	75.81	94.51	8	3662603	4.80221	11.4055	0.11987	trans
1095	GRMZM2G029543	1	363.408	1	4.61369e+07	1	370	362.31	359.41	364.31	1	46547099	20.3603	2.81849	0.436696	cis
1096	GRMZM2G029543	1	363.408	1	4.61369e+07	7	213	301.41	298.91	306.51	7	100524129	8.46223	1.5781	0.137647	trans
1097	GRMZM2G029543	1	363.408	1	4.61369e+07	10	343	379.81	374.01	382.61	10	135132874	5.63606	-1.21147	0.0858852	trans
1098	GRMZM2G029543	1	363.408	1	4.61369e+07	4	482	627.11	616.61	632.51	4	177049288	4.2637	-1.04676	0.0632596	trans
1099	GRMZM2G144224	1	364.381	1	4.62329e+07	8	466	591.11	584.61	595.51	8	161584456	4.76285	-0.429084	0.1337	trans
1100	GRMZM2G066274	1	366.15	1	46407359	1	521	539.91	537.91	542.91	1	93852430	4.37746	-0.682813	0.114803	trans
1101	GRMZM2G417082	1	366.655	1	4.64571e+07	8	260	342.21	340.91	345.41	8	30139448	6.79047	-0.136786	0.174323	trans
1102	GRMZM2G417082	1	366.655	1	4.64571e+07	3	277	426.11	423.31	426.61	3	35048888	6.40644	0.179189	0.163206	trans
1103	GRMZM2G104373	1	367.542	1	46544739	1	934	973.31	971.61	979.91	1	241627896	4.28528	-0.848395	0.144905	trans
1104	GRMZM2G104534	1	367.891	1	46579164	8	293	367.31	366.91	370.31	8	75622307	8.09435	0.423811	0.256714	trans
1105	GRMZM2G153450	1	368.354	1	46624753	10	206	236.21	234.21	237.01	10	93027118	5.90202	-1.46147	0.156039	trans
1106	GRMZM2G455809	1	368.91	1	4.66797e+07	1	373	369.01	368.11	369.91	1	46688634	15.9642	0.0969796	0.355387	cis
1107	GRMZM2G455809	1	368.91	1	4.66797e+07	10	500	592.41	589.11	599.21	10	145316284	4.20209	-0.0405089	0.0710689	trans
1108	GRMZM2G455828	1	369	1	46688522	1	373	369.01	368.11	369.91	1	46688634	40.0611	42.9739	0.788593	cis
1109	GRMZM2G455828	1	369	1	46688522	8	1	0.01	0.01	7.91	8	400998	4.99782	-26.9371	0.0431945	trans
1110	GRMZM2G010909	1	368.911	1	46737523	1	370	367.31	365.31	368.11	1	46547099	29.9537	1.80315	0.61247	cis
1111	GRMZM2G010545	1	368.72	1	4.68422e+07	2	255	384.11	382.01	386.41	2	21808280	5.92797	0.116934	0.180284	trans
1112	GRMZM2G010328	1	368.692	1	46857297	7	434	517.31	511.11	522.41	7	157690582	4.74737	1.31854	0.135468	trans
1113	GRMZM2G129302	1	368.679	1	46864413	1	372	368.11	367.31	369.01	1	47183118	67.5659	2.85262	0.884823	cis
1114	GRMZM2G129302	1	368.679	1	46864413	4	537	683.51	681.61	684.41	4	184675294	6.98637	-0.378919	0.0172773	trans
1115	GRMZM2G113364	1	368.563	1	46927991	1	366	361.11	358.41	368.11	1	46185614	5.98155	0.402473	0.162261	cis
1116	GRMZM2G095043	1	368.189	1	4.71331e+07	1	372	368.11	367.31	369.01	1	47183118	54.7336	4.72318	0.863934	cis
1117	GRMZM2G095043	1	368.189	1	4.71331e+07	2	130	195.31	186.41	201.61	2	9525284	4.78308	0.680956	0.0202888	trans
1118	GRMZM2G112538	1	368.159	1	47149828	1	375	370.01	364.31	372.31	1	48020418	8.89592	0.117668	0.255923	cis
1119	GRMZM2G112524	1	368.117	1	47172607	1	372	368.11	366.31	369.01	1	47183118	27.5196	0.507688	0.564856	cis
1120	GRMZM2G112524	1	368.117	1	47172607	2	594	778.21	777.11	779.01	2	207835366	4.46608	-0.144499	0.0522671	trans
1121	GRMZM2G016734	1	368.426	1	47325848	1	375	370.01	369.01	372.31	1	48020418	8.54677	0.198885	0.18407	cis
1122	GRMZM2G016734	1	368.426	1	47325848	6	112	166.21	165.11	172.01	6	92464482	8.67832	0.191938	0.187365	trans
1123	GRMZM2G016734	1	368.426	1	47325848	4	575	721.51	713.11	722.01	4	191758532	5.1143	-0.142604	0.101706	trans
1124	GRMZM2G300692	1	368.721	1	4.7456e+07	1	1229	1280.71	1270.41	1286.01	1	295308268	4.62661	0.174737	0.140155	trans
1125	GRMZM2G000632	1	368.77	1	4.74773e+07	4	542	685.71	681.31	688.71	4	185591623	9.93471	-0.663572	0.310751	trans
1126	GRMZM2G000632	1	368.77	1	4.74773e+07	3	74	125.81	124.81	128.81	3	4542689	5.7636	-1.46674	0.216094	trans
1127	GRMZM2G377215	1	368.834	1	47505749	4	469	564.81	559.91	570.21	4	173932082	8.4058	-1.03947	0.249996	trans
1128	GRMZM2G076537	1	368.851	1	4.75132e+07	2	420	532.31	529.01	537.71	2	160632420	10.1236	-1.8937	0.273845	trans
1129	GRMZM2G162356	1	369.729	1	4.79008e+07	7	452	555.21	549.41	558.01	7	159772603	4.55009	2.31108	0.183634	trans
1130	GRMZM5G819965	1	369.743	1	47906564	3	654	810.41	809.41	812.41	3	199258136	4.44045	1.07988	0.323495	trans
1131	GRMZM2G017536	1	369.935	1	4.79915e+07	4	407	467.31	466.31	467.81	4	158031548	15.7136	-11.2612	0.431838	trans
1132	GRMZM2G017400	1	369.942	1	4.79947e+07	3	557	676.61	673.51	681.81	3	183607618	5.7641	0.334687	0.173842	trans
1133	GRMZM2G317487	1	372.282	1	48528710	4	43	55.71	53.71	57.31	4	2956486	6.04228	0.548213	0.211779	trans
1134	GRMZM2G022945	1	372.3	1	4.85328e+07	1	731	761.01	751.31	764.81	1	200629098	7.01892	0.27206	0.237182	trans
1135	GRMZM2G022945	1	372.3	1	4.85328e+07	8	229	303.41	302.81	307.31	8	22170250	4.39275	0.466174	0.121166	trans
1136	GRMZM2G010000	1	375.7	1	48554531	1	380	376.71	369.91	379.71	1	48555913	6.22977	-1.30396	0.185116	cis
1137	GRMZM2G010000	1	375.7	1	48554531	3	119	215.91	210.11	224.51	3	8303023	5.54058	-1.05769	0.134534	trans
1138	GRMZM2G010000	1	375.7	1	48554531	2	60	93.01	87.61	99.31	2	4281495	4.17134	0.903966	0.098089	trans
1139	GRMZM2G013957	1	382.7	1	4.86592e+07	1	391	384.41	383.91	387.41	1	48910136	9.86676	-0.261971	0.260059	cis
1140	GRMZM2G013957	1	382.7	1	4.86592e+07	5	387	493.51	489.81	498.11	5	83279721	6.14831	0.196539	0.145969	trans
1141	GRMZM2G013783	1	382.772	1	4.86875e+07	1	391	384.41	384.21	386.41	1	48910136	63.9367	3.12013	0.869386	cis
1142	GRMZM2G013783	1	382.772	1	4.86875e+07	7	6	0.01	0.01	2.71	7	424084	4.34386	0.347487	0.0117639	trans
1143	GRMZM2G003984	1	383.508	1	48976783	1	405	406.11	400.61	411.11	1	53176278	4.27109	-0.0565762	0.0959903	cis
1144	GRMZM2G301823	1	383.9	1	49130918	1	375	370.01	363.31	373.01	1	48020418	5.87383	3.29257	0.166145	cis
1145	GRMZM2G179155	1	383.794	1	49194368	1	385	383.51	374.31	387.41	1	48674318	9.07699	0.406911	0.213059	cis
1146	GRMZM2G179155	1	383.794	1	49194368	2	564	750.21	744.81	759.71	2	205268216	4.41515	-0.258008	0.0931135	trans
1147	GRMZM2G140432	1	383.764	1	49212369	1	379	375.31	374.31	375.71	1	48544492	16.9938	-1.85	0.56153	cis
1148	GRMZM2G092442	1	383.461	1	49393423	1	380	379.71	376.71	381.01	1	48555913	11.3492	-0.709105	0.356436	cis
1149	GRMZM2G043484	1	383.431	1	4.94112e+07	1	373	369.01	368.11	369.91	1	46688634	7.96378	-0.224345	0.232145	cis
1150	GRMZM2G043484	1	383.431	1	4.94112e+07	2	434	555.81	552.61	565.21	2	174479368	4.43754	-0.164161	0.119254	trans
1151	GRMZM5G824629	1	383.088	1	49616319	1	393	388.71	383.91	389.71	1	51087828	5.47542	-0.623776	0.148681	cis
1152	GRMZM5G824629	1	383.088	1	49616319	3	217	356.21	354.21	357.21	3	16575790	8.55123	-3.67081	0.219879	trans
1153	GRMZM2G056373	1	383.08	1	4.96211e+07	2	91	132.61	126.71	140.61	2	5998460	6.61406	0.99512	0.215166	trans
1154	GRMZM2G121871	1	382.907	1	49724708	4	407	467.31	466.31	467.81	4	158031548	5.59978	-0.700474	0.186835	trans
1155	GRMZM2G013853	1	382.759	1	49812949	3	164	284.31	283.31	285.41	3	10618002	9.88655	-1.33946	0.282469	trans
1156	GRMZM2G013639	1	382.753	1	4.98168e+07	4	482	629.11	623.61	639.71	4	177049288	4.43802	-0.421299	0.155596	trans
1157	GRMZM2G124532	1	382.394	1	5.00313e+07	5	208	296.61	292.61	300.21	5	12285114	7.17141	-0.531435	0.221935	trans
1158	GRMZM2G394212	1	382.283	1	50097647	1	382	381.01	380.21	382.71	1	50865288	32.4592	-2.72467	0.664728	cis
1159	GRMZM2G394212	1	382.283	1	50097647	5	684	833.31	831.91	836.81	5	210927688	5.25827	0.77028	0.0547227	trans
1160	GRMZM2G394212	1	382.283	1	50097647	6	472	583.21	578.51	588.61	6	160162509	5.12427	-0.758152	0.0531423	trans
1161	GRMZM2G394237	1	382.268	1	5.01066e+07	1	166	157.81	155.41	170.51	1	13714202	5.03625	-0.0630319	0.126623	trans
1162	GRMZM2G033491	1	382.021	1	50254113	2	51	71.71	64.61	76.81	2	4047768	4.36689	-0.342563	0.132273	trans
1163	GRMZM2G135968	1	381.887	1	50334424	1	363	356.21	351.91	361.11	1	44495378	5.1769	-0.586891	0.132116	cis
1164	GRMZM2G135968	1	381.887	1	50334424	4	542	685.71	684.41	688.71	4	185591623	9.96383	-0.982712	0.284149	trans
1165	GRMZM5G878582	1	381.712	1	50438823	1	382	381.01	380.21	382.71	1	50865288	11.925	-0.956426	0.256036	cis
1166	GRMZM2G329040	1	381.375	1	5.06409e+07	1	391	385.41	384.41	387.41	1	48910136	84.3001	4.40343	0.940791	cis
1167	AC208571.4_FG001	1	381.265	1	5.07062e+07	3	659	817.81	815.01	822.71	3	200249210	6.71622	-0.293253	0.190927	trans
1168	AC208571.4_FG001	1	381.265	1	5.07062e+07	5	606	728.31	726.21	729.81	5	197713444	6.19938	-0.478691	0.172939	trans
1169	GRMZM5G851485	1	381	1	50864822	1	391	384.41	384.21	386.41	1	48910136	16.4178	2.50704	0.438121	cis
1170	GRMZM5G851485	1	381	1	50864822	3	401	527.01	521.11	533.21	3	152177134	5.16253	1.2152	0.105535	trans
1171	GRMZM5G851485	1	381	1	50864822	10	81	102.91	102.61	110.21	10	5885914	4.36057	1.22404	0.0875284	trans
1172	GRMZM2G018941	1	382.656	1	5.10149e+07	1	375	370.01	369.91	372.31	1	48020418	13.4586	6.89663	0.286359	cis
1173	GRMZM5G895991	1	384.249	1	51159390	1	391	384.41	381.91	387.41	1	48910136	11.391	0.562829	0.293881	cis
1174	GRMZM5G895991	1	384.249	1	51159390	4	462	555.11	551.51	557.51	4	173628944	4.48418	-0.746555	0.104309	trans
1175	GRMZM2G030794	1	384.372	1	51170547	1	375	370.01	369.01	372.31	1	48020418	8.50514	0.718996	0.240546	cis
1176	GRMZM2G385931	1	385.665	1	51287806	1	430	440.31	433.41	445.61	1	59957512	4.73698	0.811057	0.119482	cis
1177	GRMZM2G385931	1	385.665	1	51287806	7	477	578.21	573.11	579.31	7	161809452	5.24987	0.912281	0.136438	trans
1178	GRMZM2G385931	1	385.665	1	51287806	10	195	228.21	218.51	230.81	10	82447084	4.59738	-0.827338	0.123971	trans
1179	GRMZM2G084783	1	385.711	1	51291936	1	392	388.01	386.41	388.71	1	51564667	21.674	1.17089	0.464816	cis
1180	GRMZM2G084783	1	385.711	1	51291936	8	467	591.61	584.21	595.81	8	161762652	4.71033	-0.439559	0.0671379	trans
1181	GRMZM2G084821	1	385.736	1	5.12942e+07	1	391	386.41	384.21	388.71	1	48910136	12.7925	3.39796	0.316208	cis
1182	GRMZM2G084821	1	385.736	1	5.12942e+07	9	17	21.81	16.31	25.91	9	2236544	5.66002	-2.16321	0.121348	trans
1183	GRMZM5G833991	1	385.74	1	5.12946e+07	1	854	889.01	884.91	894.11	1	221540918	4.49491	1.91346	0.14478	trans
1184	GRMZM2G084940	1	386.065	1	5.13241e+07	1	392	388.01	386.41	388.71	1	51564667	57.8014	4.61136	0.806709	cis
1185	GRMZM2G084940	1	386.065	1	5.13241e+07	3	560	683.41	682.11	684.51	3	184069302	4.46704	-5.81833	0.0174826	trans
1186	GRMZM2G165919	1	388.394	1	51535249	1	511	535.81	532.21	540.91	1	91508136	5.8045	0.046761	0.1858	trans
1187	GRMZM2G476593	1	390.8	1	5.17534e+07	7	8	4.31	0.01	5.71	7	1248100	6.22268	0.19342	0.193669	trans
1188	GRMZM2G174284	1	390.85	1	51759160	1	395	389.71	389.01	391.81	1	51951967	65.1486	2.91923	0.847761	cis
1189	GRMZM2G174284	1	390.85	1	51759160	6	409	507.91	503.31	511.81	6	153247762	4.86936	-0.316734	0.0104468	trans
1190	GRMZM2G160466	1	393.753	1	52091520	1	395	389.71	389.01	391.81	1	51951967	33.1215	-2.84299	0.723812	cis
1191	GRMZM2G160466	1	393.753	1	52091520	7	29	44.91	36.91	50.71	7	1986478	5.06653	-0.962172	0.0827514	trans
1192	GRMZM2G152891	1	393.804	1	5.20973e+07	1	398	394.81	392.21	397.81	1	52173698	21.7489	-21.8681	0.538053	cis
1193	GRMZM2G152891	1	393.804	1	5.20973e+07	2	544	733.21	723.41	739.01	2	202890523	4.88453	-7.03043	0.061379	trans
1194	GRMZM2G174896	1	394.293	1	52153286	1	398	393.81	392.21	398.21	1	52173698	19.2866	4.46831	0.42789	cis
1195	GRMZM2G174896	1	394.293	1	52153286	3	605	738.01	734.91	739.01	3	188535971	6.57378	-2.23604	0.107762	trans
1196	GRMZM2G174896	1	394.293	1	52153286	9	635	695.41	694.81	703.41	9	153670872	5.61255	-2.42109	0.0900722	trans
1197	GRMZM2G175038	1	394.679	1	5.21975e+07	4	326	397.71	393.61	404.61	4	119185540	6.73544	-0.373283	0.181817	trans
1198	GRMZM2G180889	1	394.892	1	52221835	1	363	356.21	350.51	361.71	1	44495378	4.23884	0.129747	0.10401	cis
1199	GRMZM2G180889	1	394.892	1	52221835	7	221	312.11	306.51	320.01	7	105373682	5.15003	-0.142349	0.133406	trans
1200	GRMZM2G128644	1	395.165	1	5.22532e+07	2	308	424.91	424.71	426.81	2	36455690	7.15454	-0.233136	0.16614	trans
1201	GRMZM2G128644	1	395.165	1	5.22532e+07	5	378	484.51	477.61	486.91	5	73751452	4.36812	-0.0716883	0.0987317	trans
1202	GRMZM2G009060	1	396.413	1	52396034	1	404	404.41	400.61	408.11	1	53036321	13.4105	0.521425	0.271035	cis
1203	GRMZM2G009253	1	396.974	1	5.24602e+07	7	346	436.11	435.81	444.01	7	141808463	4.56263	0.454334	0.133902	trans
1204	GRMZM2G009690	1	397.025	1	52466128	2	141	208.81	202.61	212.41	2	10572611	5.50244	0.133733	0.167419	trans
1205	GRMZM2G033519	1	397.633	1	52535716	10	448	536.51	531.51	541.41	10	142795260	7.87523	-0.0763948	0.334782	trans
1206	GRMZM2G033570	1	397.9	1	52566304	1	405	411.11	405.41	416.91	1	53176278	7.78786	4.45323	0.277253	cis
1207	GRMZM2G033570	1	397.9	1	52566304	3	562	685.31	684.51	690.31	3	184069856	4.85257	3.02132	0.116615	trans
1208	GRMZM2G174680	1	398.427	1	5.26266e+07	1	402	401.81	399.41	405.41	1	52860370	33.5073	0.794193	0.719521	cis
1209	GRMZM2G174680	1	398.427	1	5.26266e+07	4	405	458.91	452.81	466.31	4	157674298	4.65831	-0.196224	0.0460688	trans
1210	GRMZM2G174696	1	398.539	1	52639449	2	705	970.51	965.81	980.41	2	220169110	4.80905	-0.693552	0.137174	trans
1211	GRMZM2G174696	1	398.539	1	52639449	3	319	448.01	447.21	458.51	3	84354198	5.36259	-0.708582	0.133029	trans
1212	GRMZM2G144997	1	399.611	1	52762110	1	402	401.81	399.41	405.41	1	52860370	14.6595	0.0878155	0.41318	cis
1213	GRMZM2G145008	1	399.652	1	52766813	1	296	290.61	286.91	297.51	1	33775682	5.38866	-0.353208	0.134948	trans
1214	GRMZM2G145024	1	399.711	1	52773573	1	402	401.81	396.81	405.41	1	52860370	37.0286	1.39604	0.667235	cis
1215	GRMZM2G145024	1	399.711	1	52773573	8	466	591.11	584.61	595.81	8	161584456	6.84214	-0.403409	0.0557035	trans
1216	GRMZM2G018678	1	399.963	1	52802475	1	398	396.81	393.81	401.61	1	52173698	18.0518	0.288075	0.103526	cis
1217	GRMZM2G018678	1	399.963	1	52802475	3	646	794.81	792.01	797.21	3	197368916	53.0209	-0.787024	0.804313	trans
1218	GRMZM2G018728	1	400.02	1	52808939	3	491	610.21	605.91	612.71	3	175693114	4.59123	3.64755	0.138057	trans
1219	GRMZM2G030272	1	400.995	1	52920648	1	402	401.81	395.81	406.11	1	52860370	11.8621	0.352656	0.278991	cis
1220	GRMZM2G407825	1	403.027	1	53153277	5	647	777.41	771.11	783.11	5	203475386	6.19433	-0.0440272	0.164731	trans
1221	GRMZM2G407825	1	403.027	1	53153277	2	162	253.61	251.61	258.71	2	12252302	5.78178	-0.0392145	0.151377	trans
1222	GRMZM2G407825	1	403.027	1	53153277	10	47	56.71	51.21	62.41	10	4166125	4.65705	0.0360712	0.118383	trans
1223	GRMZM2G107463	1	406.1	1	53176258	1	405	410.11	406.11	412.81	1	53176278	13.054	0.957213	0.406326	cis
1224	GRMZM2G042615	1	408.982	1	5.33431e+07	1	370	367.31	362.11	372.31	1	46547099	4.89309	-0.434533	0.117285	cis
1225	GRMZM2G042615	1	408.982	1	5.33431e+07	3	260	412.71	412.01	414.41	3	30022461	7.36996	1.38437	0.181122	trans
1226	GRMZM2G031001	1	410.357	1	5.34227e+07	1	405	406.11	404.11	411.11	1	53176278	6.70832	-0.143244	0.177164	cis
1227	GRMZM2G031001	1	410.357	1	5.34227e+07	3	10	6.21	5.71	10.11	3	1658962	7.05445	0.148019	0.186349	trans
1228	GRMZM2G031001	1	410.357	1	5.34227e+07	8	310	380.11	379.21	381.01	8	96064816	4.40938	0.400272	0.108336	trans
1229	GRMZM2G020940	1	413.8	1	5.36221e+07	1	407	413.31	412.81	414.31	1	53399924	18.7814	-122.396	0.445597	cis
1230	GRMZM2G010149	1	413.922	1	5.37143e+07	2	522	696.81	692.51	703.31	2	198761272	10.0079	0.587996	0.295857	trans
1231	GRMZM2G010657	1	414.07	1	5.38268e+07	1	731	760.01	758.01	763.01	1	200629098	6.11532	-6.05827	0.295235	trans
1232	GRMZM2G010657	1	414.07	1	5.38268e+07	5	258	356.01	343.21	359.11	5	18609388	4.66924	-1.16828	0.149033	trans
1233	GRMZM2G110406	1	414.097	1	53847065	4	407	467.31	466.31	467.81	4	158031548	12.438	-4.19995	0.346961	trans
1234	GRMZM2G110406	1	414.097	1	53847065	5	365	476.61	469.51	480.91	5	68918298	5.00394	-1.02676	0.112721	trans
1235	GRMZM2G423851	1	414.23	1	53948624	1	409	414.31	413.81	416.91	1	54006870	49.896	-1.07641	0.888811	cis
1236	GRMZM2G423851	1	414.23	1	53948624	7	355	448.21	442.81	451.91	7	143410174	5.11662	-0.513236	0.207082	trans
1237	GRMZM2G124209	1	414.3	1	54001339	1	409	415.31	413.81	418.81	1	54006870	34.2208	-1.2121	0.631981	cis
1238	GRMZM2G124209	1	414.3	1	54001339	4	508	654.81	652.01	657.71	4	179662199	6.42436	-0.347777	0.0543496	trans
1239	GRMZM2G003424	1	414.821	1	5.41271e+07	1	411	416.31	413.81	416.91	1	53668516	45.4749	8.24371	0.789454	cis
1240	GRMZM2G003424	1	414.821	1	5.41271e+07	9	349	400.51	397.51	407.01	9	127568872	4.85656	-1.59022	0.0310694	trans
1241	GRMZM2G003424	1	414.821	1	5.41271e+07	7	428	511.11	505.11	514.71	7	157570966	4.43142	-1.59367	0.0271801	trans
1242	GRMZM2G003379	1	415.074	1	54188121	1	406	412.81	408.11	413.31	1	53768729	8.24837	-0.846006	0.202572	cis
1243	GRMZM2G003379	1	415.074	1	54188121	2	564	750.21	749.71	754.71	2	205268216	7.1876	1.03763	0.170778	trans
1244	GRMZM2G023884	1	415.408	1	5.42702e+07	1	411	416.31	409.11	419.91	1	53668516	9.96772	0.422908	0.269051	cis
1245	GRMZM2G023884	1	415.408	1	5.42702e+07	2	545	734.91	733.21	742.51	2	202526460	4.43232	-0.251251	0.109258	trans
1246	GRMZM2G023715	1	415.428	1	54278392	1	405	410.11	405.41	418.91	1	53176278	5.15908	-0.263726	0.207884	cis
1247	GRMZM2G023715	1	415.428	1	54278392	3	785	964.61	960.01	965.61	3	215834153	4.29485	0.308988	0.13138	trans
1248	GRMZM2G006477	1	415.591	1	5.4347e+07	1	412	416.91	416.31	420.81	1	54406946	45.8018	2.11633	0.765769	cis
1249	GRMZM2G008501	1	415.875	1	54466454	1	414	418.91	416.91	420.81	1	55490430	29.3683	1.0179	0.586487	cis
1250	GRMZM2G008501	1	415.875	1	54466454	4	462	555.11	546.61	561.11	4	173628944	7.27381	-0.366893	0.0832992	trans
1251	GRMZM2G050077	1	416.038	1	5.45349e+07	1	416	420.81	413.81	423.81	1	56233117	11.7823	0.063062	0.277167	cis
1252	GRMZM2G010196	1	416.193	1	5.46003e+07	4	726	858.31	853.71	861.11	4	237111240	17.7385	-1.97586	0.427005	trans
1253	GRMZM2G010196	1	416.193	1	5.46003e+07	5	562	680.81	679.11	686.41	5	188892176	6.62769	-1.09308	0.112723	trans
1254	GRMZM2G010196	1	416.193	1	5.46003e+07	9	461	504.21	502.91	508.11	9	142631496	6.4021	1.54175	0.108313	trans
1255	GRMZM2G010196	1	416.193	1	5.46003e+07	7	174	260.01	254.91	266.31	7	17146964	4.19618	0.794493	0.0688943	trans
1256	GRMZM2G312661	1	416.202	1	5.46039e+07	1	414	418.91	416.31	420.81	1	55490430	39.0549	1.1313	0.637611	cis
1257	GRMZM2G106283	1	416.5	1	5.47293e+07	1	380	375.71	375.31	380.21	1	48555913	5.93154	-2.09618	0.189963	cis
1258	GRMZM2G106408	1	416.51	1	54733799	1	414	418.91	416.31	421.41	1	55490430	13.3103	-0.637826	0.345412	cis
1259	GRMZM2G032936	1	416.78	1	54847062	9	266	314.51	308.71	318.41	9	82284265	4.69905	-0.308749	0.129846	trans
1260	GRMZM2G032912	1	416.969	1	5.49265e+07	1	414	418.91	416.91	420.81	1	55490430	31.6512	0.144956	0.664189	cis
1261	GRMZM2G032912	1	416.969	1	5.49265e+07	7	360	451.71	447.21	451.91	7	143417326	5.52092	-0.0423127	0.0584728	trans
1262	GRMZM2G031825	1	416.977	1	54930076	1	414	418.91	416.31	421.41	1	55490430	31.4589	3.13123	0.679655	cis
1263	GRMZM2G031825	1	416.977	1	54930076	9	654	723.21	717.11	726.31	9	154353884	4.73003	-0.851719	0.0514683	trans
1264	GRMZM2G031825	1	416.977	1	54930076	4	319	391.31	388.41	397.41	4	80547567	4.18126	0.795098	0.0445611	trans
1265	GRMZM2G017223	1	417.306	1	5.50684e+07	2	48	69.61	68.61	70.91	2	3692186	7.41559	-1.44163	0.213971	trans
1266	GRMZM2G320325	1	417.317	1	55073241	4	643	762.71	762.51	766.21	4	225988700	4.88209	-0.30721	0.11268	trans
1267	GRMZM2G016480	1	417.341	1	55083345	6	410	510.81	504.11	514.61	6	153405648	5.47663	-4.88351	0.153145	trans
1268	GRMZM2G019991	1	417.497	1	5.51487e+07	1	408	413.81	405.41	418.81	1	53622154	6.39445	0.297409	0.190499	cis
1269	GRMZM2G109121	1	417.84	1	5.5293e+07	1	932	971.61	969.71	974.51	1	240982227	5.19601	-0.947116	0.137746	trans
1270	GRMZM2G399320	1	418.052	1	55382334	2	286	411.81	410.01	413.21	2	30453095	5.51228	-2.7201	0.186751	trans
1271	GRMZM2G100288	1	418.07	1	5.539e+07	1	414	418.91	416.91	420.81	1	55490430	61.5285	19.4602	0.87143	cis
1272	GRMZM2G056462	1	418.208	1	55447660	1	414	418.91	416.31	420.81	1	55490430	20.3265	2.36372	0.410035	cis
1273	GRMZM2G056424	1	418.225	1	55454993	1	418	422.31	420.81	424.81	1	56435624	17.4961	1.72219	0.440466	cis
1274	GRMZM2G056424	1	418.225	1	55454993	4	243	336.31	334.91	343.11	4	26251196	5.53542	0.790804	0.102841	trans
1275	GRMZM2G056424	1	418.225	1	55454993	9	437	482.31	480.41	484.21	9	139930140	5.14908	1.00014	0.0959187	trans
1276	GRMZM2G056355	1	418.229	1	5.54566e+07	8	10	14.11	8.91	20.21	8	724308	4.48761	0.539918	0.115101	trans
1277	GRMZM2G075262	1	418.339	1	5.55031e+07	1	414	418.91	416.91	420.81	1	55490430	56.7964	1.18795	0.900714	cis
1278	GRMZM2G075262	1	418.339	1	5.55031e+07	7	470	567.11	563.11	574.11	7	161620789	5.54282	-0.191478	0.0229721	trans
1279	GRMZM2G072892	1	418.505	1	5.55729e+07	9	371	420.51	417.31	424.51	9	133698640	11.1933	-0.680832	0.332045	trans
1280	GRMZM2G072892	1	418.505	1	5.55729e+07	2	95	139.51	130.61	144.31	2	6006426	5.75288	-0.398442	0.123206	trans
1281	GRMZM2G043456	1	418.902	1	5.57398e+07	1	416	420.81	416.91	423.81	1	56233117	9.00484	0.73916	0.259768	cis
1282	GRMZM2G028132	1	418.943	1	55756793	3	7	4.31	3.31	5.71	3	375910	24.1425	-1.63907	0.562591	trans
1283	GRMZM2G028132	1	418.943	1	55756793	10	521	624.91	615.11	629.01	10	146064486	6.36981	1.03227	0.131747	trans
1284	GRMZM2G049211	1	419.584	1	56026618	1	414	418.91	416.31	426.81	1	55490430	15.0117	-0.67428	0.407506	cis
1285	GRMZM2G049211	1	419.584	1	56026618	4	542	685.71	678.61	688.71	4	185591623	5.62247	-0.488115	0.120823	trans
1286	GRMZM2G136270	1	419.612	1	5.60385e+07	1	416	420.81	418.91	421.41	1	56233117	19.9859	-1.10987	0.471949	cis
1287	GRMZM2G119850	1	419.699	1	56075144	1	414	418.91	416.31	423.81	1	55490430	9.04411	5.08521	0.228948	cis
1288	GRMZM2G119850	1	419.699	1	56075144	4	43	55.71	49.01	62.91	4	2956486	4.36607	3.21146	0.100254	trans
1289	GRMZM2G353195	1	419.9	1	56159503	1	413	418.81	416.91	420.81	1	54644968	40.7707	-1.31674	0.700875	cis
1290	GRMZM2G353195	1	419.9	1	56159503	3	217	352.21	350.11	357.81	3	16575790	5.13002	-0.29882	0.0362514	trans
1291	GRMZM2G353195	1	419.9	1	56159503	9	562	620.21	613.11	624.31	9	150218706	4.90676	0.291647	0.0358165	trans
1292	GRMZM2G353195	1	419.9	1	56159503	10	312	349.81	342.31	354.31	10	132061548	4.87061	-0.264509	0.0317322	trans
1293	GRMZM2G062391	1	420.389	1	56218717	3	26	31.91	25.01	32.71	3	2145974	4.57729	1.06067	0.193492	trans
1294	GRMZM2G062425	1	420.439	1	56224769	1	416	420.81	416.91	430.41	1	56233117	5.49058	3.16011	0.139141	cis
1295	GRMZM2G062425	1	420.439	1	56224769	4	144	200.31	198.61	202.31	4	10221096	5.25773	4.14583	0.130906	trans
1296	GRMZM2G063657	1	420.95	1	56286685	7	227	323.11	316.01	324.41	7	107517652	7.99207	0.430497	0.217811	trans
1297	GRMZM2G063657	1	420.95	1	56286685	6	35	84.71	84.01	91.51	6	7020371	7.14642	-0.402972	0.19358	trans
1298	GRMZM2G075988	1	421.119	1	5.63072e+07	10	123	159.41	157.81	161.41	10	11518726	5.30233	0.356412	0.14554	trans
1299	GRMZM2G075988	1	421.119	1	5.63072e+07	2	51	75.71	68.61	76.81	2	4047768	4.7626	-0.151524	0.133321	trans
1300	GRMZM2G173387	1	422.239	1	56442849	5	456	546.01	542.11	552.61	5	168672866	5.13223	1.50759	0.146797	trans
1301	GRMZM2G044074	1	423.211	1	5.65605e+07	8	123	178.91	174.41	185.61	8	8379090	7.58095	0.368641	0.194518	trans
1302	GRMZM2G044074	1	423.211	1	5.65605e+07	4	755	885.41	881.01	888.51	4	238252870	4.56205	-0.280609	0.114705	trans
1303	GRMZM2G044038	1	423.254	1	5.65658e+07	1	417	421.41	418.91	425.81	1	56574590	11.384	-1.09572	0.26695	cis
1304	GRMZM2G044038	1	423.254	1	5.65658e+07	3	260	412.71	411.11	414.41	3	30022461	8.08584	2.50741	0.17413	trans
1305	GRMZM2G043948	1	423.3	1	56571310	1	420	425.81	423.81	427.61	1	56576320	6.25671	0.358269	0.255002	cis
1306	GRMZM2G043948	1	423.3	1	56571310	10	149	188.71	185.71	189.61	10	24951184	5.13666	1.71725	0.265013	trans
1307	GRMZM2G043493	1	423.8	1	5.65761e+07	1	420	423.81	423.31	430.41	1	56576320	13.1809	12.04	0.308298	cis
1308	GRMZM2G043493	1	423.8	1	5.65761e+07	4	514	659.01	658.81	664.21	4	180350572	5.82293	7.49337	0.114674	trans
1309	GRMZM2G030571	1	424.061	1	5.66755e+07	1	422	430.41	423.31	431.01	1	56997786	14.3753	0.217703	0.348265	cis
1310	GRMZM2G030571	1	424.061	1	5.66755e+07	4	665	780.91	776.61	783.91	4	231283510	7.41391	-0.141121	0.145103	trans
1311	GRMZM2G311182	1	424.279	1	56758776	1	425	432.61	431.01	433.41	1	58388372	14.6719	0.590924	0.297125	cis
1312	GRMZM2G318780	1	424.358	1	5.67887e+07	1	421	427.61	424.81	430.41	1	56734919	32.0807	0.468279	0.724209	cis
1313	GRMZM2G069618	1	424.634	1	56893924	1	152	142.31	137.81	142.91	1	12486961	4.36647	-0.988411	0.128391	trans
1314	GRMZM2G353147	1	424.819	1	56964368	1	422	430.41	425.81	431.01	1	56997786	18.479	0.27795	0.476263	cis
1315	GRMZM2G353147	1	424.819	1	56964368	2	243	372.31	371.81	381.81	2	20462262	6.14315	0.140935	0.117875	trans
1316	GRMZM2G353147	1	424.819	1	56964368	6	234	330.71	325.01	336.11	6	117799538	5.37232	-0.128345	0.101629	trans
1317	GRMZM2G013588	1	425.174	1	5.70997e+07	1	421	427.61	421.41	433.41	1	56734919	8.19001	-0.306509	0.220322	cis
1318	GRMZM2G013588	1	425.174	1	5.70997e+07	2	737	1026.61	1025.61	1032.61	2	226265426	4.84311	0.25747	0.142687	trans
1319	GRMZM2G013588	1	425.174	1	5.70997e+07	6	304	403.01	397.11	409.71	6	140743148	4.42737	-0.216687	0.105377	trans
1320	GRMZM2G158676	1	426.122	1	5.74611e+07	10	233	248.51	243.51	249.51	10	109895256	5.69766	-1.05167	0.183902	trans
1321	GRMZM2G158676	1	426.122	1	5.74611e+07	9	462	504.71	501.81	509.91	9	142405858	4.564	-0.812296	0.121126	trans
1322	GRMZM2G158662	1	426.175	1	5.74812e+07	7	296	378.01	373.01	380.01	7	131191285	4.78646	0.897014	0.121718	trans
1323	GRMZM2G158662	1	426.175	1	5.74812e+07	10	93	125.51	117.21	129.51	10	6401925	4.34053	-0.84703	0.108175	trans
1324	GRMZM2G018229	1	426.372	1	5.75563e+07	4	510	657.71	654.81	658.91	4	179802292	5.39588	-0.769748	0.138254	trans
1325	GRMZM2G018229	1	426.372	1	5.75563e+07	7	417	500.41	497.91	502.41	7	156645598	5.13173	0.781049	0.130658	trans
1326	GRMZM2G322917	1	426.387	1	57561956	8	253	340.31	334.91	346.61	8	24720382	4.19137	0.861798	0.12839	trans
1327	GRMZM5G849959	1	427.112	1	57838372	9	488	538.71	537.01	541.91	9	144797470	4.22785	0.260995	0.113898	trans
1328	GRMZM2G042074	1	427.679	1	58054189	2	286	411.81	408.01	413.21	2	30453095	7.5843	-1.30657	0.234178	trans
1329	GRMZM2G042074	1	427.679	1	58054189	10	129	164.31	161.41	170.21	10	14445147	5.79381	-0.90236	0.164935	trans
1330	GRMZM2G030072	1	428.322	1	58299481	4	721	851.01	847.51	861.11	4	236911800	5.18019	-0.402515	0.150518	trans
1331	GRMZM2G133986	1	428.497	1	5.83659e+07	1	252	235.31	233.21	244.61	1	25531381	4.70787	-0.398387	0.12985	trans
1332	GRMZM2G133986	1	428.497	1	5.83659e+07	6	77	127.91	122.71	133.01	6	35590380	4.53047	0.386344	0.124831	trans
1333	GRMZM2G134109	1	428.507	1	5.83697e+07	5	693	846.21	839.51	853.91	5	211716502	4.78347	-7.4068	0.141287	trans
1334	GRMZM2G134109	1	428.507	1	5.83697e+07	4	121	176.91	175.31	182.71	4	6739196	4.7302	-6.53701	0.139543	trans
1335	GRMZM2G075502	1	428.78	1	58473665	1	426	433.41	431.01	434.41	1	58990618	27.92	6.07984	0.592542	cis
1336	GRMZM2G075502	1	428.78	1	58473665	3	794	978.01	969.71	981.11	3	217548996	4.65991	-1.92437	0.0571016	trans
1337	GRMZM2G177532	1	429.41	1	58713726	1	424	431.71	431.01	434.41	1	59590420	55.254	2.33083	0.84705	cis
1338	GRMZM2G177532	1	429.41	1	58713726	3	195	330.01	323.01	330.71	3	12546489	6.11094	0.40149	0.0245598	trans
1339	GRMZM2G552278	1	430.504	1	59130670	1	424	431.71	431.01	434.41	1	59590420	25.2768	-0.280005	0.515398	cis
1340	GRMZM2G117228	1	430.547	1	5.91472e+07	1	427	435.41	430.41	437.41	1	57199720	13.4556	-0.251873	0.483591	cis
1341	GRMZM5G896731	1	431.381	1	59465062	1	426	433.41	431.01	434.41	1	58990618	65.4174	3.36687	0.809919	cis
1342	AC205502.4_FG004	1	431.391	1	5.94687e+07	2	362	479.31	476.51	483.81	2	59676964	5.38953	-0.0369623	0.144718	trans
1343	GRMZM5G882821	1	431.492	1	59507153	1	429	439.61	435.41	440.31	1	59719670	13.5681	0.378997	0.329326	cis
1344	GRMZM2G052034	1	431.678	1	5.95783e+07	8	129	190.21	187.21	192.81	8	8508220	8.28716	-0.923697	0.287744	trans
1345	GRMZM2G052034	1	431.678	1	5.95783e+07	3	791	969.51	969.21	977.71	3	217423325	5.84212	0.279216	0.154128	trans
1346	GRMZM2G052148	1	431.7	1	59586542	5	352	470.01	466.31	475.21	5	59594520	4.94358	-1.0746	0.143436	trans
1347	GRMZM2G052148	1	431.7	1	59586542	1	70	64.11	63.61	69.01	1	5038384	4.46441	-2.03083	0.131295	trans
1348	GRMZM2G134671	1	442.5	1	5.97673e+07	10	518	613.91	608.91	622.91	10	146153716	5.69161	0.0748692	0.161882	trans
1349	GRMZM2G063048	1	441.387	1	59864145	1	432	441.61	438.41	447.01	1	60598746	10.0834	-0.170978	0.254371	cis
1350	GRMZM2G063048	1	441.387	1	59864145	4	726	860.31	857.41	865.21	4	237111240	7.2215	-0.142703	0.17397	trans
1351	GRMZM2G038598	1	440.3	1	59958737	4	628	753.61	752.31	755.51	4	217918342	5.47831	-0.0688724	0.19654	trans
1352	GRMZM2G082034	1	440.565	1	6.00889e+07	1	434	444.61	442.51	450.01	1	61085766	9.21933	0.641541	0.181748	cis
1353	GRMZM2G082034	1	440.565	1	6.00889e+07	3	785	964.61	963.91	964.71	3	215834153	4.55908	0.468228	0.0799529	trans
1354	GRMZM2G378907	1	440.582	1	6.00972e+07	1	424	431.71	431.01	434.41	1	59590420	15.5186	0.798273	0.397391	cis
1355	GRMZM2G169890	1	440.684	1	60146896	1	435	447.01	441.61	451.01	1	61140260	6.3391	-4.19406	0.179536	cis
1356	GRMZM2G169890	1	440.684	1	60146896	6	305	404.01	402.11	409.71	6	142222487	5.35579	4.70863	0.150581	trans
1357	GRMZM2G000923	1	440.719	1	60164260	1	432	441.61	440.31	442.51	1	60598746	11.8713	4.19264	0.277783	cis
1358	GRMZM2G144995	1	440.828	1	60217798	7	441	542.11	528.81	547.41	7	158334460	4.61326	2.87578	0.131487	trans
1359	GRMZM2G144868	1	440.921	1	6.02634e+07	1	432	441.61	440.31	442.51	1	60598746	31.0414	5.21049	0.562197	cis
1360	GRMZM2G144868	1	440.921	1	6.02634e+07	8	71	105.11	97.51	106.61	8	4383712	4.30135	1.37003	0.0394493	trans
1361	GRMZM2G469162	1	441.201	1	6.0401e+07	1	433	443.51	442.51	444.61	1	59766024	31.5979	2.60412	0.629898	cis
1362	GRMZM2G009232	1	442.524	1	6.06772e+07	1	432	441.61	438.41	446.61	1	60598746	16.4152	0.290491	0.419648	cis
1363	GRMZM2G091648	1	443.417	1	60755217	1	434	444.61	442.51	448.41	1	61085766	23.7582	3.67876	0.509219	cis
1364	GRMZM2G091648	1	443.417	1	60755217	2	550	741.11	735.91	742.31	2	203260378	4.82467	-1.30057	0.064218	trans
1365	GRMZM2G090733	1	444.017	1	60807623	1	432	441.61	440.31	442.51	1	60598746	37.5681	2.21577	0.547154	cis
1366	GRMZM2G090733	1	444.017	1	60807623	2	404	509.61	506.41	511.41	2	141154502	5.18397	-0.556431	0.0320198	trans
1367	GRMZM2G090733	1	444.017	1	60807623	4	276	366.71	362.21	368.91	4	41010510	4.74483	-0.498551	0.0291567	trans
1368	GRMZM2G090788	1	444.158	1	60819961	1	430	440.31	437.41	445.61	1	59957512	19.1186	0.314442	0.441452	cis
1369	GRMZM2G402584	1	444.314	1	60833540	1	432	441.61	437.41	447.01	1	60598746	4.8713	0.378795	0.12492	cis
1370	GRMZM2G402584	1	444.314	1	60833540	3	881	1119.61	1100.31	1124.11	3	227085448	4.97535	-0.387388	0.12777	trans
1371	GRMZM2G101689	1	444.66	1	60863782	5	59	102.71	97.21	105.81	5	3146732	5.98326	-0.488039	0.161203	trans
1372	GRMZM2G101689	1	444.66	1	60863782	6	472	583.21	576.51	585.71	6	160162509	4.58305	-0.415879	0.119171	trans
1373	GRMZM2G101744	1	444.716	1	60868671	1	432	441.61	435.41	446.61	1	60598746	9.56391	0.249254	0.275962	cis
1374	GRMZM2G038153	1	446.399	1	61015740	1	432	441.61	439.61	447.01	1	60598746	9.96651	0.45897	0.285697	cis
1375	GRMZM5G885628	1	446.456	1	6.10208e+07	1	433	443.51	442.51	444.61	1	59766024	29.8235	2.72051	0.690095	cis
1376	GRMZM2G102497	1	447.8	1	6.11381e+07	6	140	201.21	196.41	205.51	6	97811666	4.68202	-0.428586	0.141366	trans
1377	GRMZM2G102497	1	447.8	1	6.11381e+07	9	306	351.91	345.81	355.61	9	109601358	4.30173	-0.387323	0.12245	trans
1378	GRMZM2G102548	1	447.828	1	6.11453e+07	8	370	459.71	456.91	463.51	8	118967006	7.2573	0.369399	0.221147	trans
1379	GRMZM2G102548	1	447.828	1	6.11453e+07	7	404	490.01	488.01	496.51	7	155744301	5.1384	0.251967	0.14732	trans
1380	GRMZM2G086788	1	448.413	1	6.12934e+07	4	729	861.11	860.31	866.61	4	237510171	7.0139	-0.70588	0.169104	trans
1381	GRMZM2G086788	1	448.413	1	6.12934e+07	10	510	603.21	597.31	607.61	10	145894974	6.72779	0.704065	0.163033	trans
1382	GRMZM2G086788	1	448.413	1	6.12934e+07	1	1165	1215.71	1210.71	1217.61	1	288443442	5.71129	-0.688278	0.133668	trans
1383	GRMZM2G362281	1	449.025	1	6.14487e+07	6	131	188.01	183.01	192.31	6	95416808	4.57571	-0.0931294	0.132983	trans
1384	GRMZM2G061624	1	449.043	1	61453166	2	825	1146.91	1141.41	1152.21	2	236665135	5.48091	-1.54706	0.150783	trans
1385	GRMZM5G841053	1	449.342	1	61528986	5	711	876.81	876.61	886.11	5	212633922	5.38497	-0.268677	0.158435	trans
1386	AC204530.4_FG002	1	449.689	1	61616913	4	407	467.31	466.31	467.81	4	158031548	11.2269	-3.52254	0.325419	trans
1387	AC204530.4_FG002	1	449.689	1	61616913	5	240	335.61	331.01	340.91	5	16461770	4.97714	-0.623972	0.127245	trans
1388	GRMZM5G898740	1	449.73	1	61627497	1	437	448.41	441.61	451.71	1	61419870	4.82342	-0.242354	0.129308	cis
1389	GRMZM5G898740	1	449.73	1	61627497	10	43	53.81	48.51	56.71	10	3686063	5.82664	-0.30021	0.160506	trans
1390	GRMZM5G898740	1	449.73	1	61627497	9	460	503.81	501.81	507.11	9	142318146	4.91032	-0.24776	0.130926	trans
1391	AC204530.4_FG006	1	449.888	1	61667346	6	124	176.21	175.11	178.51	6	94917382	4.17178	0.318922	0.139021	trans
1392	GRMZM5G831486	1	449.897	1	61669690	9	480	531.31	530.01	534.61	9	143277304	4.82376	-0.213699	0.118744	trans
1393	GRMZM5G831486	1	449.897	1	61669690	2	554	742.51	741.51	749.61	2	204313960	4.56426	-0.204035	0.111962	trans
1394	GRMZM5G831486	1	449.897	1	61669690	1	323	316.81	311.31	326.21	1	37954882	4.21658	-0.218271	0.10289	trans
1395	GRMZM2G115975	1	450.005	1	6.17046e+07	1	441	451.71	449.41	452.01	1	62851098	48.2763	4.58036	0.866579	cis
1396	GRMZM2G115921	1	450.012	1	61717106	1	441	451.71	449.41	452.01	1	62851098	50.9671	1.85077	0.782382	cis
1397	GRMZM2G115921	1	450.012	1	61717106	7	213	301.41	296.41	309.31	7	100524129	4.78501	0.319232	0.0222514	trans
1398	GRMZM2G081322	1	450.132	1	61936094	1	449	454.41	451.71	456.11	1	69570503	13.182	-1.18282	0.363411	cis
1399	GRMZM2G081322	1	450.132	1	61936094	6	50	102.01	93.11	103.81	6	21092988	8.66059	-0.883716	0.220329	trans
1400	GRMZM2G082346	1	450.136	1	61945028	1	430	440.31	439.61	445.61	1	59957512	9.9877	-0.284743	0.234874	cis
1401	GRMZM2G082346	1	450.136	1	61945028	9	35	45.81	44.11	45.91	9	4040816	6.68702	0.470725	0.156071	trans
1402	GRMZM2G156827	1	450.297	1	62238921	10	531	639.01	638.41	641.71	10	146403362	6.08067	-1.00334	0.21277	trans
1403	GRMZM2G057652	1	450.348	1	62330815	1	441	451.71	447.81	452.51	1	62851098	18.4412	1.32994	0.455029	cis
1404	GRMZM2G057652	1	450.348	1	62330815	4	455	545.41	537.31	546.61	4	172526646	4.17534	-0.528942	0.0737607	trans
1405	GRMZM2G108416	1	450.408	1	6.24415e+07	5	531	647.81	644.81	651.71	5	183314516	6.54266	-1.74997	0.191783	trans
1406	GRMZM2G414278	1	450.416	1	62456034	1	441	451.71	447.81	454.41	1	62851098	8.41217	0.0852294	0.213738	cis
1407	GRMZM2G108530	1	450.437	1	6.24948e+07	5	504	616.91	610.11	622.01	5	175636498	5.59243	-0.278938	0.163389	trans
1408	GRMZM2G577677	1	450.457	1	6.25315e+07	1	441	451.71	448.41	452.01	1	62851098	23.0527	5.26951	0.552218	cis
1409	GRMZM2G577677	1	450.457	1	6.25315e+07	3	561	684.51	683.41	690.31	3	183951468	4.52722	1.84544	0.0700484	trans
1410	GRMZM5G822100	1	450.473	1	6.25592e+07	8	293	367.31	366.91	373.21	8	75622307	4.45668	0.0735954	0.134992	trans
1411	GRMZM2G168665	1	450.537	1	6.26759e+07	1	441	451.71	448.41	452.01	1	62851098	38.0082	-0.879903	0.756293	cis
1412	GRMZM2G168665	1	450.537	1	6.26759e+07	5	240	335.61	331.01	338.21	5	16461770	5.81095	0.240838	0.0524009	trans
1413	GRMZM2G168665	1	450.537	1	6.26759e+07	4	725	857.41	853.01	864.21	4	236955384	5.21153	-0.228425	0.0480518	trans
1414	GRMZM2G140915	1	450.55	1	62700675	1	441	451.71	447.81	452.01	1	62851098	13.1126	0.430726	0.320649	cis
1415	AC213099.3_FG002	1	450.653	1	62889007	1	441	451.71	449.41	452.01	1	62851098	37.2927	-1.75045	0.437246	cis
1416	AC213099.3_FG001	1	450.669	1	6.29187e+07	1	443	452.51	449.41	456.11	1	66744238	7.98789	0.564742	0.187886	cis
1417	AC213099.3_FG001	1	450.669	1	6.29187e+07	3	252	402.61	402.11	413.51	3	23433592	4.61638	0.407513	0.101253	trans
1418	GRMZM5G862071	1	450.673	1	6.29249e+07	1	441	451.71	448.41	452.01	1	62851098	37.6181	2.21576	0.670999	cis
1419	GRMZM2G109221	1	450.725	1	63020320	1	448	453.01	450.01	454.41	1	64203232	22.2022	0.409413	0.478698	cis
1420	GRMZM2G109221	1	450.725	1	63020320	4	351	409.31	408.41	412.31	4	124168711	9.03644	-0.225266	0.141173	trans
1421	GRMZM2G109201	1	450.734	1	63035932	1	448	454.01	452.51	459.11	1	64203232	8.85831	0.111378	0.221902	cis
1422	GRMZM2G109201	1	450.734	1	63035932	5	410	507.91	507.71	513.91	5	151367552	5.60737	0.0851814	0.128721	trans
1423	AC226368.2_FG006	1	450.736	1	63040466	4	184	252.21	251.11	257.81	4	17416190	6.55426	-0.374032	0.174912	trans
1424	AC226368.2_FG006	1	450.736	1	63040466	10	138	171.21	167.71	178.31	10	16793564	4.67218	-0.277637	0.128377	trans
1425	GRMZM2G109126	1	450.764	1	63090855	3	845	1051.11	1049.91	1056.41	3	222199366	4.45307	0.202052	0.135584	trans
1426	GRMZM2G046297	1	450.768	1	63099263	1	450	456.11	453.01	462.01	1	69880938	4.93712	0.0860433	0.151295	cis
1427	GRMZM2G043346	1	450.798	1	6.3154e+07	1	438	450.01	447.81	452.01	1	61697162	25.1131	1.72458	0.557733	cis
1428	GRMZM2G073401	1	450.829	1	63209630	1	441	451.71	449.41	452.01	1	62851098	45.7612	7.75606	0.767444	cis
1429	GRMZM2G073401	1	450.829	1	63209630	2	595	779.01	772.91	784.51	2	209066791	4.71226	-1.46322	0.0276568	trans
1430	GRMZM2G040954	1	450.91	1	63357421	2	554	742.51	742.21	749.61	2	204313960	6.59693	0.35915	0.185669	trans
1431	GRMZM5G808350	1	450.988	1	6.34998e+07	3	794	978.01	973.71	980.11	3	217548996	5.34955	0.215397	0.157695	trans
1432	GRMZM5G808350	1	450.988	1	6.34998e+07	2	121	178.11	171.91	183.21	2	9086967	4.57596	-0.152404	0.132909	trans
1433	AC216247.3_FG001	1	451.008	1	6.35374e+07	1	441	451.71	449.41	452.01	1	62851098	53.3428	4.10517	0.770943	cis
1434	AC216247.3_FG001	1	451.008	1	6.35374e+07	2	267	392.41	390.51	396.31	2	27809052	4.79432	-0.635617	0.0180626	trans
1435	AC216247.3_FG005	1	451.029	1	63575969	1	448	453.01	452.51	454.41	1	64203232	16.636	-0.372951	0.401691	cis
1436	AC216247.3_FG005	1	451.029	1	63575969	9	259	309.71	299.91	312.51	9	58753916	7.02198	-0.252097	0.13285	trans
1437	GRMZM2G040453	1	451.048	1	63610416	1	437	448.41	447.81	452.01	1	61419870	25.7182	-1.07923	0.475256	cis
1438	GRMZM2G040453	1	451.048	1	63610416	4	75	104.91	99.71	108.41	4	4435232	4.66439	-0.347391	0.0495139	trans
1439	GRMZM2G040515	1	451.05	1	6.36131e+07	1	441	451.71	448.41	452.01	1	62851098	21.0746	-0.502382	0.375289	cis
1440	GRMZM2G330650	1	451.204	1	63894498	1	437	448.41	444.51	452.01	1	61419870	10.1846	0.545473	0.300162	cis
1441	GRMZM2G107196	1	451.266	1	64007537	1	441	451.71	449.41	452.01	1	62851098	32.3332	0.914948	0.575601	cis
1442	GRMZM2G326248	1	451.269	1	64013533	1	448	453.01	452.51	454.01	1	64203232	25.3289	0.210959	0.531199	cis
1443	GRMZM2G026417	1	451.27	1	6.40161e+07	1	438	451.01	448.41	452.01	1	61697162	28.629	-1.46036	0.648907	cis
1444	GRMZM2G092888	1	451.477	1	6.43938e+07	1	438	451.01	450.01	451.71	1	61697162	23.6973	0.8894	0.492401	cis
1445	GRMZM2G127150	1	451.793	1	64970400	1	427	434.41	423.81	437.41	1	57199720	4.93886	-0.0723694	0.138294	cis
1446	GRMZM2G075153	1	451.83	1	65038393	1	448	453.01	452.51	454.01	1	64203232	19.6315	-2.60687	0.421519	cis
1447	GRMZM2G075153	1	451.83	1	65038393	7	146	230.71	230.21	235.11	7	10737154	5.11354	-1.12613	0.078922	trans
1448	GRMZM2G042683	1	451.857	1	6.50871e+07	1	448	453.01	452.51	454.01	1	64203232	31.8976	2.80169	0.640958	cis
1449	GRMZM2G042683	1	451.857	1	6.50871e+07	4	723	853.51	848.61	860.31	4	236954144	6.79626	-0.957121	0.0731644	trans
1450	GRMZM2G084540	1	451.931	1	6.52235e+07	5	209	298.21	292.61	303.41	5	12476240	4.91741	-4.53938	0.150844	trans
1451	GRMZM5G883601	1	451.997	1	6.53442e+07	1	443	452.51	448.41	454.41	1	66744238	16.1121	1.13676	0.364453	cis
1452	GRMZM2G056944	1	452.003	1	65352832	1	443	452.51	451.71	453.01	1	66744238	8.82831	-0.8118	0.225585	cis
1453	GRMZM5G815369	1	452.07	1	6.54267e+07	1	443	452.51	451.71	453.01	1	66744238	40.7116	1.41667	0.713484	cis
1454	GRMZM5G815369	1	452.07	1	6.54267e+07	6	382	494.71	491.71	495.21	6	150867201	4.80644	-0.608446	0.0370645	trans
1455	GRMZM2G434380	1	452.12	1	65481883	9	36	46.91	44.11	50.61	9	4312773	6.10024	0.250406	0.186333	trans
1456	GRMZM2G121996	1	452.124	1	6.54868e+07	2	518	691.41	690.41	691.51	2	197811484	4.87538	-1.23845	0.225322	trans
1457	GRMZM2G097426	1	452.245	1	6.56199e+07	1	443	452.51	451.71	453.01	1	66744238	30.2481	1.52797	0.596681	cis
1458	GRMZM2G097426	1	452.245	1	6.56199e+07	6	601	708.01	706.01	708.01	6	167442919	4.20402	-0.408565	0.043709	trans
1459	GRMZM2G350312	1	452.28	1	6.56587e+07	1	910	955.11	949.11	959.41	1	236513398	4.60473	-0.250439	0.138391	trans
1460	GRMZM2G051836	1	452.3	1	65680920	1	443	452.51	451.71	453.01	1	66744238	77.9913	4.96065	0.922112	cis
1461	GRMZM2G100497	1	452.35	1	65736532	3	737	919.31	918.31	920.31	3	210203602	20.9532	3.43479	0.678974	trans
1462	GRMZM2G353718	1	452.359	1	65745948	5	78	130.91	128.91	131.81	5	3997738	16.0239	11.6706	0.636449	trans
1463	GRMZM2G078876	1	452.612	1	6.60252e+07	1	448	453.01	452.51	454.01	1	64203232	49.548	13.9381	0.852561	cis
1464	GRMZM2G078876	1	452.612	1	6.60252e+07	2	550	741.11	735.91	742.31	2	203260378	6.40608	-2.74204	0.0340763	trans
1465	GRMZM2G143086	1	452.745	1	6.61732e+07	2	617	840.91	839.41	844.81	2	211281902	7.45713	-1.97011	0.240688	trans
1466	GRMZM2G143086	1	452.745	1	6.61732e+07	9	357	409.41	404.31	415.21	9	128334656	4.78401	-1.22072	0.140782	trans
1467	GRMZM2G023325	1	453.042	1	66501199	1	1011	1058.51	1050.51	1063.51	1	256938398	6.38886	0.195633	0.209587	trans
1468	GRMZM2G023325	1	453.042	1	66501199	3	262	414.41	407.31	418.81	3	28619822	4.41095	-0.136798	0.105366	trans
1469	GRMZM2G101745	1	453.055	1	66514804	10	550	674.11	666.21	677.31	10	147231692	6.08941	-2.40891	0.178056	trans
1470	GRMZM2G011667	1	453.31	1	6.67968e+07	1	437	448.41	442.51	454.41	1	61419870	5.54715	0.0469259	0.150085	cis
1471	GRMZM2G152877	1	453.456	1	66958503	1	449	454.41	453.01	455.41	1	69570503	28.0367	1.07459	0.598189	cis
1472	GRMZM2G152877	1	453.456	1	66958503	4	524	672.91	667.51	674.91	4	181227384	4.30937	-0.365678	0.0498405	trans
1473	GRMZM2G396212	1	453.471	1	66974812	1	449	454.41	453.01	456.11	1	69570503	11.9654	-0.182382	0.301756	cis
1474	GRMZM2G120069	1	453.545	1	67056512	9	274	320.61	319.31	324.21	9	96289762	5.36536	0.067906	0.155502	trans
1475	GRMZM2G120069	1	453.545	1	67056512	2	726	1009.21	999.01	1013.21	2	224642058	4.44225	-0.0646784	0.129117	trans
1476	GRMZM2G120069	1	453.545	1	67056512	7	260	347.01	343.81	350.81	7	123682044	4.22804	0.0648627	0.122962	trans
1477	GRMZM2G120079	1	453.564	1	6.70784e+07	1	449	455.41	451.71	461.01	1	69570503	5.84679	-1.26213	0.172616	cis
1478	GRMZM2G125314	1	453.611	1	6.71299e+07	8	302	375.01	374.71	382.41	8	90881012	6.04595	0.652036	0.176984	trans
1479	GRMZM2G104353	1	453.72	1	6.72507e+07	1	449	454.41	453.01	455.41	1	69570503	42.3673	3.65592	0.698436	cis
1480	GRMZM2G107473	1	453.89	1	67438368	2	593	778.01	772.91	780.01	2	207582025	4.89964	-1.11329	0.144126	trans
1481	GRMZM2G410479	1	453.972	1	67528721	2	738	1029.61	1027.61	1032.61	2	225927255	6.03122	-4.33774	0.305809	trans
1482	GRMZM2G051879	1	454.078	1	67646103	1	1177	1222.01	1217.91	1223.01	1	290140438	10.0276	-12.3219	0.267818	trans
1483	GRMZM2G090018	1	454.151	1	6.77271e+07	1	443	452.51	451.71	453.01	1	66744238	28.4553	-0.345716	0.565054	cis
1484	GRMZM2G090018	1	454.151	1	6.77271e+07	9	30	34.91	31.81	38.91	9	3482072	5.21143	-0.113648	0.0584568	trans
1485	GRMZM2G090018	1	454.151	1	6.77271e+07	4	738	867.71	862.31	873.41	4	237701659	4.32854	-0.0988197	0.0475688	trans
1486	GRMZM2G179792	1	454.192	1	6.7772e+07	1	443	452.51	451.71	455.41	1	66744238	8.48209	-0.266464	0.25979	cis
1487	GRMZM2G412430	1	454.263	1	67850156	1	449	454.41	453.01	455.41	1	69570503	44.832	4.34541	0.646215	cis
1488	GRMZM2G412430	1	454.263	1	67850156	2	375	492.01	488.21	492.21	2	63492060	4.38622	-0.79979	0.0208335	trans
1489	GRMZM2G082836	1	454.497	1	6.81093e+07	4	510	657.71	653.01	658.41	4	179802292	7.15523	-0.210797	0.212517	trans
1490	GRMZM2G082836	1	454.497	1	6.81093e+07	6	359	455.81	450.41	462.41	6	148950933	4.25232	-0.151418	0.118271	trans
1491	GRMZM5G866758	1	454.79	1	6.84334e+07	1	449	454.41	453.01	459.11	1	69570503	6.98567	-1.10332	0.163526	cis
1492	GRMZM5G866758	1	454.79	1	6.84334e+07	4	731	865.21	860.31	867.71	4	237514319	5.43758	0.957362	0.122559	trans
1493	GRMZM5G866758	1	454.79	1	6.84334e+07	5	243	338.91	333.71	342.81	5	16687979	5.37473	-0.959843	0.120658	trans
1494	GRMZM5G866758	1	454.79	1	6.84334e+07	3	72	123.31	119.71	130.81	3	4639710	4.86189	0.889244	0.107715	trans
1495	GRMZM2G003530	1	454.794	1	6.84378e+07	1	449	454.41	453.01	455.41	1	69570503	54.1665	1.77188	0.747188	cis
1496	GRMZM2G077991	1	454.891	1	6.85448e+07	1	449	454.41	451.71	455.41	1	69570503	25.5547	16.3036	0.541148	cis
1497	GRMZM2G077960	1	454.902	1	68557081	1	449	454.41	453.01	456.11	1	69570503	29.3262	0.555991	0.644723	cis
1498	GRMZM2G077897	1	454.908	1	68563182	1	1024	1083.11	1082.91	1094.21	1	260265484	5.73065	0.372172	0.171052	trans
1499	GRMZM2G173030	1	455.004	1	68670180	1	448	453.01	449.41	456.11	1	64203232	8.57083	1.30374	0.235507	cis
1500	GRMZM2G031591	1	455.059	1	68730472	6	566	682.71	681.41	687.61	6	165371658	6.0536	0.241824	0.150556	trans
1501	GRMZM2G031591	1	455.059	1	68730472	7	270	348.91	345.41	351.81	7	123739810	4.94314	-0.224898	0.119915	trans
1502	GRMZM2G022061	1	455.193	1	68879188	5	687	839.11	836.81	839.51	5	211550438	4.46255	0.810069	0.132009	trans
1503	GRMZM2G022061	1	455.193	1	68879188	2	300	422.01	417.01	426.81	2	33801060	4.2603	-0.815778	0.129615	trans
1504	GRMZM2G340286	1	455.238	1	6.89289e+07	1	443	452.51	451.71	453.01	1	66744238	10.7202	0.28815	0.286732	cis
1505	GRMZM2G340279	1	455.245	1	68935866	4	551	698.71	697.61	705.01	4	186839124	7.09711	-0.0909584	0.19213	trans
1506	GRMZM2G340279	1	455.245	1	68935866	2	168	262.41	253.61	263.01	2	13145562	6.25176	-0.116133	0.167157	trans
1507	GRMZM2G347808	1	455.311	1	69008803	1	449	454.41	453.01	455.41	1	69570503	36.7587	0.950436	0.682933	cis
1508	GRMZM2G347808	1	455.311	1	69008803	4	409	468.21	461.91	473.31	4	159085915	4.47011	-0.215355	0.0361952	trans
1509	GRMZM2G046480	1	455.323	1	69022581	1	416	420.81	416.91	429.61	1	56233117	7.24147	-0.264215	0.17646	trans
1510	GRMZM2G046480	1	455.323	1	69022581	9	492	545.61	544.21	551.71	9	145798078	4.96732	0.206252	0.11418	trans
1511	GRMZM2G085825	1	455.383	1	6.90884e+07	1	448	454.01	453.01	454.41	1	64203232	59.0066	2.03511	0.896856	cis
1512	GRMZM2G085825	1	455.383	1	6.90884e+07	5	318	428.61	422.21	435.71	5	42801998	5.20567	-0.301188	0.0204898	trans
1513	GRMZM2G049070	1	455.564	1	6.92886e+07	3	75	138.21	126.81	143.51	3	4677638	4.26174	-0.546923	0.129788	trans
1514	GRMZM2G111208	1	455.798	1	6.95472e+07	1	434	445.61	441.61	454.41	1	61085766	4.66232	0.548656	0.179548	cis
1515	GRMZM2G111208	1	455.798	1	6.95472e+07	4	466	562.11	561.11	563.01	4	173716168	4.95988	2.51265	0.303513	trans
1516	GRMZM2G095411	1	455.835	1	69587861	6	42	91.51	87.51	96.61	6	19722438	5.28028	-0.212978	0.162983	trans
1517	GRMZM2G416156	1	456.1	1	69881256	1	456	465.01	457.11	465.61	1	70721874	25.1372	3.63742	0.573861	cis
1518	GRMZM2G117513	1	456.176	1	69888104	1	455	464.51	458.11	468.71	1	70235332	5.92346	4.48812	0.150341	cis
1519	GRMZM2G117513	1	456.176	1	69888104	4	507	653.81	645.91	657.51	4	179277568	6.36863	-4.94282	0.165691	trans
1520	GRMZM2G117513	1	456.176	1	69888104	5	125	190.31	189.31	191.01	5	5926682	5.03279	13.4184	0.164548	trans
1521	GRMZM2G117513	1	456.176	1	69888104	2	603	801.81	800.81	803.71	2	209286926	5.14083	15.6222	0.133266	trans
1522	GRMZM2G149224	1	459.185	1	70159699	1	455	464.51	463.01	465.01	1	70235332	22.4207	-1.86042	0.520312	cis
1523	GRMZM2G149224	1	459.185	1	70159699	10	196	228.81	225.21	230.81	10	83883264	6.3057	-1.16649	0.0985813	trans
1524	GRMZM2G117222	1	460.195	1	70250899	9	316	363.41	361.91	366.41	9	113003940	5.86583	-0.662531	0.164866	trans
1525	GRMZM2G117222	1	460.195	1	70250899	3	379	499.81	496.91	504.61	3	145480268	5.4282	-0.624111	0.147147	trans
1526	GRMZM2G117222	1	460.195	1	70250899	4	319	391.31	389.41	397.01	4	80547567	5.08694	0.579742	0.137502	trans
1527	GRMZM2G117222	1	460.195	1	70250899	8	349	430.91	423.61	437.01	8	110613910	4.42247	0.589438	0.118074	trans
1528	GRMZM2G048324	1	462.146	1	7.0427e+07	1	452	462.21	459.11	465.61	1	69961590	34.7278	-1.67644	0.727125	cis
1529	GRMZM2G123776	1	463.152	1	70517823	1	1265	1331.41	1322.21	1337.51	1	297945648	4.80758	-0.043081	0.137379	trans
1530	GRMZM5G828488	1	463.673	1	70564764	1	455	464.51	461.01	465.61	1	70235332	25.6892	0.777088	0.516798	cis
1531	GRMZM2G524711	1	463.863	1	70584022	9	194	239.01	231.01	243.41	9	20467195	6.12737	0.505313	0.177579	trans
1532	GRMZM2G139878	1	465	1	70722752	1	455	464.51	458.11	465.61	1	70235332	11.589	0.539421	0.299772	cis
1533	GRMZM2G352708	1	465.804	1	71001487	7	95	172.51	172.11	175.11	7	5517986	4.56492	-0.0667163	0.139181	trans
1534	GRMZM2G110076	1	465.851	1	71017933	1	457	465.61	465.01	469.71	1	71291942	48.1336	2.26619	0.799764	cis
1535	GRMZM2G110027	1	465.992	1	7.10667e+07	1	457	465.61	465.01	469.71	1	71291942	23.7449	1.84368	0.530409	cis
1536	GRMZM2G110027	1	465.992	1	7.10667e+07	3	68	115.81	113.61	121.11	3	4545602	4.29022	-0.622493	0.0598655	trans
1537	GRMZM2G382774	1	466.419	1	71214856	1	283	277.21	275.91	282.21	1	32185602	6.74599	0.326701	0.210271	trans
1538	GRMZM2G382774	1	466.419	1	71214856	3	212	339.01	331.61	343.01	3	14324942	4.20136	0.248472	0.123545	trans
1539	GRMZM2G149383	1	466.766	1	7.13351e+07	4	377	435.11	433.81	441.71	4	153844066	4.37567	-0.497681	0.130551	trans
1540	GRMZM2G083642	1	466.777	1	7.13388e+07	1	565	571.31	566.31	575.51	1	162467036	6.70419	-4.20485	0.19576	trans
1541	GRMZM2G004736	1	467.35	1	71537648	10	58	63.81	60.21	71.91	10	4665903	4.41355	-0.416131	0.107827	trans
1542	GRMZM2G037630	1	467.483	1	7.1584e+07	1	459	468.71	465.01	472.31	1	72012686	32.6459	0.787487	0.565487	cis
1543	GRMZM2G037630	1	467.483	1	7.1584e+07	4	77	109.11	104.91	109.31	4	4619494	4.54953	0.219017	0.0376117	trans
1544	GRMZM2G341271	1	467.526	1	71598888	1	459	468.71	465.01	472.31	1	72012686	38.0426	-2.18925	0.661112	cis
1545	GRMZM2G341271	1	467.526	1	71598888	5	351	469.51	463.21	472.81	5	59389319	5.00115	-0.489778	0.0346898	trans
1546	GRMZM2G341269	1	467.556	1	7.16091e+07	1	458	466.21	465.01	470.71	1	71797626	11.7629	0.33601	0.293536	cis
1547	GRMZM2G035557	1	468.092	1	71795116	1	459	468.71	465.01	472.31	1	72012686	13.9296	1.11866	0.378781	cis
1548	GRMZM2G035557	1	468.092	1	71795116	2	49	70.21	68.61	70.91	2	3890511	7.56846	-0.750564	0.17203	trans
1549	GRMZM2G313009	1	468.7	1	7.20059e+07	1	458	466.21	465.61	473.31	1	71797626	11.3112	1.6127	0.258585	cis
1550	GRMZM2G179521	1	469.232	1	72103652	1	460	472.31	467.21	473.41	1	72013340	11.4879	0.0595333	0.291307	cis
1551	GRMZM2G135834	1	469.948	1	72235276	3	709	880.71	874.71	884.01	3	208625337	7.19529	-0.653364	0.292883	trans
1552	GRMZM2G060544	1	470.585	1	72352315	1	461	473.41	468.21	482.21	1	72292919	7.28676	0.300759	0.197789	cis
1553	GRMZM2G096682	1	472.496	1	72703340	1	463	476.11	473.41	477.51	1	72975572	40.8842	1.15413	0.820908	cis
1554	AC177908.3_FG002	1	473.037	1	72802684	1	463	476.11	473.41	477.51	1	72975572	25.0396	0.825773	0.544566	cis
1555	GRMZM2G351259	1	473.482	1	7.28845e+07	8	310	380.11	378.51	381.01	8	96064816	6.72325	0.565797	0.173555	trans
1556	GRMZM2G074946	1	475.463	1	7.32486e+07	1	463	476.11	473.31	480.91	1	72975572	21.6902	3.58038	0.48061	cis
1557	GRMZM2G172244	1	476.183	1	7.33807e+07	1	473	491.31	489.31	491.81	1	74632316	26.749	29.5322	0.551311	cis
1558	GRMZM2G067371	1	476.889	1	7.35106e+07	1	656	674.01	670.61	674.91	1	188184846	8.0791	-1.5909	0.213434	trans
1559	GRMZM2G067371	1	476.889	1	7.35106e+07	2	492	651.91	648.41	657.51	2	193838298	4.29415	-0.492584	0.0896588	trans
1560	GRMZM2G104983	1	477.585	1	7.36383e+07	1	469	487.41	486.41	489.31	1	74445866	17.1055	1.63347	0.446489	cis
1561	GRMZM2G104983	1	477.585	1	7.36383e+07	4	407	467.31	466.31	467.81	4	158031548	10.2833	-4.0077	0.20924	trans
1562	GRMZM2G065215	1	477.866	1	7.36901e+07	1	470	487.91	485.01	489.31	1	73895066	12.9705	-0.229106	0.324752	cis
1563	GRMZM2G065215	1	477.866	1	7.36901e+07	7	150	232.11	231.11	237.51	7	12657928	6.05882	-0.125403	0.128013	trans
1564	GRMZM2G065215	1	477.866	1	7.36901e+07	10	299	327.71	323.31	334.51	10	130244878	4.68148	0.109356	0.0958831	trans
1565	GRMZM2G074102	1	478.886	1	73877422	1	469	487.41	485.01	489.31	1	74445866	38.6749	1.6612	0.741726	cis
1566	GRMZM2G171022	1	479.81	1	74047175	1	465	480.91	478.51	482.21	1	73314209	46.6487	-1.08136	0.846432	cis
1567	GRMZM2G036543	1	481.038	1	74272829	1	473	491.31	489.31	491.81	1	74632316	33.7325	2.61151	0.634924	cis
1568	GRMZM2G019562	1	481.816	1	7.44159e+07	1	469	487.41	485.01	488.91	1	74445866	74.1628	1.44444	0.95158	cis
1569	GRMZM2G464575	1	482.2	1	74486389	8	638	804.51	802.21	806.41	8	171638444	5.72254	-0.417428	0.176315	trans
1570	GRMZM2G086992	1	483.114	1	7.46054e+07	1	473	491.31	487.91	496.01	1	74632316	8.85233	0.621158	0.227406	cis
1571	GRMZM2G130121	1	483.304	1	74630096	1	466	483.21	481.91	491.81	1	74484464	11.2441	-0.470602	0.292365	cis
1572	GRMZM2G130121	1	483.304	1	74630096	4	479	600.91	597.81	611.61	4	176442646	4.51643	-0.245868	0.101885	trans
1573	GRMZM2G030955	1	484.39	1	74771420	1	1266	1332.91	1332.41	1344.11	1	298132530	5.45055	-0.211972	0.148369	trans
1574	GRMZM2G030955	1	484.39	1	74771420	7	92	161.01	160.91	164.01	7	4961338	4.24215	0.191501	0.112682	trans
1575	GRMZM2G030805	1	484.457	1	74780172	1	473	491.31	489.31	491.81	1	74632316	19.9553	1.19053	0.455534	cis
1576	GRMZM2G030805	1	484.457	1	74780172	4	407	467.31	466.31	467.81	4	158031548	13.5089	-2.32898	0.26161	trans
1577	GRMZM2G030805	1	484.457	1	74780172	9	259	309.71	309.11	314.51	9	58753916	4.31055	-0.477093	0.0733504	trans
1578	GRMZM2G460988	1	486.692	1	7.50711e+07	1	473	491.31	489.31	491.81	1	74632316	50.2253	1.21246	0.853614	cis
1579	GRMZM2G460988	1	486.692	1	7.50711e+07	2	527	708.51	699.81	709.61	2	199029956	4.23774	0.187633	0.0204051	trans
1580	GRMZM2G042881	1	487.253	1	7.51441e+07	1	473	491.31	489.31	491.81	1	74632316	51.3568	3.91	0.756451	cis
1581	GRMZM2G042881	1	487.253	1	7.51441e+07	2	222	332.91	332.31	333.21	2	17018268	5.01431	0.642728	0.019612	trans
1582	GRMZM2G043141	1	487.295	1	75149564	1	470	487.91	480.51	491.81	1	73895066	9.00356	-0.054191	0.235549	cis
1583	GRMZM2G032821	1	489.3	1	75410510	1	197	192.41	187.81	192.91	1	16686990	5.54167	0.512219	0.167976	trans
1584	GRMZM5G852170	1	486.709	1	75627768	3	394	515.51	513.51	516.71	3	148407866	8.0462	3.82498	0.353489	trans
1585	GRMZM5G892991	1	486.681	1	7.56301e+07	1	463	476.11	468.21	480.91	1	72975572	6.35298	0.455579	0.195941	cis
1586	GRMZM5G892991	1	486.681	1	7.56301e+07	2	462	611.41	610.81	614.81	2	188887684	4.70864	0.702011	0.135468	trans
1587	GRMZM2G425736	1	485	1	75771019	1	473	491.31	487.91	491.81	1	74632316	66.0545	4.05506	0.839683	cis
1588	GRMZM2G479340	1	493.371	1	76314557	1	482	507.71	499.71	507.81	1	77389558	9.66104	-1.52757	0.252687	cis
1589	GRMZM2G479340	1	493.371	1	76314557	8	298	372.11	366.11	374.71	8	75817356	4.2371	0.95211	0.0988578	trans
1590	GRMZM2G074138	1	494.692	1	7.66128e+07	1	478	498.11	497.51	498.91	1	76578084	51.2222	-2.79406	0.874013	cis
1591	GRMZM2G074138	1	494.692	1	7.66128e+07	4	567	710.61	707.41	718.61	4	189395032	4.34432	0.437788	0.0213651	trans
1592	GRMZM2G077316	1	495.224	1	7.6733e+07	1	480	499.71	498.91	501.71	1	76137218	51.3939	9.68436	0.833788	cis
1593	GRMZM2G084063	1	495.703	1	76841199	1	478	498.11	497.51	498.91	1	76578084	32.8355	9.4934	0.625511	cis
1594	GRMZM2G084063	1	495.703	1	76841199	10	541	658.91	651.21	666.91	10	147201108	4.90781	2.5589	0.0468985	trans
1595	GRMZM2G084587	1	495.858	1	7.68761e+07	1	391	384.41	384.21	386.41	1	48910136	7.14253	-1.17993	0.176947	trans
1596	GRMZM2G084587	1	495.858	1	7.68761e+07	4	196	274.71	265.31	280.31	4	18222930	6.3756	-0.713356	0.158232	trans
1597	GRMZM2G385050	1	495.915	1	7.68889e+07	2	285	408.01	407.71	411.01	2	30313118	7.1929	-0.723446	0.239805	trans
1598	GRMZM2G157164	1	496.553	1	77033009	3	572	700.01	690.31	700.21	3	184616792	4.8229	0.15749	0.148301	trans
1599	GRMZM2G044902	1	497.051	1	77145450	9	292	339.21	334.61	344.41	9	105477806	7.69128	-2.32353	0.206667	trans
1600	GRMZM2G044902	1	497.051	1	77145450	8	366	455.61	450.31	462.31	8	118688942	5.79547	2.07096	0.14935	trans
1601	GRMZM2G057412	1	497.5	1	7.72469e+07	1	479	498.91	498.11	499.71	1	77251876	33.9551	0.682983	0.617073	cis
1602	GRMZM2G057412	1	497.5	1	7.72469e+07	5	307	410.11	403.21	412.81	5	32777948	4.86431	-0.173614	0.0418066	trans
1603	GRMZM2G132794	1	502.277	1	77487454	1	485	509.81	507.81	510.81	1	78466680	15.8963	0.959122	0.365347	cis
1604	GRMZM2G132794	1	502.277	1	77487454	3	913	1148.51	1146.41	1149.51	3	230179558	4.22891	0.430897	0.0734403	trans
1605	GRMZM2G028914	1	502.543	1	77571598	1	463	476.11	471.71	482.21	1	72975572	6.23472	-0.724494	0.193338	cis
1606	GRMZM2G028914	1	502.543	1	77571598	10	508	601.41	598.31	608.61	10	145473468	5.99731	0.64241	0.181094	trans
1607	GRMZM2G053946	1	503.263	1	77799669	1	485	509.81	507.81	510.81	1	78466680	42.9987	1.92113	0.664891	cis
1608	GRMZM2G053946	1	503.263	1	77799669	9	4	2.81	2.81	6.91	9	1029743	4.23336	-0.363584	0.0233544	trans
1609	GRMZM2G058528	1	505.936	1	7.86469e+07	1	485	509.81	507.81	510.81	1	78466680	22.494	-0.680265	0.487547	cis
1610	GRMZM2G050984	1	506.119	1	78704599	1	485	509.81	507.81	510.81	1	78466680	36.9899	-2.78255	0.546523	cis
1611	GRMZM2G018062	1	507.013	1	78987919	1	482	506.71	502.71	513.01	1	77389558	7.39725	0.604749	0.175227	cis
1612	GRMZM2G060001	1	507.069	1	79005846	1	482	505.71	501.71	507.81	1	77389558	27.0536	1.14649	0.630562	cis
1613	GRMZM2G148925	1	507.267	1	79068455	4	781	910.21	904.81	914.51	4	239188678	4.22243	-1.65287	0.116358	trans
1614	GRMZM2G401328	1	507.468	1	79132279	1	485	509.81	503.71	511.81	1	78466680	14.2477	-0.132131	0.357411	cis
1615	GRMZM2G401328	1	507.468	1	79132279	2	581	767.51	763.71	770.21	2	206605611	5.37143	0.0974322	0.10964	trans
1616	GRMZM2G048821	1	507.803	1	7.92384e+07	1	485	509.81	503.71	512.81	1	78466680	16.6741	1.03234	0.383946	cis
1617	GRMZM2G048821	1	507.803	1	7.92384e+07	2	62	93.61	87.61	99.31	2	4466880	4.80646	-0.486355	0.0854334	trans
1618	GRMZM5G826389	1	508.093	1	7.93301e+07	1	485	509.81	503.71	515.01	1	78466680	10.3674	0.826762	0.242934	cis
1619	GRMZM5G826389	1	508.093	1	7.93301e+07	9	306	351.91	351.11	353.61	9	109601358	8.89703	-2.39065	0.204534	trans
1620	GRMZM2G396640	1	508.449	1	7.94429e+07	1	485	509.81	507.81	510.81	1	78466680	17.6328	-0.600885	0.460341	cis
1621	GRMZM2G343688	1	509.297	1	79711743	6	171	241.61	235.51	246.91	6	105954574	6.77855	0.367988	0.18614	trans
1622	GRMZM2G343688	1	509.297	1	79711743	2	595	779.01	772.91	784.01	2	209066791	5.2455	-0.305225	0.140133	trans
1623	GRMZM2G343688	1	509.297	1	79711743	5	241	336.31	331.81	341.51	5	16536981	4.21296	-0.281339	0.111074	trans
1624	GRMZM2G045090	1	509.432	1	7.97545e+07	5	240	335.61	331.01	340.91	5	16461770	5.76573	-0.746277	0.149689	trans
1625	GRMZM2G045090	1	509.432	1	7.97545e+07	4	531	677.61	672.91	681.61	4	181871694	4.60571	-0.657948	0.114776	trans
1626	GRMZM2G179220	1	509.708	1	7.98419e+07	7	231	324.41	323.11	328.41	7	115517328	7.52232	-0.812065	0.170653	trans
1627	GRMZM2G179220	1	509.708	1	7.98419e+07	1	566	571.81	566.21	572.71	1	160857704	5.63192	0.748485	0.139808	trans
1628	GRMZM2G179220	1	509.708	1	7.98419e+07	8	84	122.81	119.91	127.11	8	5329908	4.29901	0.538166	0.0752991	trans
1629	GRMZM2G064875	1	510.385	1	8.00564e+07	5	600	724.01	721.91	727.61	5	196561110	5.24876	-1.17244	0.150395	trans
1630	GRMZM2G064875	1	510.385	1	8.00564e+07	4	813	957.21	953.21	961.71	4	241316484	4.39019	-1.05124	0.133008	trans
1631	GRMZM2G064804	1	510.433	1	8.00716e+07	1	486	510.81	509.81	515.01	1	80188906	30.632	2.46756	0.550061	cis
1632	GRMZM2G064804	1	510.433	1	8.00716e+07	5	599	723.41	721.91	727.61	5	195752588	5.26113	0.77392	0.0475449	trans
1633	GRMZM2G143703	1	510.733	1	80166807	1	486	510.81	509.81	513.01	1	80188906	36.9286	-1.65172	0.557142	cis
1634	GRMZM2G143703	1	510.733	1	80166807	10	3	0.71	0.71	8.11	10	1426630	5.43946	0.3042	0.034269	trans
1635	AC194389.3_FG001	1	510.783	1	8.01824e+07	1	483	507.81	504.71	515.01	1	80663176	22.7877	-1.39516	0.443742	cis
1636	AC194389.3_FG001	1	510.783	1	8.01824e+07	10	331	368.81	368.01	370.71	10	133710946	7.09018	-1.70648	0.128499	trans
1637	GRMZM2G131853	1	510.8	1	8.01879e+07	1	483	507.81	504.71	509.81	1	80663176	31.566	2.1218	0.647436	cis
1638	GRMZM2G093962	1	509.957	1	8.0321e+07	1	482	504.71	496.01	507.81	1	77389558	5.12382	0.281269	0.131045	cis
1639	GRMZM2G093962	1	509.957	1	8.0321e+07	3	197	330.51	322.01	335.31	3	13913311	5.20183	0.292415	0.131511	trans
1640	GRMZM2G093962	1	509.957	1	8.0321e+07	4	458	547.31	537.31	552.81	4	172750571	4.22811	-0.263282	0.10508	trans
1641	GRMZM2G060257	1	508.812	1	80501608	1	529	545.61	544.71	546.31	1	103139751	6.30013	2.2185	0.192974	trans
1642	GRMZM2G087063	1	508.053	1	80621425	1	486	511.81	510.81	513.01	1	80188906	52.0515	-1.79267	0.855273	cis
1643	GRMZM2G087063	1	508.053	1	80621425	8	571	724.11	715.71	725.41	8	168354510	4.68599	-0.290125	0.0226312	trans
1644	GRMZM2G087243	1	507.8	1	8.06614e+07	1	483	507.81	505.71	509.81	1	80663176	29.2366	1.64178	0.478069	cis
1645	GRMZM2G087243	1	507.8	1	8.06614e+07	9	154	196.31	188.61	197.31	9	14907702	4.82825	0.502965	0.0425326	trans
1646	GRMZM2G087878	1	512.816	1	80921030	1	486	512.81	509.81	516.01	1	80188906	20.7441	0.0888361	0.366191	cis
1647	GRMZM2G434514	1	513.421	1	80952374	1	515	536.51	531.11	541.91	1	92891056	8.73452	-0.209529	0.216933	trans
1648	GRMZM2G434500	1	513.662	1	80964817	1	495	520.81	512.81	526.61	1	84912114	8.82678	0.0658653	0.236921	cis
1649	GRMZM2G133943	1	513.75	1	8.09694e+07	3	33	44.11	43.41	45.81	3	2629704	4.77976	0.134013	0.144946	trans
1650	GRMZM2G430039	1	516.4	1	81106559	9	562	617.21	614.91	622.21	9	150218706	6.03372	0.561147	0.176836	trans
1651	GRMZM2G430039	1	516.4	1	81106559	7	470	573.11	566.11	581.21	7	161620789	4.33473	-0.411601	0.142574	trans
1652	GRMZM2G137561	1	520.1	1	81427566	3	613	751.11	744.61	754.21	3	189582148	5.04731	-0.269638	0.137831	trans
1653	GRMZM2G137561	1	520.1	1	81427566	10	356	391.81	386.31	396.21	10	136711585	4.66162	0.265185	0.133654	trans
1654	GRMZM2G178079	1	520.146	1	81581569	3	357	476.01	472.61	479.21	3	133360922	6.55713	-0.330268	0.176821	trans
1655	GRMZM2G178079	1	520.146	1	81581569	1	521	539.91	533.81	542.91	1	93852430	4.94321	0.272838	0.12863	trans
1656	GRMZM2G066369	1	520.163	1	81640029	1	500	523.31	521.11	526.61	1	84719428	58.0008	-10.0091	0.786506	cis
1657	GRMZM2G066369	1	520.163	1	81640029	10	123	159.41	155.81	161.41	10	11518726	5.58502	1.56888	0.0183957	trans
1658	GRMZM2G353553	1	520.246	1	8.19197e+07	1	496	521.11	520.81	525.61	1	82994350	8.63083	-0.27153	0.241011	cis
1659	GRMZM2G353553	1	520.246	1	8.19197e+07	4	575	721.51	718.11	721.81	4	191758532	5.86805	-0.196849	0.153114	trans
1660	GRMZM2G030529	1	520.274	1	82015614	3	395	516.71	516.51	520.21	3	149799899	4.67235	-0.729046	0.178489	trans
1661	GRMZM2G030636	1	520.276	1	82024449	1	1142	1186.71	1185.51	1186.91	1	285873560	5.60074	-0.73968	0.157254	trans
1662	GRMZM2G132690	1	520.315	1	82154390	7	439	523.71	520.61	530.81	7	158159192	4.94504	-0.272346	0.152073	trans
1663	GRMZM2G039312	1	520.325	1	8.2189e+07	1	500	523.31	520.81	526.61	1	84719428	14.0431	-0.151236	0.377038	cis
1664	GRMZM2G418294	1	520.382	1	82382519	1	485	509.81	503.71	516.41	1	78466680	7.62054	0.584047	0.220843	cis
1665	GRMZM2G418294	1	520.382	1	82382519	10	130	166.61	162.71	167.91	10	14475952	5.8574	-0.493651	0.162488	trans
1666	GRMZM2G418294	1	520.382	1	82382519	2	37	49.51	44.31	55.81	2	3080397	4.21289	0.394352	0.112717	trans
1667	GRMZM2G418289	1	520.384	1	82389728	1	496	521.11	517.21	526.61	1	82994350	16.6222	-0.558163	0.417461	cis
1668	GRMZM2G162251	1	520.441	1	82580745	1	500	523.31	520.81	526.61	1	84719428	23.4037	-2.42235	0.546942	cis
1669	GRMZM2G162251	1	520.441	1	82580745	3	62	103.81	98.11	110.81	3	3901318	5.21852	-0.917749	0.0785654	trans
1670	GRMZM2G039880	1	520.469	1	82676770	7	481	579.31	578.31	583.21	7	162004310	8.27763	-0.274047	0.237357	trans
1671	GRMZM2G506660	1	520.477	1	8.27022e+07	1	501	525.61	521.11	530.11	1	86613512	24.7839	0.761696	0.572235	cis
1672	GRMZM2G506660	1	520.477	1	8.27022e+07	10	568	714.71	707.41	721.01	10	148431723	5.09195	0.271205	0.0702366	trans
1673	GRMZM2G312693	1	520.618	1	8.31779e+07	9	37	48.61	43.61	60.71	9	4401482	4.69728	0.599919	0.128518	trans
1674	GRMZM2G028302	1	520.693	1	8.34329e+07	1	501	525.61	522.01	527.31	1	86613512	35.7961	0.902632	0.701237	cis
1675	GRMZM2G085198	1	520.72	1	83522816	1	500	524.31	521.11	527.31	1	84719428	8.03377	-2.67966	0.255095	cis
1676	GRMZM2G125095	1	520.755	1	83644399	1	501	526.61	521.51	530.11	1	86613512	10.59	-0.103981	0.279416	cis
1677	GRMZM2G097249	1	520.797	1	83783921	1	493	520.11	517.21	520.81	1	81427832	27.1709	-1.47377	0.576806	cis
1678	GRMZM2G097249	1	520.797	1	83783921	5	209	298.21	292.61	303.41	5	12476240	4.33298	-0.447306	0.0534417	trans
1679	GRMZM2G003076	1	520.809	1	8.3827e+07	1	493	520.11	517.21	520.81	1	81427832	24.0242	0.515462	0.506175	cis
1680	GRMZM2G003076	1	520.809	1	8.3827e+07	8	291	366.11	360.81	371.31	8	75269102	7.13282	0.229138	0.0994341	trans
1681	GRMZM2G303007	1	520.824	1	83875690	8	158	228.31	227.71	231.71	8	12195902	5.33568	0.325203	0.192777	trans
1682	GRMZM2G396482	1	520.879	1	84061933	1	486	510.81	504.71	516.01	1	80188906	7.7225	0.497789	0.190311	cis
1683	GRMZM2G095698	1	520.881	1	8.40694e+07	1	496	521.11	520.81	525.61	1	82994350	61.2837	-2.11052	0.801892	cis
1684	GRMZM2G095698	1	520.881	1	8.40694e+07	9	562	621.21	614.71	624.31	9	150218706	4.27834	-0.254004	0.0127203	trans
1685	GRMZM2G040743	1	520.948	1	84296683	1	496	521.11	520.81	525.61	1	82994350	55.3291	6.15765	0.877149	cis
1686	GRMZM2G040743	1	520.948	1	84296683	3	837	1041.71	1036.51	1046.51	3	221070944	4.55335	-0.873345	0.0187365	trans
1687	GRMZM2G040743	1	520.948	1	84296683	2	248	381.81	373.21	382.01	2	21148863	4.5574	0.965165	0.0183297	trans
1688	GRMZM2G083173	1	520.983	1	8.44157e+07	4	558	701.61	698.71	705.71	4	187740690	6.84935	-1.38434	0.179416	trans
1689	GRMZM2G083173	1	520.983	1	8.44157e+07	9	169	207.81	200.71	211.81	9	15915300	4.85947	1.15777	0.121701	trans
1690	GRMZM2G083382	1	520.985	1	8.44204e+07	1	496	521.11	520.81	525.61	1	82994350	26.1762	0.283199	0.571481	cis
1691	GRMZM2G383854	1	520.99	1	8.44363e+07	3	807	990.41	985.81	990.51	3	218836730	6.00556	-0.102807	0.154103	trans
1692	GRMZM2G383854	1	520.99	1	8.44363e+07	2	508	664.91	663.11	670.91	2	196222234	5.54752	0.0987578	0.140878	trans
1693	GRMZM2G383854	1	520.99	1	8.44363e+07	7	534	657.71	656.61	668.31	7	166830270	4.58692	0.0878472	0.113288	trans
1694	GRMZM2G040441	1	521.021	1	84540908	1	495	520.81	520.41	524.61	1	84912114	19.3492	-1.14229	0.437545	cis
1695	GRMZM2G040441	1	521.021	1	84540908	2	370	487.31	484.91	488.21	2	61510034	7.33868	0.971262	0.12553	trans
1696	GRMZM2G057768	1	521.06	1	8.46733e+07	1	495	520.81	520.41	524.31	1	84912114	28.1214	-1.1367	0.527589	cis
1697	GRMZM2G057768	1	521.06	1	8.46733e+07	10	149	185.71	183.41	189.61	10	24951184	8.43401	1.07327	0.105471	trans
1698	GRMZM2G119766	1	521.087	1	8.47646e+07	8	256	341.11	336.91	345.01	8	25344518	5.2216	3.17781	0.139237	trans
1699	GRMZM2G119766	1	521.087	1	8.47646e+07	7	477	578.21	567.11	586.21	7	161809452	4.72615	-3.0862	0.126185	trans
1700	GRMZM2G119766	1	521.087	1	8.47646e+07	3	197	330.51	321.01	335.31	3	13913311	4.48137	2.94365	0.117651	trans
1701	GRMZM2G119766	1	521.087	1	8.47646e+07	10	586	740.61	737.71	740.61	10	148862086	4.18421	2.71827	0.109439	trans
1702	GRMZM2G136769	1	521.133	1	84922206	1	1155	1202.81	1198.41	1204.51	1	286561838	4.59377	-0.787283	0.17067	trans
1703	GRMZM2G026147	1	521.162	1	85018971	1	495	520.81	520.41	526.61	1	84912114	34.164	2.01419	0.561303	cis
1704	GRMZM2G026147	1	521.162	1	85018971	10	129	164.31	162.71	168.21	10	14445147	4.4359	0.506283	0.0356875	trans
1705	GRMZM2G026767	1	521.173	1	85057254	3	704	873.61	873.01	874.71	3	206377778	6.06642	-0.172959	0.177047	trans
1706	GRMZM2G054304	1	521.283	1	8.54288e+07	1	893	931.81	927.81	934.81	1	230922844	5.51441	-0.0694182	0.171799	trans
1707	GRMZM2G175134	1	521.368	1	8.57159e+07	1	536	548.21	546.31	552.01	1	107007932	11.7604	0.954285	0.287956	trans
1708	GRMZM5G813670	1	521.373	1	8.57318e+07	1	501	524.61	524.31	526.61	1	86613512	53.6554	-1.72212	0.851201	cis
1709	GRMZM2G047187	1	521.402	1	8.58322e+07	1	500	523.31	522.61	524.61	1	84719428	66.569	5.50208	0.923991	cis
1710	GRMZM2G047187	1	521.402	1	8.58322e+07	2	52	76.81	70.91	83.01	2	4116571	4.52528	-0.50821	0.01	trans
1711	GRMZM2G052344	1	521.422	1	8.58973e+07	1	500	523.31	520.81	526.61	1	84719428	12.64	0.395308	0.329141	cis
1712	GRMZM2G127067	1	521.5	1	86162559	1	1166	1217.61	1210.71	1218.91	1	288301830	4.89975	1.482	0.138186	trans
1713	GRMZM2G127168	1	521.567	1	86172246	1	493	520.11	517.21	520.81	1	81427832	36.2359	1.80114	0.739107	cis
1714	GRMZM2G113761	1	522.859	1	8.63601e+07	1	524	542.91	540.01	547.31	1	94550061	7.51149	1.37736	0.220027	cis
1715	GRMZM2G113761	1	522.859	1	8.63601e+07	6	46	97.61	92.11	105.61	6	18433420	4.93232	-1.1063	0.14008	trans
1716	GRMZM5G899428	1	523.35	1	8.64314e+07	2	14	17.51	6.01	22.81	2	1951816	4.84795	-0.0909334	0.145086	trans
1717	GRMZM2G424595	1	524.435	1	8.65891e+07	7	15	15.71	13.71	17.51	7	1267308	7.08096	1.39442	0.278892	trans
1718	GRMZM2G090100	1	524.528	1	8.66026e+07	1	501	525.61	523.31	529.41	1	86613512	23.3319	0.813466	0.532666	cis
1719	GRMZM2G090029	1	524.6	1	86613033	1	496	521.11	520.81	530.11	1	82994350	23.4928	3.5195	0.586964	cis
1720	GRMZM2G143202	1	525.091	1	86843530	1	496	521.11	517.21	527.31	1	82994350	5.94238	-0.38262	0.127205	cis
1721	GRMZM2G143202	1	525.091	1	86843530	5	321	437.81	428.31	439.01	5	49343278	5.25969	-0.358299	0.111668	trans
1722	GRMZM2G177400	1	525.774	1	8.71641e+07	10	539	655.81	651.31	658.21	10	147059770	7.12219	0.321519	0.201838	trans
1723	GRMZM2G177400	1	525.774	1	8.71641e+07	4	198	278.21	272.31	283.71	4	18339818	4.97572	-0.441794	0.139663	trans
1724	GRMZM2G398825	1	526.203	1	87364881	1	495	520.81	520.11	527.31	1	84912114	8.41187	0.291822	0.235928	cis
1725	GRMZM2G117804	1	526.372	1	87444575	1	493	520.11	518.11	520.81	1	81427832	43.8741	-1.26563	0.766848	cis
1726	GRMZM2G117804	1	526.372	1	87444575	2	813	1127.91	1122.81	1133.61	2	233267864	5.72437	-0.263216	0.0329612	trans
1727	GRMZM2G117804	1	526.372	1	87444575	6	23	65.01	56.51	66.01	6	4437524	5.20613	-0.249859	0.029702	trans
1728	GRMZM2G464885	1	526.706	1	8.76011e+07	1	502	527.31	524.61	530.11	1	88170538	78.3387	2.13706	0.912383	cis
1729	GRMZM2G162537	1	526.757	1	8.7625e+07	1	503	528.41	524.31	530.11	1	87307240	37.8327	3.79762	0.760459	cis
1730	GRMZM2G162537	1	526.757	1	8.7625e+07	7	592	749.01	739.41	753.61	7	173746542	5.67802	-0.985102	0.0473707	trans
1731	GRMZM2G458718	1	527.02	1	87748404	4	283	368.91	371.21	372.31	4	42393609	84.4175	-1.71873	0.963403	trans
1732	GRMZM2G373341	1	527.375	1	8.79152e+07	1	509	531.61	531.11	533.81	1	88410536	15.6052	0.525736	0.406556	cis
1733	GRMZM2G373341	1	527.375	1	8.79152e+07	4	535	682.51	677.51	690.11	4	183515504	6.2481	-0.307036	0.129441	trans
1734	GRMZM2G071208	1	527.527	1	8.79864e+07	1	508	531.41	530.11	532.21	1	91101154	8.45241	1.54051	0.24626	cis
1735	GRMZM2G071172	1	527.563	1	88003373	1	501	526.61	524.61	533.81	1	86613512	12.8612	0.72458	0.38659	cis
1736	GRMZM2G071157	1	527.584	1	8.80131e+07	1	509	531.61	531.41	533.81	1	88410536	16.3304	-0.177733	0.498593	cis
1737	GRMZM2G053742	1	528.239	1	88320311	1	501	526.61	521.51	530.11	1	86613512	14.7731	-0.482119	0.484187	cis
1738	GRMZM2G053720	1	528.284	1	8.83414e+07	1	503	528.41	523.31	533.81	1	87307240	11.7865	-1.52885	0.296386	cis
1739	GRMZM2G053720	1	528.284	1	8.83414e+07	4	267	359.81	349.51	364.01	4	36544199	4.60359	-0.900982	0.0977272	trans
1740	GRMZM2G079470	1	528.581	1	88480711	1	501	526.61	524.61	531.11	1	86613512	17.832	-1.59007	0.413366	cis
1741	GRMZM2G079470	1	528.581	1	88480711	7	447	546.51	544.81	553.31	7	159370001	5.46604	-0.743112	0.0903602	trans
1742	GRMZM2G079470	1	528.581	1	88480711	3	399	521.11	515.51	525.41	3	150103715	4.46473	0.686258	0.0717712	trans
1743	GRMZM2G079470	1	528.581	1	88480711	10	122	158.51	153.81	161.41	10	11195285	4.23207	0.667796	0.0679435	trans
1744	GRMZM2G079487	1	528.7	1	8.85368e+07	2	47	68.61	61.91	70.91	2	3339877	4.55601	-0.669015	0.105648	trans
1745	GRMZM2G037255	1	529.367	1	8.88493e+07	1	509	531.61	528.41	534.81	1	88410536	20.8375	9.85423	0.466022	cis
1746	GRMZM2G037255	1	529.367	1	8.88493e+07	4	433	512.31	503.01	518.01	4	166938544	4.19491	-3.69196	0.0645294	trans
1747	GRMZM2G107741	1	529.461	1	88893508	1	504	530.11	527.31	531.41	1	88863026	6.98085	1.18322	0.205267	cis
1748	GRMZM2G089291	1	529.61	1	88963490	1	504	530.11	527.31	531.41	1	88863026	6.80534	0.165852	0.202453	cis
1749	GRMZM2G089248	1	529.681	1	8.89966e+07	2	533	721.61	717.51	728.41	2	199231570	5.44587	-0.21224	0.157219	trans
1750	GRMZM2G089121	1	529.686	1	8.89992e+07	1	998	1042.41	1036.01	1046.61	1	253851527	5.72022	-0.276154	0.195678	trans
1751	GRMZM2G114893	1	530.194	1	8.92373e+07	1	496	521.11	520.41	525.61	1	82994350	9.99554	0.468281	0.254526	cis
1752	GRMZM2G114893	1	530.194	1	8.92373e+07	4	514	659.01	657.71	665.21	4	180350572	7.34863	0.350629	0.174884	trans
1753	GRMZM2G114906	1	530.208	1	89244300	4	771	900.61	895.51	904.61	4	238957934	4.30329	-0.185427	0.120944	trans
1754	GRMZM2G114906	1	530.208	1	89244300	1	549	557.41	550.21	564.21	1	145924824	4.17854	0.193042	0.117482	trans
1755	GRMZM2G061099	1	530.306	1	89289915	1	503	528.41	520.81	530.11	1	87307240	12.2574	-1.74413	0.315835	cis
1756	GRMZM2G061099	1	530.306	1	89289915	7	155	235.11	230.21	236.71	7	14080837	5.46456	-1.10376	0.117584	trans
1757	GRMZM2G061099	1	530.306	1	89289915	3	196	330.21	322.01	337.31	3	13080978	4.67704	1.01118	0.0984423	trans
1758	GRMZM5G813892	1	530.628	1	89441029	10	510	603.21	600.81	605.61	10	145894974	5.3345	-0.567117	0.173768	trans
1759	GRMZM5G813892	1	530.628	1	89441029	4	619	745.11	740.61	749.81	4	211646942	4.30918	-0.239267	0.133693	trans
1760	GRMZM2G428071	1	530.998	1	89614685	1	90	82.31	81.41	82.41	1	6225922	5.59881	0.250605	0.162665	trans
1761	GRMZM2G428071	1	530.998	1	89614685	9	139	178.81	173.51	183.11	9	13579965	4.29186	0.120353	0.120546	trans
1762	GRMZM5G806839	1	532.131	1	90107998	1	508	531.41	530.11	531.61	1	91101154	8.84027	0.143745	0.235743	cis
1763	GRMZM2G154565	1	532.401	1	9.02208e+07	1	486	510.81	509.81	513.01	1	80188906	6.83116	0.0809366	0.190413	trans
1764	GRMZM2G123585	1	532.655	1	9.03264e+07	1	489	517.21	512.81	520.81	1	81036898	6.84774	1.25223	0.178614	cis
1765	GRMZM5G881779	1	533.046	1	9.04895e+07	3	882	1120.11	1118.61	1124.11	3	227208324	16.5235	-0.124622	0.27943	trans
1766	GRMZM5G881779	1	533.046	1	9.04895e+07	10	111	149.31	148.81	152.81	10	10286938	12.5013	-0.103308	0.189862	trans
1767	GRMZM5G881779	1	533.046	1	9.04895e+07	8	251	334.91	328.01	338.81	8	23532041	5.91892	0.0638542	0.0777988	trans
1768	GRMZM2G113098	1	534.161	1	9.09542e+07	6	42	91.51	88.51	101.11	6	19722438	6.17347	-0.987774	0.189608	trans
1769	GRMZM2G021621	1	534.867	1	9.12486e+07	3	139	240.21	237.31	250.61	3	9351460	4.80152	-3.7115	0.144994	trans
1770	GRMZM2G082916	1	536.118	1	91770413	8	98	141.01	136.91	144.01	8	6425687	4.49285	0.471496	0.126378	trans
1771	GRMZM2G176595	1	536.373	1	9.18765e+07	1	495	520.81	512.81	527.31	1	84912114	4.57954	-0.20468	0.135306	cis
1772	GRMZM2G114772	1	537.246	1	92240512	1	515	536.51	533.81	541.91	1	92891056	5.69795	0.0917293	0.134787	cis
1773	GRMZM2G114707	1	537.25	1	9.22424e+07	2	805	1122.21	1120.31	1127.51	2	233116126	6.08637	-0.172507	0.176755	trans
1774	GRMZM2G114707	1	537.25	1	9.22424e+07	5	687	839.11	835.31	843.31	5	211550438	5.8374	0.173905	0.168243	trans
1775	GRMZM2G114667	1	537.259	1	92246086	1	514	536.01	532.21	538.91	1	92013718	42.7276	0.707962	0.815937	cis
1776	GRMZM2G154290	1	537.291	1	92259133	1	529	545.61	531.61	549.21	1	103139751	5.16632	0.263879	0.202991	cis
1777	GRMZM2G425719	1	537.495	1	9.23442e+07	1	511	535.81	533.81	536.01	1	91508136	33.2199	0.533472	0.590959	cis
1778	GRMZM2G425719	1	537.495	1	9.23442e+07	4	628	753.61	751.51	756.11	4	217918342	5.25419	-0.151607	0.0494257	trans
1779	GRMZM2G425719	1	537.495	1	9.23442e+07	10	522	629.01	621.91	631.51	10	146180102	4.17499	-0.129325	0.0395203	trans
1780	GRMZM2G094639	1	537.785	1	92465242	1	514	536.01	533.21	536.51	1	92013718	43.7985	48.1122	0.787833	cis
1781	GRMZM2G423886	1	537.9	1	9.25132e+07	1	508	531.41	530.11	532.21	1	91101154	16.1594	0.347378	0.408518	cis
1782	GRMZM2G423886	1	537.9	1	9.25132e+07	2	731	1013.21	1008.71	1020.51	2	225342566	4.78269	-0.172458	0.0964089	trans
1783	GRMZM2G161459	1	538.283	1	9.27867e+07	1	483	507.81	503.71	513.01	1	80663176	17.9794	-0.78965	0.449915	trans
1784	GRMZM2G161459	1	538.283	1	9.27867e+07	6	78	128.31	123.21	130.71	6	55430396	6.00509	-0.399782	0.111477	trans
1785	GRMZM2G148074	1	538.685	1	9.30738e+07	1	518	538.91	537.91	539.91	1	93532693	18.1315	0.478642	0.3793	cis
1786	GRMZM2G365134	1	538.957	1	93268447	1	518	538.91	537.91	540.91	1	93532693	7.00511	-0.208812	0.18753	cis
1787	GRMZM2G079031	1	539.279	1	93498755	9	316	366.41	363.41	367.01	9	113003940	10.7339	-4.42739	0.378818	trans
1788	GRMZM2G163189	1	539.7	1	93799388	1	521	539.91	537.91	542.91	1	93852430	18.4422	0.53918	0.460718	cis
1789	GRMZM2G163189	1	539.7	1	93799388	7	515	625.21	617.61	630.51	7	165045610	5.01459	-0.243878	0.0907214	trans
1790	GRMZM2G392524	1	540	1	9.39078e+07	8	525	649.31	642.61	658.31	8	165491814	4.37633	-0.0911811	0.115987	trans
1791	GRMZM2G392477	1	540.001	1	9.39098e+07	1	524	540.91	539.91	544.01	1	94550061	23.9894	1.34124	0.504028	cis
1792	GRMZM2G392477	1	540.001	1	9.39098e+07	3	252	402.61	401.51	408.11	3	23433592	4.57784	-0.475197	0.0610846	trans
1793	GRMZM2G092590	1	540.042	1	93970705	3	738	921.01	917.31	924.51	3	210673091	5.091	-0.633764	0.135976	trans
1794	GRMZM2G092590	1	540.042	1	93970705	1	540	550.21	546.31	553.31	1	110862237	4.89394	0.6009	0.123486	trans
1795	GRMZM2G092590	1	540.042	1	93970705	10	81	104.91	102.81	111.21	10	5885914	4.33265	0.550799	0.105744	trans
1796	GRMZM2G067257	1	540.237	1	94260949	2	709	978.71	969.51	980.41	2	222851551	5.95992	-0.0301938	0.161637	trans
1797	GRMZM2G088524	1	540.309	1	94368020	1	524	541.91	540.91	542.91	1	94550061	50.5812	6.52506	0.640252	cis
1798	GRMZM2G052666	1	540.39	1	94488221	1	524	540.91	539.91	542.91	1	94550061	27.1096	1.54233	0.546059	cis
1799	GRMZM2G052666	1	540.39	1	94488221	9	306	351.91	347.51	353.71	9	109601358	6.24138	-0.909018	0.0759832	trans
1800	GRMZM2G178576	1	540.52	1	9.46821e+07	1	521	539.91	533.21	545.11	1	93852430	7.35035	-18.1568	0.194432	cis
1801	GRMZM2G178576	1	540.52	1	9.46821e+07	8	66	103.21	94.71	105.11	8	4335110	4.20874	13.3734	0.105559	trans
1802	GRMZM2G076468	1	540.613	1	94820024	1	518	538.91	537.91	539.91	1	93532693	14.8078	2.37718	0.327188	cis
1803	GRMZM2G180909	1	540.649	1	9.48741e+07	1	524	540.91	539.91	542.91	1	94550061	27.7211	2.49099	0.546353	cis
1804	GRMZM2G481163	1	540.653	1	9.48808e+07	8	526	650.71	644.91	661.31	8	165655349	5.47088	-0.814939	0.172298	trans
1805	GRMZM2G180916	1	540.66	1	9.48904e+07	1	524	540.91	539.91	542.91	1	94550061	32.3296	-0.860613	0.488196	cis
1806	GRMZM2G180916	1	540.66	1	9.48904e+07	7	351	444.01	443.61	444.61	7	143346605	4.95435	0.434648	0.0381897	trans
1807	GRMZM2G107575	1	540.725	1	9.49874e+07	5	170	244.21	243.31	253.21	5	7865684	7.76978	0.45287	0.230159	trans
1808	GRMZM2G107575	1	540.725	1	9.49874e+07	7	408	496.51	491.01	502.71	7	155874448	5.60324	0.415246	0.157896	trans
1809	GRMZM2G098208	1	540.793	1	95088353	2	593	778.01	772.91	779.01	2	207582025	5.83381	-1.12507	0.168051	trans
1810	GRMZM2G098208	1	540.793	1	95088353	7	213	301.41	299.61	302.51	7	100524129	5.59944	-1.14007	0.164856	trans
1811	GRMZM2G399484	1	540.8	1	95098860	1	347	343.41	338.61	350.51	1	41697706	4.51348	-0.295674	0.12042	trans
1812	GRMZM2G155422	1	540.806	1	95107395	1	515	536.51	536.01	538.91	1	92891056	16.5137	0.463299	0.442252	cis
1813	GRMZM5G887922	1	541.06	1	9.54863e+07	1	540	549.21	542.91	553.01	1	110862237	6.98434	-0.477724	0.181992	cis
1814	GRMZM5G887922	1	541.06	1	9.54863e+07	5	240	335.61	331.01	341.51	5	16461770	4.94435	0.378461	0.124135	trans
1815	GRMZM2G042538	1	541.453	1	96071240	1	524	542.91	540.91	544.71	1	94550061	18.6922	0.535975	0.460767	cis
1816	GRMZM2G042538	1	541.453	1	96071240	10	521	626.91	616.91	630.41	10	146064486	5.50835	-0.26161	0.112844	trans
1817	GRMZM2G050961	1	541.483	1	9.61156e+07	1	524	541.91	540.91	544.01	1	94550061	45.4289	4.5262	0.609417	cis
1818	GRMZM2G050961	1	541.483	1	9.61156e+07	2	173	266.31	265.41	268.31	2	12846270	24.6792	-2.55021	0.181092	trans
1819	GRMZM2G070943	1	541.613	1	96310006	1	524	540.91	539.91	544.01	1	94550061	10.8899	0.139807	0.240584	cis
1820	GRMZM2G070943	1	541.613	1	96310006	10	128	162.81	160.41	164.31	10	13786008	6.17741	0.192033	0.122079	trans
1821	GRMZM2G070899	1	541.621	1	9.63217e+07	1	518	538.91	536.01	544.01	1	93532693	7.24715	1.04706	0.19024	cis
1822	GRMZM2G086869	1	541.864	1	96683383	1	524	542.91	540.91	546.01	1	94550061	12.6037	1.51623	0.296971	cis
1823	GRMZM2G086869	1	541.864	1	96683383	7	6	0.01	0.01	2.71	7	424084	4.54487	-0.801651	0.0853074	trans
1824	GRMZM2G086869	1	541.864	1	96683383	6	42	91.51	87.51	93.11	6	19722438	4.19794	-0.767442	0.0784761	trans
1825	GRMZM2G086750	1	541.868	1	9.66898e+07	4	714	846.01	837.11	847.61	4	236558978	5.18106	-0.285407	0.144965	trans
1826	AC211390.3_FG001	1	542.101	1	9.70364e+07	4	408	467.81	462.31	471.71	4	158568838	5.71723	-0.145105	0.176188	trans
1827	GRMZM2G049422	1	542.178	1	97150849	1	515	536.51	536.01	540.91	1	92891056	6.97003	1.12465	0.177708	cis
1828	GRMZM2G049422	1	542.178	1	97150849	2	375	492.01	491.51	492.11	2	63492060	4.54383	-2.05019	0.111835	trans
1829	GRMZM2G077937	1	542.414	1	9.75034e+07	4	523	666.51	659.41	672.91	4	180759092	5.13439	-0.120094	0.138264	trans
1830	GRMZM2G034383	1	542.524	1	97666863	4	352	414.11	410.31	420.01	4	143914910	6.28829	-0.581403	0.170526	trans
1831	GRMZM2G034383	1	542.524	1	97666863	3	262	414.41	407.31	419.51	3	28619822	5.52209	0.531061	0.144685	trans
1832	GRMZM2G034096	1	542.527	1	97670561	1	991	1030.61	1026.41	1034.41	1	253203840	6.732	-0.478568	0.214476	trans
1833	GRMZM2G033526	1	542.53	1	9.76762e+07	3	788	964.71	957.51	969.21	3	216368460	4.36421	1.50235	0.118843	trans
1834	GRMZM2G033526	1	542.53	1	9.76762e+07	2	762	1071.01	1070.31	1081.81	2	230613723	4.30957	-1.41166	0.11437	trans
1835	GRMZM2G169080	1	542.627	1	9.78199e+07	1	524	541.91	540.91	544.01	1	94550061	37.6468	-2.30309	0.749052	cis
1836	GRMZM2G082709	1	542.813	1	9.80969e+07	1	656	674.01	667.61	678.11	1	188184846	6.30963	0.0557201	0.175939	trans
1837	GRMZM2G082709	1	542.813	1	9.80969e+07	4	199	280.31	273.81	285.81	4	18457072	5.30091	-0.0533272	0.148787	trans
1838	GRMZM2G367023	1	542.964	1	98322533	5	135	208.81	207.81	210.81	5	6437500	10.3298	-3.36687	0.301715	trans
1839	GRMZM2G001930	1	542.987	1	98355669	1	826	856.91	849.21	858.61	1	214014927	5.74205	3.12145	0.157019	trans
1840	GRMZM2G094390	1	543.114	1	98544980	2	709	977.71	969.51	980.51	2	222851551	5.40213	-0.105258	0.152244	trans
1841	GRMZM2G361902	1	543.451	1	9.90468e+07	1	931	970.01	969.71	973.31	1	240962740	4.8119	0.147597	0.136086	trans
1842	GRMZM2G169931	1	543.506	1	9.91296e+07	10	235	249.51	246.31	254.21	10	110966043	6.98936	-0.338954	0.182361	trans
1843	GRMZM2G169931	1	543.506	1	9.91296e+07	9	315	361.91	355.61	367.01	9	113865543	4.94942	-0.25763	0.124008	trans
1844	GRMZM2G024823	1	543.536	1	9.91735e+07	1	527	544.71	542.91	551.01	1	99333853	6.93321	0.923633	0.204747	cis
1845	GRMZM2G121128	1	543.889	1	99698735	1	501	526.61	520.81	530.11	1	86613512	7.5605	-0.23803	0.219163	trans
1846	GRMZM2G121128	1	543.889	1	99698735	7	354	447.01	436.11	451.71	7	143409922	5.04713	0.210093	0.134663	trans
1847	GRMZM2G033876	1	543.989	1	99848584	1	380	376.71	375.71	378.71	1	48555913	9.08781	3.18886	0.407154	trans
1848	GRMZM2G160454	1	544.487	1	100589798	4	654	775.71	770.21	776.71	4	228328669	4.98396	0.281801	0.14485	trans
1849	GRMZM2G703697	1	544.644	1	1.00824e+08	5	582	696.41	693.61	698.41	5	192020596	6.21848	0.0277677	0.183626	trans
1850	GRMZM2G123140	1	544.7	1	1.00907e+08	1	530	546.01	544.71	546.31	1	103392084	7.78369	-2.00215	0.209932	cis
1851	GRMZM2G123140	1	544.7	1	1.00907e+08	2	43	62.81	59.91	70.91	2	3443828	5.85201	1.59595	0.151799	trans
1852	GRMZM2G003318	1	544.943	1	101268732	4	723	853.51	847.51	860.31	4	236954144	5.76235	-0.343104	0.141249	trans
1853	GRMZM2G003318	1	544.943	1	101268732	7	197	284.31	282.81	292.81	7	35337431	4.94176	0.314435	0.119213	trans
1854	GRMZM2G157878	1	545.285	1	101778223	8	641	805.41	804.51	812.01	8	171707903	7.49861	0.597873	0.192314	trans
1855	GRMZM2G157878	1	545.285	1	101778223	9	88	118.21	107.81	119.21	9	8990550	6.2126	0.548575	0.158122	trans
1856	GRMZM2G157878	1	545.285	1	101778223	10	32	40.41	35.81	46.91	10	2887956	6.0527	-0.550392	0.153399	trans
1857	GRMZM2G456603	1	545.285	1	1.01779e+08	5	339	454.81	450.21	459.61	5	58640556	8.56112	-0.879707	0.241625	trans
1858	GRMZM2G456626	1	545.32	1	1.01831e+08	6	246	344.61	340.91	353.61	6	121186947	4.54271	-0.361364	0.116364	trans
1859	GRMZM2G047781	1	545.494	1	102089031	2	535	723.41	717.31	728.41	2	199679148	4.27744	0.327563	0.115299	trans
1860	GRMZM2G047781	1	545.494	1	102089031	1	441	451.71	449.41	461.01	1	62851098	4.27215	-0.330465	0.112652	trans
1861	GRMZM2G047781	1	545.494	1	102089031	4	565	708.71	705.01	711.71	4	188916714	4.20823	-0.320071	0.108764	trans
1862	GRMZM2G068917	1	545.599	1	102246347	3	196	330.21	326.01	330.51	3	13080978	6.86497	0.684625	0.199469	trans
1863	GRMZM2G068917	1	545.599	1	102246347	1	194	191.51	185.81	197.31	1	16466006	5.32372	0.549415	0.148667	trans
1864	GRMZM2G053079	1	545.729	1	1.02439e+08	1	529	545.61	544.71	546.31	1	103139751	42.4604	1.40152	0.804334	cis
1865	GRMZM2G090500	1	545.825	1	102582804	8	370	459.71	453.81	462.91	8	118967006	5.98596	-0.842127	0.150346	trans
1866	GRMZM2G090500	1	545.825	1	102582804	1	566	571.81	566.21	573.71	1	160857704	5.42125	0.793387	0.133731	trans
1867	GRMZM2G057690	1	546.173	1	1.03101e+08	1	529	545.61	544.71	546.31	1	103139751	36.3259	2.80863	0.60774	cis
1868	GRMZM2G057690	1	546.173	1	1.03101e+08	2	162	253.61	251.61	258.71	2	12252302	5.56613	-0.766133	0.0431609	trans
1869	AC205077.3_FG003	1	546.383	1	1.0356e+08	7	211	299.61	298.91	301.41	7	92331280	50.2166	-2.47421	0.85563	trans
1870	AC205077.3_FG003	1	546.383	1	1.0356e+08	3	564	690.31	690.01	690.81	3	184064218	5.16516	1.90903	0.0269643	trans
1871	GRMZM2G057466	1	546.401	1	1.03619e+08	1	561	566.21	560.91	566.31	1	160809784	6.72803	0.225816	0.215592	trans
1872	GRMZM2G112769	1	546.45	1	1.03777e+08	8	516	638.41	634.51	639.71	8	164957169	5.68506	-0.0639667	0.176726	trans
1873	GRMZM2G112769	1	546.45	1	1.03777e+08	10	359	396.21	390.41	401.31	10	136879752	4.61982	-0.0286329	0.140251	trans
1874	GRMZM2G089147	1	546.464	1	1.03824e+08	4	735	867.11	866.11	870.61	4	237688828	10.7818	-0.32455	0.218883	trans
1875	GRMZM2G089147	1	546.464	1	1.03824e+08	9	242	296.81	293.01	302.11	9	30993136	4.57809	-0.190261	0.0804361	trans
1876	GRMZM2G089147	1	546.464	1	1.03824e+08	3	453	582.01	577.91	588.91	3	169577914	4.18884	0.182251	0.0731435	trans
1877	GRMZM5G866843	1	546.465	1	103827541	1	535	546.31	544.71	548.21	1	99618844	18.739	4.5038	0.467174	cis
1878	GRMZM2G344279	1	546.603	1	1.04277e+08	10	411	469.41	466.31	470.91	10	141359310	44.8707	-3.06182	0.739542	trans
1879	GRMZM2G098331	1	546.664	1	104476040	1	535	547.31	546.31	548.21	1	99618844	7.08647	-0.897362	0.134947	cis
1880	GRMZM2G025303	1	546.766	1	104806634	1	529	545.61	544.71	548.21	1	103139751	32.9547	1.20847	0.628845	cis
1881	GRMZM2G025157	1	546.768	1	1.04812e+08	5	355	471.41	465.31	474.21	5	59918827	4.95752	-0.137421	0.159904	trans
1882	GRMZM5G868757	1	546.872	1	105153271	1	535	547.31	546.31	549.01	1	99618844	22.65	3.75855	0.563689	cis
1883	GRMZM5G873519	1	546.896	1	1.0523e+08	1	529	545.61	544.71	546.31	1	103139751	18.2683	-0.103328	0.347604	cis
1884	GRMZM5G873519	1	546.896	1	1.0523e+08	5	101	159.11	154.71	160.91	5	4960918	8.7417	0.0708748	0.130002	trans
1885	GRMZM2G457147	1	546.926	1	105326721	1	529	545.61	544.71	546.31	1	103139751	61.8343	4.18573	0.907489	cis
1886	GRMZM2G457147	1	546.926	1	105326721	10	522	629.01	621.91	631.51	10	146180102	4.18339	-0.477686	0.0131928	trans
1887	GRMZM2G478212	1	546.968	1	1.05466e+08	1	529	545.61	544.71	546.31	1	103139751	24.8825	0.767247	0.476315	cis
1888	GRMZM2G478212	1	546.968	1	1.05466e+08	9	306	351.91	346.41	357.21	9	109601358	4.2018	-0.168568	0.0481041	trans
1889	GRMZM2G132898	1	547.032	1	105673909	2	554	742.51	741.11	745.01	2	204313960	6.44461	-0.598217	0.191657	trans
1890	GRMZM2G433624	1	547.035	1	1.05683e+08	8	406	497.01	493.21	500.71	8	131652028	5.70625	-0.0927364	0.145009	trans
1891	GRMZM2G433624	1	547.035	1	1.05683e+08	5	317	428.31	420.61	435.61	5	42374866	4.3607	-0.0714091	0.110072	trans
1892	GRMZM2G128641	1	547.06	1	1.05764e+08	3	195	330.01	322.01	330.71	3	12546489	5.27318	0.742208	0.14693	trans
1893	GRMZM2G041028	1	547.079	1	1.05826e+08	2	612	827.51	819.11	837.51	2	210966550	4.39552	-0.481907	0.131726	trans
1894	GRMZM2G383594	1	547.118	1	1.05952e+08	3	784	963.91	963.51	965.61	3	216505021	4.84113	0.155211	0.125693	trans
1895	GRMZM2G383594	1	547.118	1	1.05952e+08	1	1004	1049.61	1045.61	1052.91	1	256514256	4.40058	0.139185	0.113716	trans
1896	GRMZM2G430710	1	547.152	1	1.06062e+08	1	515	536.51	533.21	543.01	1	92891056	4.49782	-0.13888	0.133144	trans
1897	GRMZM2G394410	1	547.181	1	106157986	8	273	348.51	346.61	352.11	8	71137914	5.16376	0.494944	0.159744	trans
1898	GRMZM2G394410	1	547.181	1	106157986	4	76	108.41	104.21	109.31	4	4545926	4.35032	-0.443315	0.128548	trans
1899	GRMZM2G394403	1	547.183	1	1.06163e+08	7	183	266.31	262.81	275.81	7	21907906	5.54922	1.16168	0.149464	trans
1900	GRMZM2G306079	1	547.285	1	106497794	6	233	329.51	327.71	340.11	6	117458270	4.6854	-0.222369	0.156179	trans
1901	GRMZM2G306104	1	547.286	1	106498840	10	313	350.41	349.41	355.41	10	132247562	6.50032	-0.660734	0.175079	trans
1902	GRMZM2G174819	1	547.319	1	106608032	4	731	865.21	860.31	868.71	4	237514319	4.40911	-0.157053	0.17854	trans
1903	AC205500.3_FG002	1	547.339	1	106673823	7	88	155.01	149.01	157.41	7	4902070	4.24625	-0.092368	0.121704	trans
1904	GRMZM2G012434	1	547.392	1	1.06845e+08	2	760	1066.91	1066.61	1070.31	2	229413833	5.64415	-1.6064	0.150951	trans
1905	GRMZM2G012434	1	547.392	1	1.06845e+08	3	564	690.31	684.41	695.41	3	184064218	4.41775	1.28922	0.116454	trans
1906	GRMZM2G012306	1	547.408	1	106897428	8	110	151.31	144.81	158.91	8	6942218	5.28437	0.156669	0.159614	trans
1907	GRMZM2G166979	1	547.443	1	107010152	7	381	470.81	464.01	471.81	7	152962844	4.50894	0.283392	0.131856	trans
1908	GRMZM2G380777	1	547.528	1	1.07288e+08	3	154	255.71	254.71	255.81	3	9520440	5.7522	-4.89337	0.272669	trans
1909	GRMZM2G469795	1	547.534	1	1.07308e+08	1	535	547.31	546.31	548.21	1	99618844	21.2403	2.24955	0.599748	cis
1910	GRMZM2G143625	1	547.552	1	1.07365e+08	1	536	548.21	546.31	549.21	1	107007932	30.3688	0.668376	0.580162	cis
1911	GRMZM2G143625	1	547.552	1	1.07365e+08	7	428	511.11	508.21	513.81	7	157570966	9.93473	-0.564706	0.110128	trans
1912	GRMZM2G321940	1	547.577	1	107448462	1	529	545.61	544.71	546.31	1	103139751	27.8091	2.13118	0.598255	cis
1913	GRMZM2G321940	1	547.577	1	107448462	7	424	507.21	500.41	511.11	7	157330710	4.76183	-0.679429	0.0575708	trans
1914	GRMZM2G020620	1	547.58	1	107455688	1	536	548.21	546.31	549.21	1	107007932	37.863	1.73	0.674144	cis
1915	GRMZM2G020620	1	547.58	1	107455688	2	411	517.31	513.31	526.01	2	152334851	6.14473	-0.498119	0.0490134	trans
1916	GRMZM2G020620	1	547.58	1	107455688	10	539	656.81	651.21	658.91	10	147059770	4.18738	0.368679	0.0333709	trans
1917	GRMZM2G304897	1	547.683	1	107793141	1	536	548.21	546.31	550.21	1	107007932	13.8879	-0.238523	0.388972	cis
1918	GRMZM2G304897	1	547.683	1	107793141	8	154	215.91	209.31	216.71	8	11929566	6.12136	0.233115	0.155211	trans
1919	GRMZM2G159992	1	547.713	1	1.07889e+08	1	536	548.21	546.31	550.21	1	107007932	8.2602	-0.644379	0.206195	cis
1920	GRMZM2G036567	1	547.938	1	108622893	1	544	553.21	549.21	553.31	1	112731239	18.3679	-0.499511	0.411139	cis
1921	GRMZM2G079774	1	547.95	1	1.08662e+08	5	397	500.11	497.51	503.91	5	113444540	6.81277	-0.0151192	0.17704	trans
1922	GRMZM2G079774	1	547.95	1	1.08662e+08	9	19	25.91	17.71	29.81	9	2409932	5.06794	-0.0138009	0.129381	trans
1923	GRMZM2G041613	1	548.181	1	109412124	1	540	549.21	548.21	553.01	1	110862237	14.6006	-0.374601	0.317072	cis
1924	GRMZM2G131476	1	548.249	1	1.09636e+08	9	455	501.81	496.51	504.21	9	141630657	4.39069	-0.10102	0.116748	trans
1925	GRMZM2G149903	1	548.387	1	110083518	1	540	549.21	547.31	553.01	1	110862237	12.3327	-0.94945	0.325494	cis
1926	GRMZM2G149903	1	548.387	1	110083518	3	710	885.01	884.01	887.01	3	208916912	5.93974	3.44065	0.160531	trans
1927	GRMZM2G333641	1	548.557	1	1.10639e+08	1	540	549.21	548.21	551.01	1	110862237	39.0748	0.673394	0.770424	cis
1928	GRMZM2G333641	1	548.557	1	1.10639e+08	2	699	957.21	949.41	963.41	2	219729689	4.18791	0.147694	0.0344839	trans
1929	GRMZM2G343916	1	548.734	1	1.11213e+08	4	529	675.91	667.51	681.61	4	181430977	5.69374	-0.670271	0.164999	trans
1930	GRMZM2G343916	1	548.734	1	1.11213e+08	8	532	662.91	657.31	664.41	8	166277682	4.68239	0.655234	0.132567	trans
1931	GRMZM2G343916	1	548.734	1	1.11213e+08	5	240	335.61	330.01	341.51	5	16461770	4.63014	-0.617592	0.131557	trans
1932	GRMZM2G033930	1	548.85	1	111590425	1	493	520.11	512.81	526.61	1	81427832	4.79098	0.423469	0.138265	trans
1933	GRMZM2G097454	1	548.971	1	111984596	1	540	549.21	546.31	551.01	1	110862237	9.64184	1.2012	0.229519	cis
1934	GRMZM2G097454	1	548.971	1	111984596	2	115	170.91	163.51	176.21	2	8910372	5.21337	-0.823251	0.112688	trans
1935	GRMZM2G083475	1	549.02	1	1.12145e+08	4	407	467.31	466.31	468.21	4	158031548	10.1025	-7.77983	0.328184	trans
1936	GRMZM2G034372	1	549.078	1	112332939	1	540	549.21	547.31	553.01	1	110862237	9.40889	-0.46745	0.195578	cis
1937	GRMZM5G811593	1	549.172	1	1.1264e+08	1	540	550.21	549.21	553.01	1	110862237	36.9608	-0.886964	0.445767	cis
1938	GRMZM2G015767	1	549.2	1	1.12731e+08	1	541	551.01	549.21	553.01	1	112727687	25.2414	1.81925	0.609642	cis
1939	GRMZM2G062944	1	549.261	1	1.13005e+08	7	250	334.81	330.41	338.81	7	122441576	5.03521	-0.0333896	0.172576	trans
1940	GRMZM2G090887	1	549.454	1	1.13879e+08	4	407	467.31	466.31	467.81	4	158031548	5.60892	-3.00503	0.196739	trans
1941	GRMZM2G069098	1	549.743	1	115182426	2	334	457.21	456.21	463.61	2	44381653	6.35126	-0.153262	0.166621	trans
1942	GRMZM2G069098	1	549.743	1	115182426	3	768	949.31	946.41	956.31	3	214305890	4.58696	0.134481	0.117481	trans
1943	GRMZM2G069098	1	549.743	1	115182426	9	651	718.01	711.91	720.61	9	154197538	4.18198	-0.119522	0.106593	trans
1944	GRMZM2G107851	1	549.777	1	115338685	1	546	553.81	553.21	557.11	1	113958771	7.42566	-0.196459	0.167557	cis
1945	GRMZM2G110198	1	549.792	1	115407107	1	542	553.01	549.21	555.11	1	117311322	6.0834	-0.596171	0.149812	cis
1946	GRMZM2G466993	1	549.839	1	115617115	1	542	553.01	549.21	557.51	1	117311322	5.67055	0.07521	0.141574	cis
1947	GRMZM2G326643	1	549.935	1	1.16053e+08	1	380	376.71	375.71	379.71	1	48555913	9.50643	7.54775	0.390069	trans
1948	GRMZM2G388608	1	549.983	1	116265698	6	149	212.01	209.91	215.91	6	99856663	6.86455	-0.162225	0.196713	trans
1949	GRMZM5G855776	1	550.301	1	1.17704e+08	2	44	63.61	57.81	64.61	2	3339313	4.44582	-0.731278	0.141492	trans
1950	GRMZM2G015143	1	550.303	1	1.17714e+08	1	463	476.11	470.71	482.21	1	72975572	4.19767	-0.482186	0.1384	trans
1951	GRMZM2G394628	1	550.338	1	1.1787e+08	6	507	622.51	620.91	626.41	6	162249918	5.11596	-0.165196	0.157228	trans
1952	GRMZM2G394628	1	550.338	1	1.1787e+08	5	524	639.61	632.31	645.71	5	180404622	5.06238	-0.167685	0.156112	trans
1953	GRMZM2G039577	1	550.38	1	118063311	5	355	471.41	470.01	476.61	5	59918827	5.90048	-0.277243	0.175466	trans
1954	GRMZM2G352248	1	550.563	1	1.18888e+08	9	247	301.41	300.41	302.11	9	41820733	5.57889	3.29975	0.24563	trans
1955	GRMZM2G352248	1	550.563	1	1.18888e+08	5	269	362.21	359.11	363.91	5	21426988	5.11516	-0.495197	0.151127	trans
1956	GRMZM2G148536	1	550.635	1	119214660	1	545	553.31	553.21	557.11	1	130249276	21.285	8.62187	0.493097	cis
1957	GRMZM2G148536	1	550.635	1	119214660	10	205	234.21	224.71	236.21	10	84230168	5.67201	3.7112	0.101849	trans
1958	GRMZM2G148536	1	550.635	1	119214660	5	258	356.01	355.01	367.91	5	18609388	5.73779	3.5947	0.0883505	trans
1959	GRMZM2G477139	1	550.672	1	119377918	1	545	553.31	553.81	557.11	1	130249276	57.8772	5.53761	0.876002	cis
1960	GRMZM2G477139	1	550.672	1	119377918	4	423	485.91	478.61	491.11	4	162834710	6.04343	-0.853624	0.0233097	trans
1961	GRMZM2G163751	1	550.71	1	1.19552e+08	1	545	553.31	553.81	557.11	1	130249276	22.8981	0.44797	0.314473	cis
1962	GRMZM2G163751	1	550.71	1	1.19552e+08	2	52	81.81	76.81	92.01	2	4116571	5.28845	0.144739	0.053459	trans
1963	GRMZM2G163751	1	550.71	1	1.19552e+08	3	221	358.81	351.21	367.21	3	17433248	4.45974	-0.133351	0.0394165	trans
1964	GRMZM2G129413	1	550.733	1	1.19655e+08	1	545	553.31	553.81	557.11	1	130249276	42.1275	15.0377	0.711634	cis
1965	GRMZM2G114356	1	550.809	1	119999615	8	293	370.31	368.31	372.11	8	75622307	9.07862	-3.55805	0.42473	trans
1966	GRMZM2G067370	1	550.841	1	120144883	1	547	555.11	551.01	557.51	1	141510708	5.25412	0.121992	0.157247	cis
1967	GRMZM2G109814	1	550.864	1	1.20248e+08	1	547	555.11	554.81	559.81	1	141510708	8.11162	-1.94488	0.209063	cis
1968	GRMZM2G109814	1	550.864	1	1.20248e+08	6	42	91.51	91.01	102.01	6	19722438	5.04185	-1.47059	0.124168	trans
1969	GRMZM2G337766	1	550.89	1	120365036	5	500	607.41	606.81	615.41	5	175592540	4.50258	0.0428748	0.127974	trans
1970	GRMZM2G337766	1	550.89	1	120365036	3	877	1116.31	1107.31	1121.51	3	226788714	4.33173	-0.044371	0.124078	trans
1971	GRMZM2G003368	1	550.997	1	1.20848e+08	8	612	779.71	774.61	785.61	8	170735700	4.86363	2.00994	0.121597	trans
1972	GRMZM2G003368	1	550.997	1	1.20848e+08	7	270	348.91	345.41	354.81	7	123739810	4.66977	-2.09438	0.114759	trans
1973	GRMZM2G134985	1	551.14	1	121493086	1	545	553.31	547.31	557.11	1	130249276	4.7935	-0.852453	0.1061	cis
1974	GRMZM2G134985	1	551.14	1	121493086	4	407	467.31	466.31	467.81	4	158031548	10.022	-4.79042	0.297903	trans
1975	GRMZM2G057522	1	551.176	1	1.21658e+08	1	545	553.31	549.21	557.11	1	130249276	5.46032	-0.51146	0.165436	cis
1976	GRMZM2G063024	1	551.208	1	121800070	1	544	553.21	549.21	557.51	1	112731239	12.7268	0.153871	0.312051	cis
1977	AC210517.3_FG003	1	551.26	1	122037500	1	555	559.61	558.61	565.21	1	155194430	9.98892	-3.45741	0.274864	cis
1978	AC210517.3_FG003	1	551.26	1	122037500	2	362	479.31	476.51	484.61	2	59676964	4.83514	-2.53582	0.117644	trans
1979	AC210517.3_FG003	1	551.26	1	122037500	5	296	392.11	390.21	402.21	5	29112654	4.42649	2.09798	0.107237	trans
1980	AC202185.4_FG004	1	551.288	1	122163094	1	540	549.21	547.31	553.01	1	110862237	6.78171	4.77071	0.189504	cis
1981	AC202185.4_FG004	1	551.288	1	122163094	10	294	321.11	315.51	323.81	10	127713249	4.41692	-5.44595	0.116581	trans
1982	AC202185.4_FG004	1	551.288	1	122163094	6	40	90.31	87.51	93.11	6	7957497	4.41788	-3.65683	0.116354	trans
1983	AC202185.4_FG004	1	551.288	1	122163094	7	270	348.91	345.31	350.81	7	123739810	4.24127	3.85176	0.1107	trans
1984	GRMZM2G152975	1	551.357	1	122473242	1	545	553.31	553.81	557.11	1	130249276	32.4575	0.407571	0.712862	cis
1985	GRMZM2G152975	1	551.357	1	122473242	6	42	91.51	90.31	96.61	6	19722438	6.528	-0.141369	0.0894518	trans
1986	AC213981.3_FG001	1	551.448	1	122885221	2	157	242.61	232.21	243.11	2	11890125	4.64499	-0.064674	0.126747	trans
1987	GRMZM5G841743	1	551.477	1	1.23016e+08	6	436	535.21	531.71	540.61	6	156878458	4.19441	0.0625637	0.141525	trans
1988	GRMZM2G022804	1	551.53	1	1.23256e+08	9	179	225.51	224.81	229.71	9	18329710	4.35635	-0.0283076	0.119155	trans
1989	GRMZM2G053955	1	551.666	1	123870513	5	136	216.51	208.81	219.51	5	6442235	4.89669	-0.0603874	0.159955	trans
1990	GRMZM2G053955	1	551.666	1	123870513	8	124	180.01	171.61	185.61	8	8615592	5.18528	0.0473934	0.150199	trans
1991	GRMZM2G030850	1	551.723	1	124127767	8	273	347.51	346.11	351.51	8	71137914	6.8374	1.00719	0.198671	trans
1992	GRMZM5G818983	1	551.757	1	124280930	1	542	553.01	549.21	557.51	1	117311322	4.74951	-0.085179	0.130734	cis
1993	GRMZM5G818983	1	551.757	1	124280930	6	311	413.41	406.01	417.11	6	142859865	4.54848	-0.0840247	0.124652	trans
1994	AC207225.3_FG003	1	551.843	1	1.24669e+08	1	545	553.31	553.81	557.11	1	130249276	13.0204	0.192531	0.305981	cis
1995	AC207225.3_FG003	1	551.843	1	1.24669e+08	7	75	133.21	130.01	142.01	7	4390258	7.48443	-0.156475	0.158212	trans
1996	AC207225.3_FG003	1	551.843	1	1.24669e+08	3	112	209.11	207.81	211.01	3	8161347	6.20877	0.11894	0.124248	trans
1997	AC207225.3_FG003	1	551.843	1	1.24669e+08	9	103	133.11	125.51	135.31	9	10890410	4.94245	-0.110496	0.0961688	trans
[truncated: 28,777 more rows]
