# Supplementary material for: Mendelian and Non-Mendelian Regulation of Gene Expression in Maize
Source: PLoS Genet. 2013 Jan 17;9(1):e1003202. doi: 10.1371/journal.pgen.1003202 (PMC3547793; doi:10.1371/journal.pgen.1003202)
Supplement: Table S4 — Summary of trans-eQTL hotspots. a, b show the number of cis- and trans-eQTLs in each eQTL hotspot, respectively; c indicates the number of eQTLs, where the B73 allele increased the expression level; d indicates the number of eQTLs, where the Mo17 allele increased the transcript-level in the RIL population. eshows the significant level deviating from the random distribution between B73 and Mo17. (XLS) [file pgen.1003202.s014.xls]

## Sheet: Sheet1
Table S4. Summary of trans-eQTL hotspots a , b show the number of cis- and trans-eQTLs in each eQTL hotspot, respectively; c indicates the number of eQTLs, where the B73 allele increased the expression level; d indicates the number of eQTLs, where the Mo17 allele increased the transcript-level in the RIL population. e shows the significant level deviating from the random distribution between B73 …
Hotspot_name	Chr	Start_Position	End_Position	#_cisa	#_transb	#_gene	#_trans-eQTL/ (Mb×#_gene)	B73c	Mo17d	Chi-teste
Zm_eQTL_HS1	1	25000000	26000000	21	94	28	3.35714	89	5	4.55739e-18
Zm_eQTL_HS2	1	32000000	34000000	27	92	46	2	55	37	0.0605689
Zm_eQTL_HS3	1	72000000	74000000	13	50	33	1.51515	41	9	6.02576e-06
Zm_eQTL_HS4	1	103000000	104000000	9	27	10	2.7	9	18	0.0832645
Zm_eQTL_HS5	1	160000000	161000000	12	25	12	2.08333	4	21	0.000673859
Zm_eQTL_HS6	1	177000000	179000000	10	58	34	1.70588	15	43	0.000236382
Zm_eQTL_HS7	1	182000000	183000000	7	39	31	1.25806	12	27	0.0163092
Zm_eQTL_HS8	1	190000000	192000000	22	88	42	2.09524	49	39	0.286422
Zm_eQTL_HS9	1	200000000	202000000	14	83	48	1.72917	46	37	0.323212
Zm_eQTL_HS10	1	210000000	211000000	9	31	18	1.72222	18	13	0.369171
Zm_eQTL_HS11	1	214000000	215000000	10	34	23	1.47826	31	3	1.5712e-06
Zm_eQTL_HS12	1	256000000	257000000	12	40	19	2.10526	27	13	0.0268567
Zm_eQTL_HS13	1	271000000	272000000	18	29	17	1.70588	25	4	9.63509e-05
Zm_eQTL_HS14	2	3000000	5000000	56	353	111	3.18018	289	64	4.7731e-33
Zm_eQTL_HS15	2	20000000	21000000	8	48	28	1.71429	18	30	0.0832645
Zm_eQTL_HS16	2	48000000	49000000	4	26	18	1.44444	23	3	8.76994e-05
Zm_eQTL_HS17	2	60000000	62000000	7	41	23	1.78261	27	14	0.0423302
Zm_eQTL_HS18	2	63000000	64000000	4	26	15	1.73333	22	4	0.000415418
Zm_eQTL_HS19	2	199000000	200000000	15	51	36	1.41667	18	33	0.0356919
Zm_eQTL_HS20	2	202000000	206000000	70	263	125	2.104	161	102	0.000274661
Zm_eQTL_HS21	2	207000000	208000000	17	41	29	1.41379	30	11	0.00300426
Zm_eQTL_HS22	2	209000000	210000000	28	92	36	2.55556	65	27	7.4395e-05
Zm_eQTL_HS23	2	236000000	237000000	14	54	40	1.35	44	10	3.71334e-06
Zm_eQTL_HS24	3	2000000	3000000	18	51	39	1.30769	20	31	0.123485
Zm_eQTL_HS25	3	4000000	6000000	28	228	65	3.50769	110	118	0.596242
Zm_eQTL_HS26	3	13000000	14000000	11	53	33	1.60606	15	38	0.00158152
Zm_eQTL_HS27	3	183000000	185000000	20	88	51	1.72549	22	66	2.7265e-06
Zm_eQTL_HS28	3	212000000	213000000	10	34	22	1.54545	10	24	0.0163512
Zm_eQTL_HS29	3	214000000	218000000	63	336	114	2.94737	87	249	9.76004e-19
Zm_eQTL_HS30	3	226000000	227000000	18	31	23	1.34783	21	10	0.0481935
Zm_eQTL_HS31	4	2000000	3000000	25	74	50	1.48	39	35	0.641938
Zm_eQTL_HS32	4	10000000	11000000	4	35	28	1.25	8	27	0.00132004
Zm_eQTL_HS33	4	17000000	19000000	23	65	37	1.75676	47	18	0.000321899
Zm_eQTL_HS34	4	27000000	28000000	4	48	14	3.42857	3	45	1.34291e-09
Zm_eQTL_HS35	4	157000000	160000000	30	379	64	5.92188	321	58	1.37634e-41
Zm_eQTL_HS36	4	172000000	175000000	31	156	87	1.7931	80	76	0.748774
Zm_eQTL_HS37	4	176000000	182000000	45	420	150	2.8	274	146	4.21743e-10
Zm_eQTL_HS38	4	185000000	186000000	17	78	31	2.51613	55	23	0.000290883
Zm_eQTL_HS39	4	191000000	192000000	18	66	27	2.44444	15	51	9.36694e-06
Zm_eQTL_HS40	4	224000000	225000000	8	30	19	1.57895	2	28	2.06529e-06
Zm_eQTL_HS41	4	236000000	238000000	38	259	93	2.78495	242	17	2.04123e-44
Zm_eQTL_HS42	4	239000000	240000000	29	91	55	1.65455	79	12	2.16365e-12
Zm_eQTL_HS43	5	11000000	13000000	42	120	62	1.93548	98	22	3.98199e-12
Zm_eQTL_HS44	5	16000000	17000000	14	137	20	6.85	123	14	1.2486e-20
Zm_eQTL_HS45	5	18000000	19000000	16	48	32	1.5	31	17	0.0433081
Zm_eQTL_HS46	5	22000000	24000000	22	95	42	2.2619	76	19	4.9729e-09
Zm_eQTL_HS47	5	27000000	28000000	11	26	13	2	7	19	0.0186029
Zm_eQTL_HS48	5	32000000	33000000	10	25	20	1.25	17	8	0.0718606
Zm_eQTL_HS49	5	41000000	44000000	19	102	31	3.29032	96	6	5.0425e-19
Zm_eQTL_HS50	5	59000000	60000000	30	72	31	2.32258	60	12	1.54173e-08
Zm_eQTL_HS51	5	67000000	68000000	12	26	17	1.52941	25	1	2.51651e-06
Zm_eQTL_HS52	5	164000000	165000000	7	25	17	1.47059	12	13	0.841481
Zm_eQTL_HS53	5	168000000	169000000	13	36	21	1.71429	20	16	0.504985
Zm_eQTL_HS54	5	175000000	176000000	20	47	34	1.38235	42	5	6.77626e-08
Zm_eQTL_HS55	5	211000000	212000000	20	78	47	1.65957	51	27	0.00657841
Zm_eQTL_HS56	6	7000000	9000000	7	55	34	1.61765	46	9	6.06678e-07
Zm_eQTL_HS57	6	19000000	22000000	15	147	24	6.125	129	18	5.42946e-20
Zm_eQTL_HS58	6	28000000	29000000	12	52	13	4	18	34	0.0265003
Zm_eQTL_HS59	6	117000000	118000000	9	33	16	2.0625	29	4	1.34937e-05
Zm_eQTL_HS60	7	0	2000000	22	162	63	2.57143	119	43	2.35625e-09
Zm_eQTL_HS61	7	28000000	30000000	18	53	30	1.76667	12	41	6.79202e-05
Zm_eQTL_HS62	7	100000000	101000000	13	78	15	5.2	26	52	0.00324083
Zm_eQTL_HS63	7	108000000	110000000	11	27	19	1.42105	16	11	0.335924
Zm_eQTL_HS64	7	123000000	124000000	33	74	13	5.69231	30	44	0.103638
Zm_eQTL_HS65	7	156000000	160000000	51	274	128	2.14062	82	192	3.02512e-11
Zm_eQTL_HS66	7	161000000	163000000	29	124	79	1.56962	76	48	0.011921
Zm_eQTL_HS67	8	4000000	5000000	11	55	26	2.11538	15	40	0.00074896
Zm_eQTL_HS68	8	8000000	9000000	10	44	33	1.33333	21	23	0.763025
Zm_eQTL_HS69	8	11000000	13000000	11	99	35	2.82857	24	75	2.96446e-07
Zm_eQTL_HS70	8	25000000	26000000	10	47	17	2.76471	27	20	0.307229
Zm_eQTL_HS71	8	71000000	72000000	32	74	11	6.72727	19	55	2.85273e-05
Zm_eQTL_HS72	8	75000000	76000000	40	88	14	6.28571	16	72	2.37807e-09
Zm_eQTL_HS73	8	93000000	94000000	10	51	14	3.64286	10	41	1.41921e-05
Zm_eQTL_HS74	8	96000000	97000000	8	55	17	3.23529	10	45	2.36542e-06
Zm_eQTL_HS75	8	118000000	119000000	13	35	27	1.2963	26	9	0.0040592
Zm_eQTL_HS76	8	161000000	162000000	8	57	41	1.39024	53	4	8.57176e-11
Zm_eQTL_HS77	8	169000000	170000000	21	63	50	1.26	46	17	0.000258532
Zm_eQTL_HS78	9	1000000	3000000	12	66	43	1.53488	54	12	2.34291e-07
Zm_eQTL_HS79	9	4000000	6000000	13	60	30	2	42	18	0.00194577
Zm_eQTL_HS80	9	12000000	13000000	12	44	27	1.62963	11	33	0.000911119
Zm_eQTL_HS81	9	58000000	59000000	7	25	12	2.08333	24	1	4.22491e-06
Zm_eQTL_HS82	9	96000000	97000000	10	30	17	1.76471	25	5	0.00026073
Zm_eQTL_HS83	9	113000000	114000000	19	42	25	1.68	31	11	0.00202823
Zm_eQTL_HS84	9	143000000	144000000	10	41	28	1.46429	24	17	0.274299
Zm_eQTL_HS85	10	6000000	7000000	9	35	20	1.75	21	14	0.236724
Zm_eQTL_HS86	10	14000000	15000000	9	57	15	3.8	37	20	0.0243409
Zm_eQTL_HS87	10	16000000	17000000	8	32	16	2	16	16	1
Zm_eQTL_HS88	10	77000000	78000000	8	43	13	3.30769	33	10	0.000452394
Zm_eQTL_HS89	10	83000000	85000000	22	71	38	1.86842	66	5	4.5078e-13
Zm_eQTL_HS90	10	93000000	94000000	1	29	13	2.23077	26	3	1.94605e-05
Zm_eQTL_HS91	10	133000000	134000000	24	40	28	1.42857	30	10	0.0015654
Zm_eQTL_HS92	10	135000000	136000000	16	42	25	1.68	24	18	0.354539
Zm_eQTL_HS93	10	138000000	139000000	16	43	32	1.34375	34	9	0.000137588
Zm_eQTL_HS94	10	141000000	142000000	16	57	38	1.5	36	21	0.0469447
Zm_eQTL_HS95	10	145000000	147000000	35	221	78	2.83333	64	157	3.95339e-10
Zm_eQTL_HS96	10	148000000	149000000	24	88	65	1.35385	18	70	2.96962e-08
