# Supplementary material for: Mendelian and Non-Mendelian Regulation of Gene Expression in Maize
Source: PLoS Genet. 2013 Jan 17;9(1):e1003202. doi: 10.1371/journal.pgen.1003202 (PMC3547793; doi:10.1371/journal.pgen.1003202)
Supplement: Table S5 — GO annotation of regulated genes at each trans-eQTL hotspot. The GO enrichment analysis of the regulated genes at each trans-eQTL hotspot was conducted using BiNGO plugin in Cytoscape based on the annotation information from AgriGO. (XLS) [file pgen.1003202.s015.xls]

## Sheet: Sheet1
Table S5. GO annotation of regulated genes at each trans-eQTL hotspot. The GO enrichment analysis of the regulated genes at each trans-eQTL hotspot was conducted using BiNGO plugin in Cytoscape based on the annotation information from AgriGO.
HotspotName	GO Class	GO_ID	P-value	Q-value	Number of genes in input	Number of genes in reference	Description	Gene List
Zm_eQTL_HS14	molecular fuction	GO:0015036	0.00077487	0.032655	5	211	disulfide oxidoreductase activity	GRMZM2G358009|GRMZM2G135367|GRMZM2G178886|GRMZM2G172357|GRMZM5G843368
Zm_eQTL_HS14	cellular component	GO:0009522	3.0899e-06	6.4271e-05	5	112	photosystem I	GRMZM2G094224|GRMZM2G017290|GRMZM2G012397|GRMZM2G377855|GRMZM2G016622
Zm_eQTL_HS14	molecular fuction	GO:0015035	0.00069434	0.032655	5	211	protein disulfide oxidoreductase activity	GRMZM2G358009|GRMZM2G135367|GRMZM2G178886|GRMZM2G172357|GRMZM5G843368
Zm_eQTL_HS14	molecular fuction	GO:0016667	0.00035287	0.020819	6	211	oxidoreductase activity, acting on sulfur group of donors	GRMZM2G358009|GRMZM2G135367|GRMZM2G178886|GRMZM2G172357|GRMZM5G843368|GRMZM2G089308
Zm_eQTL_HS14	biological process	GO:0015979	2.776e-06	0.0010243	9	187	photosynthesis	GRMZM2G174984|GRMZM5G832229|GRMZM2G058070|GRMZM2G094224|GRMZM2G017290|GRMZM2G012397|GRMZM2G377855|GRMZM2G016622|GRMZM2G113349
Zm_eQTL_HS14	cellular component	GO:0009521	8.5236e-08	2.2161e-06	9	112	photosystem	GRMZM2G174984|GRMZM5G832229|GRMZM2G058070|GRMZM2G094224|GRMZM2G017290|GRMZM2G012397|GRMZM2G377855|GRMZM2G016622|GRMZM2G113349
Zm_eQTL_HS14	molecular fuction	GO:0016614	4.3117e-05	0.0063597	11	211	oxidoreductase activity, acting on CH-OH group of donors	GRMZM2G154532|GRMZM2G130230|GRMZM2G070279|GRMZM2G156739|GRMZM2G119261|GRMZM2G177412|GRMZM2G334941|GRMZM5G881887|GRMZM2G418294|GRMZM2G131205|GRMZM5G803490
Zm_eQTL_HS14	molecular fuction	GO:0016616	1.5281e-05	0.004508	11	211	oxidoreductase activity, acting on the CH-OH group of donors, NAD or NADP as acceptor	GRMZM2G154532|GRMZM2G130230|GRMZM2G070279|GRMZM2G156739|GRMZM2G119261|GRMZM2G177412|GRMZM2G334941|GRMZM5G881887|GRMZM2G418294|GRMZM2G131205|GRMZM5G803490
Zm_eQTL_HS14	cellular component	GO:0034357	8.3558e-10	2.8967e-08	12	112	photosynthetic membrane	GRMZM2G174984|GRMZM5G832229|GRMZM2G058070|GRMZM2G094224|GRMZM2G017290|GRMZM2G012397|GRMZM2G038365|GRMZM2G377855|GRMZM2G059191|GRMZM2G162748|GRMZM2G016622|GRMZM2G113349
Zm_eQTL_HS14	cellular component	GO:0009579	1.767e-10	9.1881e-09	13	112	thylakoid	GRMZM5G832229|GRMZM2G017290|GRMZM2G038365|GRMZM2G377855|GRMZM2G162748|GRMZM2G059191|GRMZM2G016622|GRMZM2G164558|GRMZM2G113349|GRMZM2G174984|GRMZM2G058070|GRMZM2G094224|GRMZM2G012397
Zm_eQTL_HS14	cellular component	GO:0044436	1.2227e-10	9.1881e-09	13	112	thylakoid part	GRMZM5G832229|GRMZM2G017290|GRMZM2G038365|GRMZM2G377855|GRMZM2G162748|GRMZM2G059191|GRMZM2G016622|GRMZM2G164558|GRMZM2G113349|GRMZM2G174984|GRMZM2G058070|GRMZM2G094224|GRMZM2G012397
Zm_eQTL_HS14	molecular fuction	GO:0016491	0.00032046	0.020819	35	211	oxidoreductase activity	GRMZM2G130230|GRMZM2G169201|GRMZM2G156739|GRMZM2G468855|GRMZM2G460406|GRMZM2G334941|GRMZM2G059191|GRMZM5G803490|GRMZM2G178886|GRMZM5G845611|GRMZM2G012479|GRMZM2G154532|GRMZM5G843748|GRMZM2G070279|GRMZM2G012391|GRMZM2G056252|GRMZM2G061830|GRMZM2G131205|GRMZM2G054050|GRMZM5G854533|GRMZM2G382379|GRMZM2G014558|GRMZM2G358009|GRMZM2G135367|GRMZM2G119261|GRMZM2G038365|GRMZM2G177412|GRMZM5G843368|GRMZM2G…
Zm_eQTL_HS20	cellular component	GO:0030529	0.00021936	0.0072388	17	68	ribonucleoprotein complex	GRMZM2G026216|GRMZM2G327564|GRMZM2G176133|GRMZM2G070448|GRMZM2G110328|GRMZM2G018485|GRMZM2G086906|GRMZM2G168674|AC206642.4_FG001|GRMZM2G123495|GRMZM2G022619|GRMZM2G427014|GRMZM2G078324|GRMZM2G096690|GRMZM2G003384|GRMZM2G322413|GRMZM2G349554
Zm_eQTL_HS20	cellular component	GO:0005840	9.0621e-05	0.005981	17	68	ribosome	GRMZM2G026216|GRMZM2G327564|GRMZM2G176133|GRMZM2G070448|GRMZM2G110328|GRMZM2G018485|GRMZM2G086906|GRMZM2G168674|AC206642.4_FG001|GRMZM2G123495|GRMZM2G022619|GRMZM2G427014|GRMZM2G078324|GRMZM2G096690|GRMZM2G003384|GRMZM2G322413|GRMZM2G349554
Zm_eQTL_HS20	molecular fuction	GO:0003735	0.0001049	0.02717	17	166	structural constituent of ribosome	GRMZM2G026216|GRMZM2G327564|GRMZM2G176133|GRMZM2G070448|GRMZM2G110328|GRMZM2G018485|GRMZM2G086906|GRMZM2G168674|AC206642.4_FG001|GRMZM2G123495|GRMZM2G022619|GRMZM2G427014|GRMZM2G078324|GRMZM2G096690|GRMZM2G003384|GRMZM2G322413|GRMZM2G349554
Zm_eQTL_HS20	cellular component	GO:0044444	0.0046713	0.042886	21	68	cytoplasmic part	GRMZM2G026216|GRMZM2G023884|GRMZM2G327564|GRMZM2G176133|GRMZM2G070448|GRMZM2G110328|GRMZM2G075150|GRMZM2G018485|GRMZM2G086906|GRMZM2G022180|GRMZM2G168674|AC206642.4_FG001|GRMZM2G339503|GRMZM2G123495|GRMZM2G022619|GRMZM2G427014|GRMZM2G078324|GRMZM2G096690|GRMZM2G003384|GRMZM2G349554|GRMZM2G322413
Zm_eQTL_HS20	cellular component	GO:0043232	0.0014006	0.018488	23	68	intracellular non-membrane-bounded organelle	GRMZM2G026216|GRMZM2G327564|GRMZM2G176133|GRMZM2G070448|GRMZM2G047813|GRMZM2G110328|GRMZM2G018485|GRMZM2G092752|GRMZM2G086906|GRMZM2G383210|GRMZM2G168674|AC206642.4_FG001|GRMZM2G123495|GRMZM2G022619|GRMZM2G427014|GRMZM2G383122|GRMZM2G078324|GRMZM2G096690|GRMZM2G003384|GRMZM2G349554|GRMZM2G071790|GRMZM2G322413|GRMZM2G396231
Zm_eQTL_HS20	cellular component	GO:0043228	0.0014006	0.018488	23	68	non-membrane-bounded organelle	GRMZM2G026216|GRMZM2G327564|GRMZM2G176133|GRMZM2G070448|GRMZM2G047813|GRMZM2G110328|GRMZM2G018485|GRMZM2G092752|GRMZM2G086906|GRMZM2G383210|GRMZM2G168674|AC206642.4_FG001|GRMZM2G123495|GRMZM2G022619|GRMZM2G427014|GRMZM2G383122|GRMZM2G078324|GRMZM2G096690|GRMZM2G003384|GRMZM2G349554|GRMZM2G071790|GRMZM2G322413|GRMZM2G396231
Zm_eQTL_HS20	cellular component	GO:0032991	0.0056999	0.042886	26	68	macromolecular complex	GRMZM2G026216|GRMZM2G327564|GRMZM2G176133|GRMZM2G110328|GRMZM2G344924|GRMZM2G168674|GRMZM2G123495|GRMZM2G022619|GRMZM2G078324|GRMZM2G096690|GRMZM2G003384|GRMZM2G028432|GRMZM2G322413|GRMZM2G115000|GRMZM2G070360|GRMZM2G070448|GRMZM2G075150|GRMZM2G047813|GRMZM2G101020|GRMZM2G018485|GRMZM2G086906|AC206642.4_FG001|GRMZM2G427014|GRMZM2G091648|GRMZM2G071790|GRMZM2G349554
Zm_eQTL_HS20	cellular component	GO:0043229	0.0064979	0.042886	39	68	intracellular organelle	GRMZM2G319167|GRMZM2G026216|GRMZM2G327564|GRMZM2G176133|GRMZM2G110328|GRMZM2G139250|GRMZM2G039824|GRMZM2G344924|GRMZM2G082586|GRMZM2G168674|GRMZM2G123495|GRMZM2G172427|GRMZM2G117300|GRMZM2G022619|GRMZM2G383122|GRMZM2G078324|GRMZM2G096690|GRMZM2G309063|GRMZM2G003384|GRMZM5G831712|GRMZM2G322413|GRMZM2G396231|GRMZM2G023884|GRMZM5G831486|GRMZM2G070448|AC215201.3_FG008|GRMZM2G047813|GRMZM2G324390|GRMZ…
Zm_eQTL_HS20	cellular component	GO:0043226	0.0064979	0.042886	39	68	organelle	GRMZM2G319167|GRMZM2G026216|GRMZM2G327564|GRMZM2G176133|GRMZM2G110328|GRMZM2G139250|GRMZM2G039824|GRMZM2G344924|GRMZM2G082586|GRMZM2G168674|GRMZM2G123495|GRMZM2G172427|GRMZM2G117300|GRMZM2G022619|GRMZM2G383122|GRMZM2G078324|GRMZM2G096690|GRMZM2G309063|GRMZM2G003384|GRMZM5G831712|GRMZM2G322413|GRMZM2G396231|GRMZM2G023884|GRMZM5G831486|GRMZM2G070448|AC215201.3_FG008|GRMZM2G047813|GRMZM2G324390|GRMZ…
Zm_eQTL_HS21	biological process	GO:0009056	0.00027298	0.010009	5	18	catabolic process	GRMZM2G111566|GRMZM2G181359|GRMZM2G110185|AC149475.2_FG003|GRMZM2G140867
Zm_eQTL_HS21	biological process	GO:0009057	3.3432e-06	0.00018388	5	18	macromolecule catabolic process	GRMZM2G111566|GRMZM2G181359|GRMZM2G110185|AC149475.2_FG003|GRMZM2G140867
Zm_eQTL_HS21	biological process	GO:0030163	8.9972e-07	9.8969e-05	5	18	protein catabolic process	GRMZM2G111566|GRMZM2G181359|GRMZM2G110185|AC149475.2_FG003|GRMZM2G140867
Zm_eQTL_HS22	cellular component	GO:0030529	4.1177e-06	9.2647e-05	13	32	ribonucleoprotein complex	GRMZM5G805526|GRMZM2G075630|GRMZM2G130544|GRMZM2G060373|GRMZM2G172342|GRMZM2G016928|GRMZM2G078396|GRMZM2G030731|GRMZM2G081102|GRMZM2G121075|GRMZM2G011068|GRMZM2G087233|GRMZM2G116135
Zm_eQTL_HS22	cellular component	GO:0005840	1.8244e-06	8.2098e-05	13	32	ribosome	GRMZM5G805526|GRMZM2G075630|GRMZM2G130544|GRMZM2G060373|GRMZM2G172342|GRMZM2G016928|GRMZM2G078396|GRMZM2G030731|GRMZM2G081102|GRMZM2G121075|GRMZM2G011068|GRMZM2G087233|GRMZM2G116135
Zm_eQTL_HS22	molecular fuction	GO:0003735	1.0688e-07	1.2826e-05	13	58	structural constituent of ribosome	GRMZM5G805526|GRMZM2G075630|GRMZM2G130544|GRMZM2G060373|GRMZM2G172342|GRMZM2G016928|GRMZM2G078396|GRMZM2G030731|GRMZM2G081102|GRMZM2G121075|GRMZM2G011068|GRMZM2G087233|GRMZM2G116135
Zm_eQTL_HS22	molecular fuction	GO:0005198	1.5505e-05	0.00093032	13	58	structural molecule activity	GRMZM5G805526|GRMZM2G075630|GRMZM2G130544|GRMZM2G060373|GRMZM2G172342|GRMZM2G016928|GRMZM2G078396|GRMZM2G030731|GRMZM2G081102|GRMZM2G121075|GRMZM2G011068|GRMZM2G087233|GRMZM2G116135
Zm_eQTL_HS22	biological process	GO:0034645	9.0028e-05	0.0045706	15	51	cellular macromolecule biosynthetic process	GRMZM5G805526|GRMZM2G075630|GRMZM2G058138|GRMZM2G130544|GRMZM2G060373|GRMZM2G172342|GRMZM2G016928|GRMZM2G078396|GRMZM2G030731|GRMZM2G121075|GRMZM2G081102|GRMZM2G011068|GRMZM2G087233|GRMZM2G154218|GRMZM2G116135
Zm_eQTL_HS22	cellular component	GO:0044444	0.00011407	0.0016188	15	32	cytoplasmic part	GRMZM5G805526|GRMZM2G075630|GRMZM2G058138|GRMZM2G130544|GRMZM2G060373|GRMZM2G172342|GRMZM2G016928|GRMZM2G071163|GRMZM2G078396|GRMZM2G030731|GRMZM2G121075|GRMZM2G081102|GRMZM2G011068|GRMZM2G087233|GRMZM2G116135
Zm_eQTL_HS22	cellular component	GO:0043232	0.00017987	0.0016188	15	32	intracellular non-membrane-bounded organelle	GRMZM5G805526|GRMZM2G075630|GRMZM2G130544|GRMZM2G060373|GRMZM2G172342|GRMZM2G016928|GRMZM5G877388|GRMZM2G078396|GRMZM2G030731|GRMZM2G121075|GRMZM2G081102|GRMZM2G102181|GRMZM2G011068|GRMZM2G087233|GRMZM2G116135
Zm_eQTL_HS22	biological process	GO:0009059	9.2804e-05	0.0045706	15	51	macromolecule biosynthetic process	GRMZM5G805526|GRMZM2G075630|GRMZM2G058138|GRMZM2G130544|GRMZM2G060373|GRMZM2G172342|GRMZM2G016928|GRMZM2G078396|GRMZM2G030731|GRMZM2G121075|GRMZM2G081102|GRMZM2G011068|GRMZM2G087233|GRMZM2G154218|GRMZM2G116135
Zm_eQTL_HS22	cellular component	GO:0043228	0.00017987	0.0016188	15	32	non-membrane-bounded organelle	GRMZM5G805526|GRMZM2G075630|GRMZM2G130544|GRMZM2G060373|GRMZM2G172342|GRMZM2G016928|GRMZM5G877388|GRMZM2G078396|GRMZM2G030731|GRMZM2G121075|GRMZM2G081102|GRMZM2G102181|GRMZM2G011068|GRMZM2G087233|GRMZM2G116135
Zm_eQTL_HS22	biological process	GO:0006412	3.4668e-07	6.8297e-05	15	51	translation	GRMZM5G805526|GRMZM2G075630|GRMZM2G058138|GRMZM2G130544|GRMZM2G060373|GRMZM2G172342|GRMZM2G016928|GRMZM2G078396|GRMZM2G030731|GRMZM2G121075|GRMZM2G081102|GRMZM2G011068|GRMZM2G087233|GRMZM2G154218|GRMZM2G116135
Zm_eQTL_HS22	cellular component	GO:0032991	0.0011739	0.0075464	16	32	macromolecular complex	GRMZM2G097164|GRMZM5G805526|AC149828.2_FG002|GRMZM2G075630|GRMZM2G058138|GRMZM2G130544|GRMZM2G060373|GRMZM2G172342|GRMZM2G016928|GRMZM2G030731|GRMZM2G078396|GRMZM2G121075|GRMZM2G081102|GRMZM2G011068|GRMZM2G087233|GRMZM2G116135
Zm_eQTL_HS22	biological process	GO:0009058	0.002629	0.051792	17	51	biosynthetic process	GRMZM5G805526|GRMZM2G075630|GRMZM2G058138|GRMZM2G130544|GRMZM2G060373|GRMZM2G172342|GRMZM2G016928|GRMZM2G030731|GRMZM2G078396|GRMZM2G121075|GRMZM2G081102|GRMZM2G110646|GRMZM2G011068|GRMZM2G087233|GRMZM2G028369|GRMZM2G154218|GRMZM2G116135
Zm_eQTL_HS22	biological process	GO:0044249	0.0011005	0.036133	17	51	cellular biosynthetic process	GRMZM5G805526|GRMZM2G075630|GRMZM2G058138|GRMZM2G130544|GRMZM2G060373|GRMZM2G172342|GRMZM2G016928|GRMZM2G030731|GRMZM2G078396|GRMZM2G121075|GRMZM2G081102|GRMZM2G110646|GRMZM2G011068|GRMZM2G087233|GRMZM2G028369|GRMZM2G154218|GRMZM2G116135
Zm_eQTL_HS22	cellular component	GO:0005737	0.00023726	0.0017794	17	32	cytoplasm	GRMZM5G805526|GRMZM2G075630|GRMZM2G058138|GRMZM2G130544|GRMZM2G073401|GRMZM2G060373|GRMZM2G172342|GRMZM2G016928|GRMZM2G030731|GRMZM2G071163|GRMZM2G078396|GRMZM2G121075|GRMZM2G081102|GRMZM2G011068|GRMZM2G087233|GRMZM2G154218|GRMZM2G116135
Zm_eQTL_HS22	biological process	GO:0010467	2.823e-06	0.00027806	17	51	gene expression	GRMZM5G805526|GRMZM2G075630|GRMZM2G058138|GRMZM2G130544|GRMZM2G060373|GRMZM2G172342|GRMZM2G016928|GRMZM2G030731|GRMZM2G078396|GRMZM2G126691|GRMZM2G121075|GRMZM2G081102|GRMZM2G011068|GRMZM2G023748|GRMZM2G087233|GRMZM2G154218|GRMZM2G116135
Zm_eQTL_HS22	biological process	GO:0044267	0.00047103	0.018559	21	51	cellular protein metabolic process	GRMZM2G097164|GRMZM5G805526|GRMZM2G459811|GRMZM2G058138|AC149828.2_FG002|GRMZM2G075630|GRMZM2G051288|GRMZM2G130544|GRMZM2G073401|GRMZM2G060373|GRMZM2G172342|GRMZM2G016928|GRMZM2G030731|GRMZM2G078396|GRMZM2G121075|GRMZM2G081102|GRMZM2G179308|GRMZM2G011068|GRMZM2G087233|GRMZM2G154218|GRMZM2G116135
Zm_eQTL_HS22	biological process	GO:0019538	0.0015338	0.043165	23	51	protein metabolic process	GRMZM2G097164|GRMZM5G805526|GRMZM2G459811|GRMZM2G058138|AC149828.2_FG002|GRMZM2G075630|GRMZM2G051288|GRMZM2G130544|GRMZM2G073401|GRMZM2G060373|GRMZM2G172342|GRMZM2G016928|GRMZM2G030731|GRMZM2G078396|GRMZM2G093776|GRMZM2G121075|GRMZM2G081102|GRMZM2G179308|GRMZM2G011068|GRMZM2G087233|GRMZM2G154218|GRMZM2G116135|GRMZM2G042164
Zm_eQTL_HS22	biological process	GO:0044260	0.0021177	0.050416	24	51	cellular macromolecule metabolic process	GRMZM2G097164|GRMZM5G805526|GRMZM2G459811|GRMZM2G058138|AC149828.2_FG002|GRMZM2G075630|GRMZM2G051288|GRMZM2G130544|GRMZM2G073401|GRMZM2G060373|GRMZM2G172342|GRMZM2G016928|GRMZM2G030731|GRMZM2G078396|GRMZM2G126691|GRMZM2G121075|GRMZM2G081102|GRMZM2G102181|GRMZM2G179308|GRMZM2G011068|GRMZM2G023748|GRMZM2G087233|GRMZM2G154218|GRMZM2G116135
Zm_eQTL_HS22	cellular component	GO:0044424	0.01105	0.044454	24	32	intracellular part	GRMZM2G097164|GRMZM5G805526|GRMZM2G058138|GRMZM2G075630|AC149828.2_FG002|GRMZM2G130544|GRMZM2G152059|GRMZM2G073401|GRMZM2G060373|GRMZM2G172342|GRMZM2G016928|GRMZM5G877388|GRMZM2G025924|GRMZM2G030731|GRMZM2G071163|GRMZM2G078396|GRMZM2G121075|GRMZM2G081102|GRMZM2G102181|GRMZM2G011068|GRMZM2G087233|GRMZM2G154218|GRMZM2G116135|GRMZM2G025812
Zm_eQTL_HS22	cellular component	GO:0005622	0.0077808	0.043767	27	32	intracellular	GRMZM2G097164|GRMZM5G805526|AC149828.2_FG002|GRMZM2G075630|GRMZM2G152059|GRMZM2G073401|GRMZM2G060373|GRMZM2G172342|GRMZM2G016928|GRMZM2G071163|AC197246.3_FG001|GRMZM2G027741|GRMZM2G011068|GRMZM2G087233|GRMZM2G154218|GRMZM2G116135|GRMZM2G058138|GRMZM2G130544|GRMZM2G025924|GRMZM5G877388|GRMZM2G078396|GRMZM2G030731|GRMZM2G121075|GRMZM2G081102|GRMZM2G102181|GRMZM2G101938|GRMZM2G025812
Zm_eQTL_HS22	biological process	GO:0043170	0.0023032	0.050416	27	51	macromolecule metabolic process	GRMZM2G168364|GRMZM2G097164|GRMZM5G805526|GRMZM2G459811|AC149828.2_FG002|GRMZM2G075630|GRMZM2G051288|GRMZM2G073401|GRMZM2G060373|GRMZM2G172342|GRMZM2G016928|GRMZM2G093776|GRMZM2G126691|GRMZM2G011068|GRMZM2G087233|GRMZM2G154218|GRMZM2G116135|GRMZM2G058138|GRMZM2G130544|GRMZM2G078396|GRMZM2G030731|GRMZM2G121075|GRMZM2G081102|GRMZM2G102181|GRMZM2G179308|GRMZM2G023748|GRMZM2G042164
Zm_eQTL_HS24	cellular component	GO:0030529	0.00026751	0.0044139	7	15	ribonucleoprotein complex	GRMZM2G168149|GRMZM2G366077|GRMZM2G176133|AC196489.3_FG002|GRMZM2G077851|GRMZM2G149649|GRMZM2G096123
Zm_eQTL_HS24	cellular component	GO:0005840	0.00016963	0.0044139	7	15	ribosome	GRMZM2G168149|GRMZM2G366077|GRMZM2G176133|AC196489.3_FG002|GRMZM2G077851|GRMZM2G149649|GRMZM2G096123
Zm_eQTL_HS24	molecular fuction	GO:0003735	0.00011531	0.010609	7	32	structural constituent of ribosome	GRMZM2G168149|GRMZM2G366077|GRMZM2G176133|AC196489.3_FG002|GRMZM2G077851|GRMZM2G149649|GRMZM2G096123
Zm_eQTL_HS24	biological process	GO:0006412	0.00089908	0.096587	7	26	translation	GRMZM2G168149|GRMZM2G366077|GRMZM2G176133|AC196489.3_FG002|GRMZM2G077851|GRMZM2G149649|GRMZM2G096123
Zm_eQTL_HS24	biological process	GO:0034645	0.0029179	0.096587	8	26	cellular macromolecule biosynthetic process	GRMZM2G168149|GRMZM2G366077|GRMZM2G176133|GRMZM2G112336|AC196489.3_FG002|GRMZM2G077851|GRMZM2G149649|GRMZM2G096123
Zm_eQTL_HS24	cellular component	GO:0044444	0.0016997	0.018696	8	15	cytoplasmic part	GRMZM2G168149|GRMZM2G366077|GRMZM2G176133|GRMZM5G836378|AC196489.3_FG002|GRMZM2G077851|GRMZM2G149649|GRMZM2G096123
Zm_eQTL_HS24	biological process	GO:0009059	0.0029674	0.096587	8	26	macromolecule biosynthetic process	GRMZM2G168149|GRMZM2G366077|GRMZM2G176133|GRMZM2G112336|AC196489.3_FG002|GRMZM2G077851|GRMZM2G149649|GRMZM2G096123
Zm_eQTL_HS24	molecular fuction	GO:0005198	0.00030495	0.014028	8	32	structural molecule activity	GRMZM2G168149|GRMZM2G704277|GRMZM2G366077|GRMZM2G176133|AC196489.3_FG002|GRMZM2G077851|GRMZM2G149649|GRMZM2G096123
Zm_eQTL_HS24	cellular component	GO:0005737	0.0024594	0.02029	9	15	cytoplasm	GRMZM2G168149|GRMZM2G366077|GRMZM2G176133|GRMZM5G836378|GRMZM2G162486|AC196489.3_FG002|GRMZM2G077851|GRMZM2G149649|GRMZM2G096123
Zm_eQTL_HS24	biological process	GO:0044249	0.0035742	0.096587	10	26	cellular biosynthetic process	GRMZM2G324669|GRMZM2G168149|GRMZM2G366077|GRMZM2G176133|GRMZM5G836378|GRMZM2G112336|AC196489.3_FG002|GRMZM2G077851|GRMZM2G149649|GRMZM2G096123
Zm_eQTL_HS24	biological process	GO:0009058	0.0017465	0.096587	11	26	biosynthetic process	GRMZM2G324669|GRMZM2G168149|GRMZM2G366077|GRMZM2G176133|GRMZM5G836378|GRMZM2G112336|AC196489.3_FG002|GRMZM2G077851|GRMZM2G075974|GRMZM2G149649|GRMZM2G096123
Zm_eQTL_HS26	molecular fuction	GO:0030554	0.0037132	0.040934	11	31	adenyl nucleotide binding	GRMZM5G832582|GRMZM2G082855|GRMZM2G125893|GRMZM2G119714|GRMZM2G158721|GRMZM2G099619|GRMZM2G360681|GRMZM2G310431|GRMZM2G043724|GRMZM2G177050|GRMZM2G178261
Zm_eQTL_HS26	molecular fuction	GO:0032559	0.0023639	0.040934	11	31	adenyl ribonucleotide binding	GRMZM5G832582|GRMZM2G082855|GRMZM2G125893|GRMZM2G119714|GRMZM2G158721|GRMZM2G099619|GRMZM2G360681|GRMZM2G310431|GRMZM2G043724|GRMZM2G177050|GRMZM2G178261
Zm_eQTL_HS26	molecular fuction	GO:0005524	0.0023419	0.040934	11	31	ATP binding	GRMZM5G832582|GRMZM2G082855|GRMZM2G125893|GRMZM2G119714|GRMZM2G158721|GRMZM2G099619|GRMZM2G360681|GRMZM2G310431|GRMZM2G043724|GRMZM2G177050|GRMZM2G178261
Zm_eQTL_HS26	molecular fuction	GO:0001882	0.0037212	0.040934	11	31	nucleoside binding	GRMZM5G832582|GRMZM2G082855|GRMZM2G125893|GRMZM2G119714|GRMZM2G158721|GRMZM2G099619|GRMZM2G360681|GRMZM2G310431|GRMZM2G043724|GRMZM2G177050|GRMZM2G178261
Zm_eQTL_HS26	molecular fuction	GO:0001883	0.0037132	0.040934	11	31	purine nucleoside binding	GRMZM5G832582|GRMZM2G082855|GRMZM2G125893|GRMZM2G119714|GRMZM2G158721|GRMZM2G099619|GRMZM2G360681|GRMZM2G310431|GRMZM2G043724|GRMZM2G177050|GRMZM2G178261
Zm_eQTL_HS26	molecular fuction	GO:0017076	0.0026299	0.040934	12	31	purine nucleotide binding	GRMZM5G832582|GRMZM2G082855|GRMZM2G125893|GRMZM2G119714|GRMZM2G158721|GRMZM2G099619|GRMZM2G360681|GRMZM2G310431|GRMZM2G043724|GRMZM2G177050|GRMZM2G178261|GRMZM5G853513
Zm_eQTL_HS26	molecular fuction	GO:0032555	0.0016323	0.040934	12	31	purine ribonucleotide binding	GRMZM5G832582|GRMZM2G082855|GRMZM2G125893|GRMZM2G119714|GRMZM2G158721|GRMZM2G099619|GRMZM2G360681|GRMZM2G310431|GRMZM2G043724|GRMZM2G177050|GRMZM2G178261|GRMZM5G853513
Zm_eQTL_HS26	molecular fuction	GO:0032553	0.0016323	0.040934	12	31	ribonucleotide binding	GRMZM5G832582|GRMZM2G082855|GRMZM2G125893|GRMZM2G119714|GRMZM2G158721|GRMZM2G099619|GRMZM2G360681|GRMZM2G310431|GRMZM2G043724|GRMZM2G177050|GRMZM2G178261|GRMZM5G853513
Zm_eQTL_HS26	molecular fuction	GO:0000166	0.0012075	0.040934	13	31	nucleotide binding	GRMZM2G130230|GRMZM2G119714|GRMZM2G043724|GRMZM2G177050|GRMZM5G853513|GRMZM5G832582|GRMZM2G082855|GRMZM2G125893|GRMZM2G158721|GRMZM2G360681|GRMZM2G099619|GRMZM2G310431|GRMZM2G178261
Zm_eQTL_HS27	biological process	GO:0051641	0.0047466	0.086098	5	40	cellular localization	GRMZM5G834205|GRMZM2G049055|GRMZM2G124732|AC209819.3_FG012|GRMZM2G062953
Zm_eQTL_HS27	biological process	GO:0070727	0.00098743	0.030117	5	40	cellular macromolecule localization	GRMZM5G834205|GRMZM2G049055|GRMZM2G124732|AC209819.3_FG012|GRMZM2G062953
Zm_eQTL_HS27	biological process	GO:0034613	0.00098743	0.030117	5	40	cellular protein localization	GRMZM5G834205|GRMZM2G049055|GRMZM2G124732|AC209819.3_FG012|GRMZM2G062953
Zm_eQTL_HS27	biological process	GO:0051649	0.0041956	0.086098	5	40	establishment of localization in cell	GRMZM5G834205|GRMZM2G049055|GRMZM2G124732|AC209819.3_FG012|GRMZM2G062953
Zm_eQTL_HS27	biological process	GO:0045184	0.0050206	0.086098	5	40	establishment of protein localization	GRMZM5G834205|GRMZM2G049055|GRMZM2G124732|AC209819.3_FG012|GRMZM2G062953
Zm_eQTL_HS27	biological process	GO:0006886	0.00082805	0.030117	5	40	intracellular protein transport	GRMZM5G834205|GRMZM2G049055|GRMZM2G124732|AC209819.3_FG012|GRMZM2G062953
Zm_eQTL_HS27	biological process	GO:0046907	0.0016568	0.040426	5	40	intracellular transport	GRMZM5G834205|GRMZM2G049055|GRMZM2G124732|AC209819.3_FG012|GRMZM2G062953
Zm_eQTL_HS27	biological process	GO:0008104	0.0056457	0.086098	5	40	protein localization	GRMZM5G834205|GRMZM2G049055|GRMZM2G124732|AC209819.3_FG012|GRMZM2G062953
Zm_eQTL_HS27	biological process	GO:0015031	0.0050206	0.086098	5	40	protein transport	GRMZM5G834205|GRMZM2G049055|GRMZM2G124732|AC209819.3_FG012|GRMZM2G062953
Zm_eQTL_HS27	biological process	GO:0051234	0.00013336	0.012506	15	40	establishment of localization	GRMZM2G012434|GRMZM2G049055|GRMZM2G126260|AC209819.3_FG012|GRMZM2G092125|GRMZM2G332505|GRMZM2G062953|GRMZM2G019404|GRMZM5G834205|GRMZM2G014994|GRMZM2G135186|GRMZM2G006894|GRMZM2G122251|GRMZM2G124732|GRMZM5G887216
Zm_eQTL_HS27	biological process	GO:0051179	0.00015377	0.012506	15	40	localization	GRMZM2G012434|GRMZM2G049055|GRMZM2G126260|AC209819.3_FG012|GRMZM2G092125|GRMZM2G332505|GRMZM2G062953|GRMZM2G019404|GRMZM5G834205|GRMZM2G014994|GRMZM2G135186|GRMZM2G006894|GRMZM2G122251|GRMZM2G124732|GRMZM5G887216
Zm_eQTL_HS27	biological process	GO:0006810	0.00013336	0.012506	15	40	transport	GRMZM2G012434|GRMZM2G049055|GRMZM2G126260|AC209819.3_FG012|GRMZM2G092125|GRMZM2G332505|GRMZM2G062953|GRMZM2G019404|GRMZM5G834205|GRMZM2G014994|GRMZM2G135186|GRMZM2G006894|GRMZM2G122251|GRMZM2G124732|GRMZM5G887216
Zm_eQTL_HS28	biological process	GO:0034641	0.02562	0.086467	5	14	cellular nitrogen compound metabolic process	GRMZM2G556131|GRMZM2G478709|GRMZM2G136283|GRMZM2G412604|GRMZM2G081462
Zm_eQTL_HS28	biological process	GO:0006807	0.030389	0.087287	5	14	nitrogen compound metabolic process	GRMZM2G556131|GRMZM2G478709|GRMZM2G136283|GRMZM2G412604|GRMZM2G081462
Zm_eQTL_HS28	biological process	GO:0044249	0.012884	0.069573	6	14	cellular biosynthetic process	GRMZM2G092719|GRMZM2G556131|GRMZM2G180724|GRMZM2G054201|GRMZM2G136283|GRMZM2G081462
Zm_eQTL_HS28	biological process	GO:0009058	0.0040021	0.052497	7	14	biosynthetic process	GRMZM2G092719|GRMZM2G556131|GRMZM2G180724|GRMZM2G054201|GRMZM2G136283|GRMZM2G412604|GRMZM2G081462
Zm_eQTL_HS3	molecular fuction	GO:0016773	0.0051174	0.037396	8	35	phosphotransferase activity, alcohol group as acceptor	GRMZM2G378852|GRMZM2G106389|GRMZM2G146553|GRMZM2G144028|GRMZM2G109566|GRMZM2G171822|GRMZM2G040511|GRMZM2G011526
Zm_eQTL_HS3	biological process	GO:0006468	0.0039947	0.059242	8	31	protein amino acid phosphorylation	GRMZM2G378852|GRMZM2G106389|GRMZM2G146553|GRMZM2G144028|GRMZM2G109566|GRMZM2G171822|GRMZM2G040511|GRMZM2G011526
Zm_eQTL_HS3	molecular fuction	GO:0004672	0.0018262	0.028846	8	35	protein kinase activity	GRMZM2G378852|GRMZM2G106389|GRMZM2G146553|GRMZM2G144028|GRMZM2G109566|GRMZM2G171822|GRMZM2G040511|GRMZM2G011526
Zm_eQTL_HS3	molecular fuction	GO:0004674	0.001155	0.028846	8	35	protein serine/threonine kinase activity	GRMZM2G378852|GRMZM2G106389|GRMZM2G146553|GRMZM2G144028|GRMZM2G109566|GRMZM2G171822|GRMZM2G040511|GRMZM2G011526
Zm_eQTL_HS3	molecular fuction	GO:0016301	0.0016727	0.028846	9	35	kinase activity	GRMZM2G378852|GRMZM2G106389|GRMZM2G146553|GRMZM2G144028|GRMZM2G109566|GRMZM2G412611|GRMZM2G171822|GRMZM2G040511|GRMZM2G011526
Zm_eQTL_HS3	biological process	GO:0043412	0.0059172	0.059242	9	31	macromolecule modification	GRMZM2G378852|GRMZM2G106389|GRMZM2G146553|GRMZM2G144028|GRMZM2G053722|GRMZM2G109566|GRMZM2G171822|GRMZM2G040511|GRMZM2G011526
Zm_eQTL_HS3	biological process	GO:0016310	0.0022903	0.054966	9	31	phosphorylation	GRMZM2G378852|GRMZM2G106389|GRMZM2G146553|GRMZM2G144028|GRMZM2G109566|GRMZM2G412611|GRMZM2G171822|GRMZM2G040511|GRMZM2G011526
Zm_eQTL_HS3	biological process	GO:0043687	0.0032678	0.059242	9	31	post-translational protein modification	GRMZM2G378852|GRMZM2G106389|GRMZM2G146553|GRMZM2G144028|GRMZM2G053722|GRMZM2G109566|GRMZM2G171822|GRMZM2G040511|GRMZM2G011526
Zm_eQTL_HS3	biological process	GO:0006464	0.0047372	0.059242	9	31	protein modification process	GRMZM2G378852|GRMZM2G106389|GRMZM2G146553|GRMZM2G144028|GRMZM2G053722|GRMZM2G109566|GRMZM2G171822|GRMZM2G040511|GRMZM2G011526
Zm_eQTL_HS3	molecular fuction	GO:0016772	0.0063158	0.04	9	35	transferase activity, transferring phosphorus-containing groups	GRMZM2G378852|GRMZM2G106389|GRMZM2G146553|GRMZM2G144028|GRMZM2G109566|GRMZM2G412611|GRMZM2G171822|GRMZM2G040511|GRMZM2G011526
Zm_eQTL_HS3	biological process	GO:0006796	0.00098605	0.054966	10	31	phosphate metabolic process	GRMZM2G378852|GRMZM2G106389|GRMZM2G146553|GRMZM2G144028|GRMZM2G053722|GRMZM2G109566|GRMZM2G412611|GRMZM2G171822|GRMZM2G040511|GRMZM2G011526
Zm_eQTL_HS3	biological process	GO:0006793	0.00098991	0.054966	10	31	phosphorus metabolic process	GRMZM2G378852|GRMZM2G106389|GRMZM2G146553|GRMZM2G144028|GRMZM2G053722|GRMZM2G109566|GRMZM2G412611|GRMZM2G171822|GRMZM2G040511|GRMZM2G011526
Zm_eQTL_HS3	molecular fuction	GO:0030554	0.0034397	0.029775	12	35	adenyl nucleotide binding	GRMZM2G087598|GRMZM2G030299|GRMZM2G378852|GRMZM2G106389|GRMZM2G129147|GRMZM2G146553|GRMZM2G144028|GRMZM2G109566|GRMZM2G412611|GRMZM2G171822|GRMZM2G040511|GRMZM2G011526
Zm_eQTL_HS3	molecular fuction	GO:0032559	0.0021255	0.028846	12	35	adenyl ribonucleotide binding	GRMZM2G087598|GRMZM2G030299|GRMZM2G378852|GRMZM2G106389|GRMZM2G129147|GRMZM2G146553|GRMZM2G144028|GRMZM2G109566|GRMZM2G412611|GRMZM2G171822|GRMZM2G040511|GRMZM2G011526
Zm_eQTL_HS3	molecular fuction	GO:0005524	0.0021044	0.028846	12	35	ATP binding	GRMZM2G087598|GRMZM2G030299|GRMZM2G378852|GRMZM2G106389|GRMZM2G129147|GRMZM2G146553|GRMZM2G144028|GRMZM2G109566|GRMZM2G412611|GRMZM2G171822|GRMZM2G040511|GRMZM2G011526
Zm_eQTL_HS3	molecular fuction	GO:0001882	0.0034476	0.029775	12	35	nucleoside binding	GRMZM2G087598|GRMZM2G030299|GRMZM2G378852|GRMZM2G106389|GRMZM2G129147|GRMZM2G146553|GRMZM2G144028|GRMZM2G109566|GRMZM2G412611|GRMZM2G171822|GRMZM2G040511|GRMZM2G011526
Zm_eQTL_HS3	molecular fuction	GO:0001883	0.0034397	0.029775	12	35	purine nucleoside binding	GRMZM2G087598|GRMZM2G030299|GRMZM2G378852|GRMZM2G106389|GRMZM2G129147|GRMZM2G146553|GRMZM2G144028|GRMZM2G109566|GRMZM2G412611|GRMZM2G171822|GRMZM2G040511|GRMZM2G011526
Zm_eQTL_HS3	molecular fuction	GO:0000166	0.0043507	0.034443	13	35	nucleotide binding	GRMZM2G087598|GRMZM2G378852|GRMZM2G109566|GRMZM2G144028|GRMZM2G171822|GRMZM2G412611|GRMZM2G003157|GRMZM2G011526|GRMZM2G030299|GRMZM2G106389|GRMZM2G146553|GRMZM2G129147|GRMZM2G040511
Zm_eQTL_HS3	molecular fuction	GO:0017076	0.0027227	0.029775	13	35	purine nucleotide binding	GRMZM2G087598|GRMZM2G378852|GRMZM2G109566|GRMZM2G144028|GRMZM2G171822|GRMZM2G412611|GRMZM2G003157|GRMZM2G011526|GRMZM2G030299|GRMZM2G106389|GRMZM2G146553|GRMZM2G129147|GRMZM2G040511
Zm_eQTL_HS3	molecular fuction	GO:0032555	0.0016472	0.028846	13	35	purine ribonucleotide binding	GRMZM2G087598|GRMZM2G378852|GRMZM2G109566|GRMZM2G144028|GRMZM2G171822|GRMZM2G412611|GRMZM2G003157|GRMZM2G011526|GRMZM2G030299|GRMZM2G106389|GRMZM2G146553|GRMZM2G129147|GRMZM2G040511
Zm_eQTL_HS3	molecular fuction	GO:0032553	0.0016472	0.028846	13	35	ribonucleotide binding	GRMZM2G087598|GRMZM2G378852|GRMZM2G109566|GRMZM2G144028|GRMZM2G171822|GRMZM2G412611|GRMZM2G003157|GRMZM2G011526|GRMZM2G030299|GRMZM2G106389|GRMZM2G146553|GRMZM2G129147|GRMZM2G040511
Zm_eQTL_HS32	biological process	GO:0009058	0.0023808	0.062921	6	10	biosynthetic process	GRMZM2G111642|GRMZM2G143234|GRMZM2G181153|GRMZM2G390889|GRMZM2G045921|GRMZM2G109472
Zm_eQTL_HS32	biological process	GO:0044249	0.0015654	0.062921	6	10	cellular biosynthetic process	GRMZM2G111642|GRMZM2G143234|GRMZM2G181153|GRMZM2G390889|GRMZM2G045921|GRMZM2G109472
Zm_eQTL_HS34	cellular component	GO:0009538	1.4074e-12	7.2714e-12	5	18	photosystem I reaction center	GRMZM2G026015|GRMZM2G094224|GRMZM2G013342|GRMZM2G085646|GRMZM2G016066
Zm_eQTL_HS34	cellular component	GO:0009523	1.4698e-08	5.1597e-08	5	18	photosystem II	AC190623.3_FG001|GRMZM2G016677|GRMZM2G047954|GRMZM2G472852|GRMZM2G134130
Zm_eQTL_HS34	cellular component	GO:0009522	2.0801e-15	1.2897e-14	7	18	photosystem I	GRMZM2G080107|GRMZM2G026015|GRMZM2G329047|GRMZM2G094224|GRMZM2G013342|GRMZM2G085646|GRMZM2G016066
Zm_eQTL_HS34	biological process	GO:0055114	0.0032864	0.03514	9	32	oxidation reduction	GRMZM2G039723|GRMZM2G006791|GRMZM2G347056|GRMZM2G043109|GRMZM2G337113|GRMZM2G105644|GRMZM2G012966|GRMZM2G171390|GRMZM2G397247
Zm_eQTL_HS34	molecular fuction	GO:0016491	0.00040911	0.010125	9	27	oxidoreductase activity	GRMZM2G039723|GRMZM2G006791|GRMZM2G347056|GRMZM2G043109|GRMZM2G337113|GRMZM2G105644|GRMZM2G012966|GRMZM2G171390|GRMZM2G397247
Zm_eQTL_HS34	cellular component	GO:0034357	7.48e-21	1.1594e-19	12	18	photosynthetic membrane	GRMZM2G080107|AC190623.3_FG001|GRMZM2G026015|GRMZM2G329047|GRMZM2G094224|GRMZM2G013342|GRMZM2G085646|GRMZM2G016677|GRMZM2G047954|GRMZM2G016066|GRMZM2G472852|GRMZM2G134130
Zm_eQTL_HS34	cellular component	GO:0009521	1.1336e-22	3.5141e-21	12	18	photosystem	GRMZM2G080107|AC190623.3_FG001|GRMZM2G026015|GRMZM2G329047|GRMZM2G094224|GRMZM2G013342|GRMZM2G085646|GRMZM2G016677|GRMZM2G047954|GRMZM2G016066|GRMZM2G472852|GRMZM2G134130
Zm_eQTL_HS34	cellular component	GO:0009579	2.2975e-20	1.7806e-19	12	18	thylakoid	GRMZM2G080107|AC190623.3_FG001|GRMZM2G026015|GRMZM2G329047|GRMZM2G094224|GRMZM2G013342|GRMZM2G085646|GRMZM2G016677|GRMZM2G047954|GRMZM2G016066|GRMZM2G472852|GRMZM2G134130
Zm_eQTL_HS34	cellular component	GO:0044436	1.5991e-20	1.6524e-19	12	18	thylakoid part	GRMZM2G080107|AC190623.3_FG001|GRMZM2G026015|GRMZM2G329047|GRMZM2G094224|GRMZM2G013342|GRMZM2G085646|GRMZM2G016677|GRMZM2G047954|GRMZM2G016066|GRMZM2G472852|GRMZM2G134130
Zm_eQTL_HS34	cellular component	GO:0032991	1.9864e-05	5.5981e-05	13	18	macromolecular complex	AC190623.3_FG001|GRMZM2G329047|GRMZM2G016677|GRMZM2G047954|GRMZM2G472852|GRMZM2G016066|GRMZM2G080107|GRMZM2G026015|GRMZM2G013342|GRMZM2G094224|GRMZM2G085646|GRMZM2G012966|GRMZM2G134130
Zm_eQTL_HS34	biological process	GO:0015979	3.7529e-21	5.2166e-19	13	32	photosynthesis	GRMZM2G329047|GRMZM2G016677|GRMZM2G047954|GRMZM2G043109|GRMZM2G472852|GRMZM2G016066|GRMZM2G080107|GRMZM2G026015|GRMZM2G013342|GRMZM2G094224|GRMZM2G085646|GRMZM2G105644|GRMZM2G134130
Zm_eQTL_HS34	cellular component	GO:0043234	6.2282e-09	2.7582e-08	13	18	protein complex	AC190623.3_FG001|GRMZM2G329047|GRMZM2G016677|GRMZM2G047954|GRMZM2G472852|GRMZM2G016066|GRMZM2G080107|GRMZM2G026015|GRMZM2G013342|GRMZM2G094224|GRMZM2G085646|GRMZM2G012966|GRMZM2G134130
Zm_eQTL_HS34	cellular component	GO:0044425	1.498e-08	5.1597e-08	15	18	membrane part	AC190623.3_FG001|GRMZM2G329047|GRMZM2G174107|GRMZM2G016677|GRMZM2G047954|GRMZM2G479760|GRMZM2G472852|GRMZM2G016066|GRMZM2G080107|GRMZM2G026015|GRMZM2G094224|GRMZM2G013342|GRMZM2G085646|GRMZM2G337113|GRMZM2G134130
Zm_eQTL_HS34	cellular component	GO:0016020	1.4719e-05	4.5627e-05	16	18	membrane	AC190623.3_FG001|GRMZM2G329047|GRMZM2G174107|GRMZM2G016677|GRMZM2G047954|GRMZM2G479760|GRMZM2G472852|GRMZM2G016066|GRMZM2G080107|GRMZM2G026015|GRMZM2G094224|GRMZM2G013342|GRMZM2G005859|GRMZM2G085646|GRMZM2G337113|GRMZM2G134130
Zm_eQTL_HS34	biological process	GO:0044237	0.0027517	0.031874	21	32	cellular metabolic process	GRMZM2G329047|GRMZM2G015967|GRMZM2G016677|GRMZM2G047954|GRMZM2G043109|GRMZM2G472852|GRMZM2G016066|GRMZM2G397247|GRMZM2G000660|GRMZM2G080107|GRMZM2G026015|GRMZM2G039723|GRMZM2G094224|GRMZM2G013342|GRMZM2G085646|GRMZM2G347056|GRMZM2G052926|GRMZM2G337113|GRMZM2G105644|GRMZM2G012966|GRMZM2G134130
Zm_eQTL_HS34	biological process	GO:0008152	0.00082604	0.014352	28	32	metabolic process	GRMZM2G329047|GRMZM2G016677|GRMZM2G079236|GRMZM2G047954|GRMZM2G005886|GRMZM2G043109|GRMZM2G472852|GRMZM2G397247|GRMZM2G085646|GRMZM2G105644|GRMZM2G026024|GRMZM2G134130|GRMZM2G064841|GRMZM2G006791|GRMZM2G015967|GRMZM2G016066|GRMZM2G000660|GRMZM2G080107|GRMZM2G039723|GRMZM2G026015|GRMZM2G013342|GRMZM2G094224|GRMZM2G347056|GRMZM2G082664|GRMZM2G052926|GRMZM2G337113|GRMZM2G012966|GRMZM2G171390
Zm_eQTL_HS35	molecular fuction	GO:0003916	0.00084577	0.011572	5	235	DNA topoisomerase activity	GRMZM2G135337|GRMZM2G164835|GRMZM2G154839|GRMZM2G021270|GRMZM2G070765
Zm_eQTL_HS35	biological process	GO:0006265	0.0008206	0.043287	5	163	DNA topological change	GRMZM2G135337|GRMZM2G164835|GRMZM2G154839|GRMZM2G021270|GRMZM2G070765
Zm_eQTL_HS35	biological process	GO:0071103	0.0011957	0.056063	9	163	DNA conformation change	GRMZM2G158526|GRMZM2G135337|GRMZM2G130079|GRMZM2G164835|GRMZM2G042047|GRMZM2G154839|GRMZM2G021270|GRMZM2G070765|GRMZM2G046055
Zm_eQTL_HS35	molecular fuction	GO:0004386	1.9741e-08	4.9517e-07	14	235	helicase activity	GRMZM2G071025|GRMZM2G137968|AC235535.1_FG001|GRMZM2G090963|GRMZM2G035068|GRMZM2G467799|GRMZM2G121871|GRMZM2G399212|GRMZM2G117060|GRMZM2G148249|GRMZM2G154839|GRMZM2G010085|GRMZM2G428242|GRMZM2G154946
Zm_eQTL_HS35	biological process	GO:0006259	0.00038326	0.023105	15	163	DNA metabolic process	GRMZM2G137968|GRMZM2G136219|GRMZM2G135337|GRMZM2G078204|GRMZM2G164835|GRMZM2G090963|GRMZM2G388915|GRMZM2G021674|GRMZM2G124876|GRMZM2G070765|GRMZM2G141948|GRMZM2G163658|GRMZM2G021270|GRMZM2G154839|GRMZM2G136665
Zm_eQTL_HS35	molecular fuction	GO:0003777	1.1428e-14	6.8796e-13	16	235	microtubule motor activity	GRMZM2G136838|GRMZM2G136219|GRMZM5G887077|GRMZM2G026560|GRMZM2G451231|GRMZM2G300709|GRMZM2G083475|GRMZM5G817395|GRMZM2G105770|GRMZM2G113652|GRMZM2G024576|GRMZM2G400223|GRMZM2G150984|GRMZM2G157616|GRMZM2G176047|GRMZM2G323622
Zm_eQTL_HS35	biological process	GO:0007018	1.0193e-13	4.3016e-11	17	163	microtubule-based movement	GRMZM2G136838|GRMZM2G136219|GRMZM5G887077|GRMZM2G026560|GRMZM2G451231|GRMZM2G300709|GRMZM2G073888|GRMZM2G083475|GRMZM5G817395|GRMZM2G105770|GRMZM2G113652|GRMZM2G024576|GRMZM2G400223|GRMZM2G150984|GRMZM2G157616|GRMZM2G176047|GRMZM2G323622
Zm_eQTL_HS35	molecular fuction	GO:0003774	1.4591e-13	7.3198e-12	17	235	motor activity	GRMZM2G136838|GRMZM2G136219|GRMZM5G887077|GRMZM2G026560|GRMZM2G451231|GRMZM2G300709|GRMZM2G083475|GRMZM5G817395|GRMZM2G105770|GRMZM2G113652|GRMZM2G024576|GRMZM2G449909|GRMZM2G400223|GRMZM2G150984|GRMZM2G157616|GRMZM2G176047|GRMZM2G323622
Zm_eQTL_HS35	biological process	GO:0007017	5.842e-13	1.2327e-10	18	163	microtubule-based process	GRMZM2G136838|GRMZM2G136219|GRMZM5G887077|GRMZM2G026560|GRMZM2G451231|GRMZM2G300709|GRMZM2G073888|GRMZM2G083475|GRMZM5G817395|GRMZM2G105770|GRMZM2G113652|GRMZM2G024576|GRMZM2G400223|GRMZM2G164580|GRMZM2G150984|GRMZM2G157616|GRMZM2G176047|GRMZM2G323622
Zm_eQTL_HS35	molecular fuction	GO:0017111	7.5786e-17	7.6038e-15	48	235	nucleoside-triphosphatase activity	GRMZM2G137968|GRMZM2G136838|GRMZM2G350626|GRMZM2G071025|GRMZM2G026560|GRMZM5G887077|GRMZM2G136219|GRMZM2G005592|GRMZM2G035068|GRMZM2G124876|GRMZM2G105770|GRMZM2G113652|GRMZM2G398288|GRMZM2G467799|GRMZM2G121871|GRMZM2G022777|GRMZM2G415529|GRMZM2G449909|GRMZM2G400223|GRMZM2G399212|GRMZM2G075051|GRMZM2G414002|GRMZM2G010085|GRMZM2G176047|GRMZM2G323622|GRMZM2G154946|GRMZM2G451231|AC235535.1_FG001|GRMZ…
Zm_eQTL_HS35	molecular fuction	GO:0016462	4.5873e-16	3.4519e-14	48	235	pyrophosphatase activity	GRMZM2G137968|GRMZM2G136838|GRMZM2G350626|GRMZM2G071025|GRMZM2G026560|GRMZM5G887077|GRMZM2G136219|GRMZM2G005592|GRMZM2G035068|GRMZM2G124876|GRMZM2G105770|GRMZM2G113652|GRMZM2G398288|GRMZM2G467799|GRMZM2G121871|GRMZM2G022777|GRMZM2G415529|GRMZM2G449909|GRMZM2G400223|GRMZM2G399212|GRMZM2G075051|GRMZM2G414002|GRMZM2G010085|GRMZM2G176047|GRMZM2G323622|GRMZM2G154946|GRMZM2G451231|AC235535.1_FG001|GRMZ…
Zm_eQTL_HS35	molecular fuction	GO:0005515	0.0013978	0.01753	50	235	protein binding	GRMZM2G166089|GRMZM2G092947|GRMZM2G070765|GRMZM2G409224|GRMZM2G075051|GRMZM2G058407|GRMZM2G146267|GRMZM2G461278|GRMZM2G350447|GRMZM2G176651|GRMZM2G347808|GRMZM2G447447|GRMZM2G114113|GRMZM2G363253|GRMZM2G019971|GRMZM2G059865|GRMZM2G089819|GRMZM2G097726|GRMZM2G152328|GRMZM2G388253|GRMZM2G148249|GRMZM2G131525|GRMZM2G085266|GRMZM2G110406|GRMZM2G005592|GRMZM2G105770|GRMZM2G087482|GRMZM2G038050|GRMZM2G…
Zm_eQTL_HS35	molecular fuction	GO:0016817	1.045e-17	1.5727e-15	51	235	hydrolase activity, acting on acid anhydrides	GRMZM2G071025|GRMZM2G136219|GRMZM5G887077|GRMZM2G026560|GRMZM2G113652|GRMZM2G467799|GRMZM2G121871|GRMZM2G022777|GRMZM2G415529|GRMZM2G400223|GRMZM2G399212|GRMZM2G075051|GRMZM2G010085|GRMZM2G176047|GRMZM2G323622|GRMZM2G034876|AC235535.1_FG001|GRMZM2G451231|GRMZM2G090887|GRMZM2G024576|GRMZM2G135236|GRMZM2G117060|GRMZM2G148249|GRMZM2G157616|GRMZM2G136665|GRMZM2G428242|GRMZM2G350626|GRMZM2G136838|GRMZ…
Zm_eQTL_HS35	molecular fuction	GO:0016818	8.3989e-18	1.5727e-15	51	235	hydrolase activity, acting on acid anhydrides, in phosphorus-containing anhydrides	GRMZM2G071025|GRMZM2G136219|GRMZM5G887077|GRMZM2G026560|GRMZM2G113652|GRMZM2G467799|GRMZM2G121871|GRMZM2G022777|GRMZM2G415529|GRMZM2G400223|GRMZM2G399212|GRMZM2G075051|GRMZM2G010085|GRMZM2G176047|GRMZM2G323622|GRMZM2G034876|AC235535.1_FG001|GRMZM2G451231|GRMZM2G090887|GRMZM2G024576|GRMZM2G135236|GRMZM2G117060|GRMZM2G148249|GRMZM2G157616|GRMZM2G136665|GRMZM2G428242|GRMZM2G350626|GRMZM2G136838|GRMZ…
Zm_eQTL_HS35	molecular fuction	GO:0030554	1.3297e-07	2.3786e-06	66	235	adenyl nucleotide binding	GRMZM2G071025|GRMZM2G026560|GRMZM2G136219|GRMZM5G887077|GRMZM2G105750|GRMZM2G159756|GRMZM2G116086|GRMZM2G070765|GRMZM2G113652|GRMZM2G467799|GRMZM2G121871|GRMZM2G022777|GRMZM2G415529|GRMZM2G400223|GRMZM2G399212|GRMZM2G075051|GRMZM2G102944|GRMZM2G025340|GRMZM2G021270|GRMZM2G461278|GRMZM2G447447|GRMZM2G010085|GRMZM2G168706|GRMZM2G176047|GRMZM2G323622|GRMZM2G034876|GRMZM2G135337|GRMZM2G451231|AC23553…
Zm_eQTL_HS35	molecular fuction	GO:0032559	1.5119e-08	4.5508e-07	66	235	adenyl ribonucleotide binding	GRMZM2G071025|GRMZM2G026560|GRMZM2G136219|GRMZM5G887077|GRMZM2G105750|GRMZM2G159756|GRMZM2G116086|GRMZM2G070765|GRMZM2G113652|GRMZM2G467799|GRMZM2G121871|GRMZM2G022777|GRMZM2G415529|GRMZM2G400223|GRMZM2G399212|GRMZM2G075051|GRMZM2G102944|GRMZM2G025340|GRMZM2G021270|GRMZM2G461278|GRMZM2G447447|GRMZM2G010085|GRMZM2G168706|GRMZM2G176047|GRMZM2G323622|GRMZM2G034876|GRMZM2G135337|GRMZM2G451231|AC23553…
Zm_eQTL_HS35	molecular fuction	GO:0005524	1.4445e-08	4.5508e-07	66	235	ATP binding	GRMZM2G071025|GRMZM2G026560|GRMZM2G136219|GRMZM5G887077|GRMZM2G105750|GRMZM2G159756|GRMZM2G116086|GRMZM2G070765|GRMZM2G113652|GRMZM2G467799|GRMZM2G121871|GRMZM2G022777|GRMZM2G415529|GRMZM2G400223|GRMZM2G399212|GRMZM2G075051|GRMZM2G102944|GRMZM2G025340|GRMZM2G021270|GRMZM2G461278|GRMZM2G447447|GRMZM2G010085|GRMZM2G168706|GRMZM2G176047|GRMZM2G323622|GRMZM2G034876|GRMZM2G135337|GRMZM2G451231|AC23553…
Zm_eQTL_HS35	molecular fuction	GO:0001882	1.3434e-07	2.3786e-06	66	235	nucleoside binding	GRMZM2G071025|GRMZM2G026560|GRMZM2G136219|GRMZM5G887077|GRMZM2G105750|GRMZM2G159756|GRMZM2G116086|GRMZM2G070765|GRMZM2G113652|GRMZM2G467799|GRMZM2G121871|GRMZM2G022777|GRMZM2G415529|GRMZM2G400223|GRMZM2G399212|GRMZM2G075051|GRMZM2G102944|GRMZM2G025340|GRMZM2G021270|GRMZM2G461278|GRMZM2G447447|GRMZM2G010085|GRMZM2G168706|GRMZM2G176047|GRMZM2G323622|GRMZM2G034876|GRMZM2G135337|GRMZM2G451231|AC23553…
Zm_eQTL_HS35	molecular fuction	GO:0001883	1.3297e-07	2.3786e-06	66	235	purine nucleoside binding	GRMZM2G071025|GRMZM2G026560|GRMZM2G136219|GRMZM5G887077|GRMZM2G105750|GRMZM2G159756|GRMZM2G116086|GRMZM2G070765|GRMZM2G113652|GRMZM2G467799|GRMZM2G121871|GRMZM2G022777|GRMZM2G415529|GRMZM2G400223|GRMZM2G399212|GRMZM2G075051|GRMZM2G102944|GRMZM2G025340|GRMZM2G021270|GRMZM2G461278|GRMZM2G447447|GRMZM2G010085|GRMZM2G168706|GRMZM2G176047|GRMZM2G323622|GRMZM2G034876|GRMZM2G135337|GRMZM2G451231|AC23553…
Zm_eQTL_HS35	molecular fuction	GO:0016787	5.3435e-08	1.2328e-06	72	235	hydrolase activity	GRMZM2G071025|GRMZM2G136219|GRMZM5G887077|GRMZM2G026560|GRMZM2G379286|GRMZM2G101693|GRMZM2G021674|GRMZM2G113652|GRMZM2G467799|GRMZM2G121871|GRMZM2G090715|GRMZM2G022777|GRMZM2G415529|GRMZM2G400223|GRMZM2G399212|GRMZM2G075051|GRMZM2G138128|GRMZM2G350447|GRMZM2G010085|GRMZM2G176047|GRMZM2G323622|GRMZM2G318849|GRMZM2G034876|GRMZM2G451231|AC235535.1_FG001|GRMZM2G090887|GRMZM2G388915|GRMZM2G319798|GRMZ…
Zm_eQTL_HS35	molecular fuction	GO:0017076	5.7338e-08	1.2328e-06	72	235	purine nucleotide binding	GRMZM2G071025|GRMZM2G026560|GRMZM2G136219|GRMZM5G887077|GRMZM2G105750|GRMZM2G159756|GRMZM2G070765|GRMZM2G116086|GRMZM2G113652|GRMZM2G467799|GRMZM2G121871|GRMZM2G090715|GRMZM2G022777|GRMZM2G415529|GRMZM2G400223|GRMZM2G399212|GRMZM2G102944|GRMZM2G075051|GRMZM2G025340|GRMZM2G021270|GRMZM2G461278|GRMZM2G447447|GRMZM2G010085|GRMZM2G168706|GRMZM2G176047|GRMZM2G323622|GRMZM2G034876|GRMZM2G135337|GRMZM2G…
Zm_eQTL_HS35	molecular fuction	GO:0032555	5.8339e-09	2.195e-07	72	235	purine ribonucleotide binding	GRMZM2G071025|GRMZM2G026560|GRMZM2G136219|GRMZM5G887077|GRMZM2G105750|GRMZM2G159756|GRMZM2G070765|GRMZM2G116086|GRMZM2G113652|GRMZM2G467799|GRMZM2G121871|GRMZM2G090715|GRMZM2G022777|GRMZM2G415529|GRMZM2G400223|GRMZM2G399212|GRMZM2G102944|GRMZM2G075051|GRMZM2G025340|GRMZM2G021270|GRMZM2G461278|GRMZM2G447447|GRMZM2G010085|GRMZM2G168706|GRMZM2G176047|GRMZM2G323622|GRMZM2G034876|GRMZM2G135337|GRMZM2G…
Zm_eQTL_HS35	molecular fuction	GO:0032553	5.8339e-09	2.195e-07	72	235	ribonucleotide binding	GRMZM2G071025|GRMZM2G026560|GRMZM2G136219|GRMZM5G887077|GRMZM2G105750|GRMZM2G159756|GRMZM2G070765|GRMZM2G116086|GRMZM2G113652|GRMZM2G467799|GRMZM2G121871|GRMZM2G090715|GRMZM2G022777|GRMZM2G415529|GRMZM2G400223|GRMZM2G399212|GRMZM2G102944|GRMZM2G075051|GRMZM2G025340|GRMZM2G021270|GRMZM2G461278|GRMZM2G447447|GRMZM2G010085|GRMZM2G168706|GRMZM2G176047|GRMZM2G323622|GRMZM2G034876|GRMZM2G135337|GRMZM2G…
Zm_eQTL_HS35	molecular fuction	GO:0000166	1.8305e-08	4.9517e-07	76	235	nucleotide binding	GRMZM2G071025|GRMZM2G026560|GRMZM2G136219|GRMZM5G887077|GRMZM2G105750|GRMZM2G159756|GRMZM2G070765|GRMZM2G116086|GRMZM2G113652|GRMZM2G467799|GRMZM2G121871|GRMZM2G090715|GRMZM2G022777|GRMZM2G415529|GRMZM2G400223|GRMZM2G399212|GRMZM2G102944|GRMZM2G075051|GRMZM2G025340|GRMZM2G021270|GRMZM2G461278|GRMZM2G447447|GRMZM2G010085|GRMZM2G168706|GRMZM2G176047|GRMZM2G323622|GRMZM2G034876|GRMZM2G135337|GRMZM2G…
Zm_eQTL_HS35	biological process	GO:0009987	0.00015515	0.010912	110	163	cellular process	GRMZM5G887077|GRMZM2G136219|GRMZM2G174589|GRMZM2G007385|GRMZM2G042047|GRMZM2G112072|GRMZM2G105750|GRMZM2G159756|GRMZM2G021674|GRMZM2G116086|GRMZM2G166089|GRMZM2G152686|GRMZM2G113652|GRMZM2G021270|GRMZM2G027663|GRMZM2G461278|GRMZM2G350447|GRMZM2G129817|GRMZM2G347808|GRMZM2G146240|GRMZM2G010085|GRMZM2G176047|GRMZM2G114113|GRMZM2G135337|GRMZM2G451231|AC235535.1_FG001|GRMZM2G388915|GRMZM2G059865|GRMZ…
Zm_eQTL_HS35	molecular fuction	GO:0005488	9.2236e-05	0.001322	188	235	binding	GRMZM2G071025|GRMZM5G887077|GRMZM2G136219|GRMZM2G134385|GRMZM2G042047|GRMZM2G105750|GRMZM2G159756|GRMZM2G021674|GRMZM2G408598|GRMZM2G116086|GRMZM2G166089|GRMZM2G088261|GRMZM2G152686|GRMZM2G113652|GRMZM2G136158|GRMZM2G104394|GRMZM2G146267|GRMZM2G021270|GRMZM2G174680|GRMZM2G350447|GRMZM2G461278|GRMZM2G352431|GRMZM2G379929|GRMZM2G129817|GRMZM2G107116|GRMZM2G176651|GRMZM2G347808|GRMZM2G010085|GRMZM2G…
Zm_eQTL_HS36	molecular fuction	GO:0016757	0.00033029	0.046803	9	96	transferase activity, transferring glycosyl groups	GRMZM2G392125|GRMZM2G000587|GRMZM2G176630|GRMZM2G013811|GRMZM2G008501|GRMZM2G413006|GRMZM2G045467|GRMZM5G892627|GRMZM2G051262
Zm_eQTL_HS37	cellular component	GO:0048475	0.00046871	0.017186	6	110	coated membrane	GRMZM2G003022|GRMZM2G137236|GRMZM2G178618|GRMZM2G075680|GRMZM2G000645|GRMZM2G092741
Zm_eQTL_HS37	cellular component	GO:0030117	0.00046871	0.017186	6	110	membrane coat	GRMZM2G003022|GRMZM2G137236|GRMZM2G178618|GRMZM2G075680|GRMZM2G000645|GRMZM2G092741
Zm_eQTL_HS37	biological process	GO:0016192	0.00035223	0.014872	10	198	vesicle-mediated transport	GRMZM2G003022|GRMZM2G137236|GRMZM2G011219|GRMZM2G178618|GRMZM2G327394|GRMZM2G120115|GRMZM2G144739|GRMZM2G075680|GRMZM2G000645|GRMZM2G092741
Zm_eQTL_HS37	biological process	GO:0070727	0.00048803	0.016859	12	198	cellular macromolecule localization	GRMZM2G003022|GRMZM5G834205|GRMZM2G137236|GRMZM2G457415|GRMZM2G178618|GRMZM2G082836|GRMZM2G023436|GRMZM2G120115|GRMZM2G140924|GRMZM2G075680|GRMZM2G000645|GRMZM2G092741
Zm_eQTL_HS37	biological process	GO:0034613	0.00048803	0.016859	12	198	cellular protein localization	GRMZM2G003022|GRMZM5G834205|GRMZM2G137236|GRMZM2G457415|GRMZM2G178618|GRMZM2G082836|GRMZM2G023436|GRMZM2G120115|GRMZM2G140924|GRMZM2G075680|GRMZM2G000645|GRMZM2G092741
Zm_eQTL_HS37	biological process	GO:0006886	0.0003433	0.014872	12	198	intracellular protein transport	GRMZM2G003022|GRMZM5G834205|GRMZM2G137236|GRMZM2G457415|GRMZM2G178618|GRMZM2G082836|GRMZM2G023436|GRMZM2G120115|GRMZM2G140924|GRMZM2G075680|GRMZM2G000645|GRMZM2G092741
Zm_eQTL_HS37	biological process	GO:0046907	0.00011315	0.011859	14	198	intracellular transport	GRMZM2G011219|GRMZM2G457415|GRMZM2G178618|GRMZM2G075680|GRMZM2G000645|GRMZM2G092741|GRMZM2G137236|GRMZM5G834205|GRMZM2G003022|GRMZM2G023436|GRMZM2G082836|GRMZM2G120115|GRMZM2G140924|GRMZM2G128016
Zm_eQTL_HS37	biological process	GO:0045184	0.00015605	0.011859	16	198	establishment of protein localization	GRMZM2G457415|GRMZM2G178618|GRMZM2G307252|GRMZM2G075680|GRMZM2G000645|GRMZM2G092741|GRMZM2G003022|GRMZM2G137236|GRMZM5G834205|GRMZM2G044805|GRMZM2G023436|GRMZM2G082836|GRMZM2G327394|GRMZM2G120115|GRMZM2G140924|GRMZM2G128454
Zm_eQTL_HS37	biological process	GO:0008104	0.00021418	0.013565	16	198	protein localization	GRMZM2G457415|GRMZM2G178618|GRMZM2G307252|GRMZM2G075680|GRMZM2G000645|GRMZM2G092741|GRMZM2G003022|GRMZM2G137236|GRMZM5G834205|GRMZM2G044805|GRMZM2G023436|GRMZM2G082836|GRMZM2G327394|GRMZM2G120115|GRMZM2G140924|GRMZM2G128454
Zm_eQTL_HS37	biological process	GO:0015031	0.00015605	0.011859	16	198	protein transport	GRMZM2G457415|GRMZM2G178618|GRMZM2G307252|GRMZM2G075680|GRMZM2G000645|GRMZM2G092741|GRMZM2G003022|GRMZM2G137236|GRMZM5G834205|GRMZM2G044805|GRMZM2G023436|GRMZM2G082836|GRMZM2G327394|GRMZM2G120115|GRMZM2G140924|GRMZM2G128454
Zm_eQTL_HS37	biological process	GO:0051641	3.9083e-05	0.0074257	17	198	cellular localization	GRMZM2G011219|GRMZM2G457415|GRMZM2G178618|GRMZM2G075680|GRMZM2G000645|GRMZM2G092741|GRMZM2G137236|GRMZM5G834205|GRMZM2G003022|GRMZM2G023436|GRMZM2G082836|GRMZM2G327394|GRMZM2G120115|GRMZM2G144739|GRMZM2G140924|GRMZM2G128454|GRMZM2G128016
Zm_eQTL_HS37	biological process	GO:0051649	2.7091e-05	0.0074257	17	198	establishment of localization in cell	GRMZM2G011219|GRMZM2G457415|GRMZM2G178618|GRMZM2G075680|GRMZM2G000645|GRMZM2G092741|GRMZM2G137236|GRMZM5G834205|GRMZM2G003022|GRMZM2G023436|GRMZM2G082836|GRMZM2G327394|GRMZM2G120115|GRMZM2G144739|GRMZM2G140924|GRMZM2G128454|GRMZM2G128016
Zm_eQTL_HS37	biological process	GO:0033036	0.00028742	0.014872	17	198	macromolecule localization	GRMZM2G457415|GRMZM2G178618|GRMZM2G307252|GRMZM2G323844|GRMZM2G075680|GRMZM2G000645|GRMZM2G092741|GRMZM2G003022|GRMZM5G834205|GRMZM2G137236|GRMZM2G044805|GRMZM2G023436|GRMZM2G082836|GRMZM2G327394|GRMZM2G120115|GRMZM2G140924|GRMZM2G128454
Zm_eQTL_HS37	cellular component	GO:0005622	0.00022584	0.017186	87	110	intracellular	GRMZM2G086474|GRMZM2G080644|GRMZM2G457415|GRMZM2G172101|GRMZM2G149178|GRMZM2G099630|GRMZM5G828396|GRMZM2G092741|GRMZM2G080139|GRMZM2G061734|GRMZM2G075027|GRMZM2G027439|GRMZM5G817439|GRMZM5G805105|GRMZM2G139977|GRMZM2G377589|GRMZM2G022213|GRMZM2G301089|GRMZM2G146573|GRMZM2G057942|GRMZM2G128016|GRMZM2G373175|GRMZM2G311680|GRMZM2G139407|GRMZM5G832229|GRMZM2G178618|GRMZM2G043493|GRMZM2G344991|GRMZM2G…
Zm_eQTL_HS40	biological process	GO:0006796	0.028185	0.097533	5	17	phosphate metabolic process	GRMZM2G007283|GRMZM2G157727|GRMZM2G032337|GRMZM2G701201|GRMZM2G091527
Zm_eQTL_HS40	biological process	GO:0006793	0.02824	0.097533	5	17	phosphorus metabolic process	GRMZM2G007283|GRMZM2G157727|GRMZM2G032337|GRMZM2G701201|GRMZM2G091527
Zm_eQTL_HS40	biological process	GO:0016310	0.020667	0.079798	5	17	phosphorylation	GRMZM2G007283|GRMZM2G157727|GRMZM2G032337|GRMZM2G701201|GRMZM2G091527
Zm_eQTL_HS40	biological process	GO:0043687	0.025335	0.092671	5	17	post-translational protein modification	GRMZM2G007283|GRMZM2G157727|GRMZM2G032337|GRMZM2G701201|GRMZM2G091527
Zm_eQTL_HS40	biological process	GO:0044238	0.02947	0.097533	12	17	primary metabolic process	GRMZM2G123940|GRMZM2G007283|GRMZM5G886044|GRMZM2G157760|GRMZM2G073465|GRMZM2G157727|GRMZM5G832248|GRMZM2G015289|GRMZM2G032337|AC234185.1_FG004|GRMZM2G701201|GRMZM2G091527
Zm_eQTL_HS41	molecular fuction	GO:0003723	7.921e-07	6.9177e-05	17	151	RNA binding	GRMZM2G047513|GRMZM5G862107|GRMZM2G025855|GRMZM2G163988|GRMZM2G158462|GRMZM2G127230|GRMZM2G445057|GRMZM2G086788|GRMZM2G151200|GRMZM2G170870|GRMZM2G134398|GRMZM2G018403|GRMZM2G153476|GRMZM2G113093|GRMZM2G161506|GRMZM2G035820|GRMZM2G161668
Zm_eQTL_HS41	molecular fuction	GO:0003735	1.8037e-14	4.7256e-12	30	151	structural constituent of ribosome	GRMZM2G038833|GRMZM2G042061|GRMZM5G862107|GRMZM5G826801|GRMZM2G163988|GRMZM2G028216|AC234157.1_FG002|GRMZM2G463913|GRMZM2G086788|GRMZM2G171444|GRMZM2G119471|GRMZM2G360021|GRMZM2G047513|GRMZM2G076263|GRMZM2G130358|GRMZM2G176820|GRMZM2G096962|GRMZM2G025855|GRMZM2G043212|GRMZM2G142097|GRMZM2G540403|GRMZM2G361569|GRMZM2G018403|GRMZM2G170870|GRMZM2G153476|GRMZM2G042492|GRMZM2G108643|GRMZM2G081144|GRMZ…
Zm_eQTL_HS41	cellular component	GO:0005840	4.0957e-13	1.4335e-11	31	79	ribosome	GRMZM2G038833|GRMZM2G042061|GRMZM5G862107|GRMZM5G826801|GRMZM2G165694|GRMZM2G163988|GRMZM2G028216|AC234157.1_FG002|GRMZM2G463913|GRMZM2G086788|GRMZM2G171444|GRMZM2G119471|GRMZM2G360021|GRMZM2G047513|GRMZM2G076263|GRMZM2G130358|GRMZM2G176820|GRMZM2G096962|GRMZM2G025855|GRMZM2G043212|GRMZM2G142097|GRMZM2G540403|GRMZM2G361569|GRMZM2G018403|GRMZM2G170870|GRMZM2G153476|GRMZM2G042492|GRMZM2G108643|GRMZ…
Zm_eQTL_HS41	molecular fuction	GO:0005198	2.8044e-10	3.6737e-08	31	151	structural molecule activity	GRMZM2G038833|GRMZM2G042061|GRMZM5G862107|GRMZM5G826801|GRMZM2G163988|GRMZM2G028216|AC234157.1_FG002|GRMZM2G463913|GRMZM2G086788|GRMZM2G171444|GRMZM2G119471|GRMZM2G360021|GRMZM2G047513|GRMZM2G076263|GRMZM2G130358|GRMZM2G176820|GRMZM2G096962|GRMZM2G025855|GRMZM2G043212|GRMZM2G142097|GRMZM2G540403|GRMZM2G003318|GRMZM2G361569|GRMZM2G170870|GRMZM2G018403|GRMZM2G153476|GRMZM2G042492|GRMZM2G108643|GRMZ…
Zm_eQTL_HS41	cellular component	GO:0043232	2.6563e-06	2.6563e-05	32	79	intracellular non-membrane-bounded organelle	GRMZM2G038833|GRMZM2G042061|GRMZM2G346133|GRMZM5G862107|GRMZM5G826801|GRMZM2G165694|GRMZM2G163988|GRMZM2G028216|AC234157.1_FG002|GRMZM2G463913|GRMZM2G086788|GRMZM2G171444|GRMZM2G119471|GRMZM2G360021|GRMZM2G047513|GRMZM2G076263|GRMZM2G130358|GRMZM2G176820|GRMZM2G096962|GRMZM2G025855|GRMZM2G043212|GRMZM2G142097|GRMZM2G540403|GRMZM2G361569|GRMZM2G018403|GRMZM2G170870|GRMZM2G153476|GRMZM2G042492|GRMZ…
Zm_eQTL_HS41	cellular component	GO:0043228	2.6563e-06	2.6563e-05	32	79	non-membrane-bounded organelle	GRMZM2G038833|GRMZM2G042061|GRMZM2G346133|GRMZM5G862107|GRMZM5G826801|GRMZM2G165694|GRMZM2G163988|GRMZM2G028216|AC234157.1_FG002|GRMZM2G463913|GRMZM2G086788|GRMZM2G171444|GRMZM2G119471|GRMZM2G360021|GRMZM2G047513|GRMZM2G076263|GRMZM2G130358|GRMZM2G176820|GRMZM2G096962|GRMZM2G025855|GRMZM2G043212|GRMZM2G142097|GRMZM2G540403|GRMZM2G361569|GRMZM2G018403|GRMZM2G170870|GRMZM2G153476|GRMZM2G042492|GRMZ…
Zm_eQTL_HS41	cellular component	GO:0030529	6.568e-14	4.5976e-12	33	79	ribonucleoprotein complex	GRMZM2G038833|GRMZM2G042061|GRMZM5G862107|GRMZM5G826801|GRMZM2G165694|GRMZM2G163988|GRMZM2G028216|AC234157.1_FG002|GRMZM2G463913|GRMZM2G086788|GRMZM2G171444|GRMZM2G119471|GRMZM2G360021|GRMZM2G113093|GRMZM2G047513|GRMZM2G076263|GRMZM2G130358|GRMZM2G176820|GRMZM2G096962|GRMZM2G025855|GRMZM2G043212|GRMZM2G142097|GRMZM2G127230|GRMZM2G540403|GRMZM2G361569|GRMZM2G018403|GRMZM2G170870|GRMZM2G153476|GRMZ…
Zm_eQTL_HS41	biological process	GO:0006412	2.6534e-14	8.7561e-12	37	138	translation	GRMZM2G038833|GRMZM2G042061|GRMZM5G862107|GRMZM5G826801|GRMZM2G163988|GRMZM2G028216|AC234157.1_FG002|GRMZM2G566786|GRMZM2G463913|GRMZM2G086788|GRMZM2G171444|GRMZM2G119471|GRMZM2G360021|GRMZM2G047513|GRMZM5G891373|GRMZM2G407996|GRMZM2G076263|GRMZM2G129804|GRMZM2G130358|GRMZM2G176820|GRMZM2G096962|GRMZM2G025855|GRMZM2G043212|GRMZM2G142097|GRMZM2G457699|GRMZM2G540403|GRMZM2G361569|GRMZM2G170870|GRMZ…
Zm_eQTL_HS41	cellular component	GO:0032991	2.2099e-06	2.6563e-05	38	79	macromolecular complex	GRMZM2G038833|GRMZM2G042061|GRMZM2G346133|GRMZM5G862107|GRMZM5G826801|GRMZM2G165694|GRMZM2G163988|GRMZM2G028216|AC234157.1_FG002|GRMZM2G463913|GRMZM2G086788|GRMZM2G011479|GRMZM2G171444|GRMZM2G119471|GRMZM2G360021|GRMZM2G048907|GRMZM2G113093|GRMZM2G047513|GRMZM2G076263|GRMZM2G130358|GRMZM2G176820|GRMZM2G096962|GRMZM2G025855|GRMZM2G043212|GRMZM2G142097|GRMZM2G127230|GRMZM2G540403|GRMZM2G164558|GRMZ…
Zm_eQTL_HS41	cellular component	GO:0044444	6.8094e-11	1.1916e-09	39	79	cytoplasmic part	GRMZM2G038833|GRMZM2G042061|GRMZM5G862107|GRMZM2G418752|GRMZM5G826801|GRMZM2G165694|GRMZM2G163988|GRMZM2G028216|AC234157.1_FG002|GRMZM2G463913|GRMZM2G086788|GRMZM2G044684|GRMZM2G171444|GRMZM2G119471|GRMZM2G360021|GRMZM2G113093|GRMZM2G047513|GRMZM2G077258|GRMZM2G076263|GRMZM2G130358|GRMZM2G176820|GRMZM2G096962|GRMZM2G025855|GRMZM2G043212|GRMZM2G142097|GRMZM2G127230|GRMZM2G003318|GRMZM2G540403|GRMZ…
Zm_eQTL_HS41	biological process	GO:0034645	3.0548e-10	1.8194e-08	40	138	cellular macromolecule biosynthetic process	GRMZM2G038833|GRMZM2G042061|GRMZM5G862107|GRMZM5G826801|GRMZM2G163988|GRMZM2G419806|GRMZM2G028216|AC234157.1_FG002|GRMZM2G566786|GRMZM2G463913|GRMZM2G086788|GRMZM2G171444|GRMZM2G119471|GRMZM2G360021|GRMZM2G043453|GRMZM2G047513|GRMZM5G891373|GRMZM2G076263|GRMZM2G129804|GRMZM2G407996|GRMZM2G130358|GRMZM2G176820|GRMZM2G096962|GRMZM2G025855|GRMZM2G043212|GRMZM2G142097|GRMZM2G457699|GRMZM2G540403|GRMZ…
Zm_eQTL_HS41	biological process	GO:0009059	3.308e-10	1.8194e-08	40	138	macromolecule biosynthetic process	GRMZM2G038833|GRMZM2G042061|GRMZM5G862107|GRMZM5G826801|GRMZM2G163988|GRMZM2G419806|GRMZM2G028216|AC234157.1_FG002|GRMZM2G566786|GRMZM2G463913|GRMZM2G086788|GRMZM2G171444|GRMZM2G119471|GRMZM2G360021|GRMZM2G043453|GRMZM2G047513|GRMZM5G891373|GRMZM2G076263|GRMZM2G129804|GRMZM2G407996|GRMZM2G130358|GRMZM2G176820|GRMZM2G096962|GRMZM2G025855|GRMZM2G043212|GRMZM2G142097|GRMZM2G457699|GRMZM2G540403|GRMZ…
Zm_eQTL_HS41	biological process	GO:0010467	2.3148e-11	2.5463e-09	41	138	gene expression	GRMZM2G038833|GRMZM2G042061|GRMZM5G862107|GRMZM5G826801|GRMZM2G165694|GRMZM2G163988|GRMZM2G028216|AC234157.1_FG002|GRMZM2G566786|GRMZM2G463913|GRMZM2G086788|GRMZM2G171444|GRMZM2G119471|GRMZM2G360021|GRMZM2G035820|GRMZM2G047513|GRMZM5G891373|GRMZM2G076263|GRMZM2G129804|GRMZM2G407996|GRMZM2G130358|GRMZM2G176820|GRMZM2G096962|GRMZM2G025855|GRMZM2G043212|GRMZM2G142097|GRMZM2G457699|GRMZM2G540403|GRMZ…
Zm_eQTL_HS41	cellular component	GO:0043229	0.0043116	0.023216	45	79	intracellular organelle	GRMZM2G038833|GRMZM2G042061|GRMZM2G346133|GRMZM5G862107|GRMZM2G418752|GRMZM5G826801|GRMZM2G165694|GRMZM2G163988|GRMZM2G061101|GRMZM2G028216|AC234157.1_FG002|GRMZM2G463913|GRMZM2G086788|GRMZM2G044684|GRMZM2G171444|GRMZM2G116785|GRMZM2G119471|GRMZM2G360021|GRMZM2G162840|GRMZM2G452178|GRMZM2G047513|GRMZM2G162451|GRMZM2G077258|GRMZM2G076263|AC194970.5_FG001|GRMZM2G130358|GRMZM2G176820|GRMZM2G096962|G…
Zm_eQTL_HS41	cellular component	GO:0043226	0.0043116	0.023216	45	79	organelle	GRMZM2G038833|GRMZM2G042061|GRMZM2G346133|GRMZM5G862107|GRMZM2G418752|GRMZM5G826801|GRMZM2G165694|GRMZM2G163988|GRMZM2G061101|GRMZM2G028216|AC234157.1_FG002|GRMZM2G463913|GRMZM2G086788|GRMZM2G044684|GRMZM2G171444|GRMZM2G116785|GRMZM2G119471|GRMZM2G360021|GRMZM2G162840|GRMZM2G452178|GRMZM2G047513|GRMZM2G162451|GRMZM2G077258|GRMZM2G076263|AC194970.5_FG001|GRMZM2G130358|GRMZM2G176820|GRMZM2G096962|G…
Zm_eQTL_HS41	cellular component	GO:0005737	2.308e-11	5.3853e-10	46	79	cytoplasm	GRMZM2G038833|GRMZM2G042061|GRMZM2G136306|GRMZM5G862107|GRMZM2G418752|GRMZM5G826801|GRMZM2G165694|GRMZM2G163988|GRMZM2G028216|AC234157.1_FG002|GRMZM2G566786|GRMZM2G463913|GRMZM2G086788|GRMZM2G044684|GRMZM2G171444|GRMZM2G119471|GRMZM2G360021|GRMZM2G113093|GRMZM2G095252|GRMZM2G047513|GRMZM5G891373|AC215201.3_FG005|GRMZM2G077258|GRMZM2G076263|GRMZM2G129804|GRMZM2G130358|GRMZM2G176820|GRMZM2G096962|G…
Zm_eQTL_HS41	biological process	GO:0044267	8.5222e-05	0.0036425	47	138	cellular protein metabolic process	GRMZM2G038833|GRMZM2G042061|GRMZM2G142068|GRMZM5G862107|GRMZM5G826801|GRMZM2G163988|GRMZM2G028216|AC234157.1_FG002|GRMZM2G566786|GRMZM2G463913|GRMZM2G086788|GRMZM2G044684|GRMZM2G062788|GRMZM2G171444|GRMZM2G119471|GRMZM2G360021|GRMZM2G158359|GRMZM2G095252|GRMZM2G047513|GRMZM5G891373|AC215201.3_FG005|GRMZM2G076263|GRMZM2G129804|GRMZM2G407996|GRMZM2G130358|GRMZM2G176820|GRMZM2G096962|GRMZM2G025855|G…
Zm_eQTL_HS41	biological process	GO:0044249	3.4123e-11	2.8151e-09	53	138	cellular biosynthetic process	GRMZM5G862107|GRMZM2G028216|GRMZM2G566786|GRMZM2G086788|GRMZM2G024738|GRMZM2G171444|GRMZM2G119471|GRMZM2G360021|GRMZM2G048907|GRMZM2G043453|GRMZM2G143357|GRMZM2G047513|GRMZM5G891373|GRMZM2G027059|GRMZM2G407996|GRMZM2G129804|GRMZM2G076263|GRMZM2G130358|GRMZM2G176820|GRMZM2G098290|GRMZM2G025855|GRMZM2G142097|GRMZM2G457699|GRMZM2G540403|GRMZM2G018403|GRMZM2G143392|GRMZM2G032282|GRMZM2G153476|GRMZM2G…
Zm_eQTL_HS41	biological process	GO:0044260	0.0018154	0.034994	54	138	cellular macromolecule metabolic process	GRMZM5G862107|GRMZM2G142068|GRMZM2G028216|GRMZM2G566786|GRMZM2G086788|GRMZM2G171444|GRMZM2G062788|GRMZM2G119471|GRMZM2G360021|GRMZM2G043453|GRMZM2G095252|GRMZM2G047513|GRMZM5G891373|GRMZM2G407996|GRMZM2G129804|GRMZM2G076263|GRMZM2G130358|GRMZM2G176820|GRMZM2G025855|GRMZM2G142097|GRMZM2G457699|GRMZM2G540403|GRMZM2G445057|GRMZM2G018403|GRMZM2G151200|GRMZM2G143392|GRMZM2G153476|GRMZM2G021687|GRMZM2G…
Zm_eQTL_HS41	biological process	GO:0019538	9.9342e-05	0.0036425	55	138	protein metabolic process	GRMZM5G862107|GRMZM2G142068|GRMZM2G030072|GRMZM2G053236|GRMZM2G028216|GRMZM2G566786|GRMZM2G086788|GRMZM2G171444|GRMZM2G062788|GRMZM2G119471|GRMZM2G360021|GRMZM2G095252|GRMZM2G047513|GRMZM2G063592|GRMZM5G891373|GRMZM2G407996|GRMZM2G129804|GRMZM2G076263|GRMZM2G130358|GRMZM2G176820|GRMZM2G025855|GRMZM2G142097|GRMZM2G457699|GRMZM2G540403|GRMZM2G018403|GRMZM2G153476|GRMZM2G021687|GRMZM2G033375|GRMZM2G…
Zm_eQTL_HS41	biological process	GO:0009058	1.6916e-11	2.5463e-09	56	138	biosynthetic process	GRMZM5G862107|GRMZM2G028216|GRMZM2G566786|GRMZM2G022837|GRMZM2G086788|GRMZM2G024738|GRMZM2G171444|GRMZM2G119471|GRMZM2G360021|GRMZM2G048907|GRMZM2G043453|GRMZM2G143357|GRMZM2G047513|GRMZM5G891373|GRMZM2G027059|GRMZM2G407996|GRMZM2G129804|GRMZM2G076263|GRMZM2G130358|GRMZM2G176820|GRMZM2G098290|GRMZM2G025855|GRMZM2G142097|GRMZM2G457699|GRMZM2G300348|GRMZM2G540403|GRMZM2G018403|GRMZM2G143392|GRMZM2G…
Zm_eQTL_HS41	cellular component	GO:0044424	0.00024104	0.0018747	58	79	intracellular part	GRMZM2G136306|GRMZM5G862107|GRMZM2G061101|GRMZM2G028216|GRMZM2G566786|GRMZM2G086788|GRMZM2G116785|GRMZM2G171444|GRMZM2G119471|GRMZM2G360021|GRMZM2G048907|GRMZM2G168143|GRMZM2G162840|GRMZM2G452178|GRMZM2G095252|GRMZM2G047513|GRMZM5G891373|GRMZM2G077258|GRMZM2G129804|GRMZM2G076263|GRMZM2G130358|GRMZM2G176820|GRMZM2G025855|GRMZM2G142097|GRMZM2G540403|GRMZM2G164558|GRMZM2G018403|GRMZM2G153476|GRMZM2G…
Zm_eQTL_HS41	biological process	GO:0043170	0.0019088	0.034994	62	138	macromolecule metabolic process	GRMZM2G142068|GRMZM5G862107|GRMZM2G030072|GRMZM2G053236|GRMZM2G028216|GRMZM2G566786|GRMZM2G086788|GRMZM2G062788|GRMZM2G171444|GRMZM2G119471|GRMZM2G360021|GRMZM2G043453|GRMZM2G095252|GRMZM2G063592|GRMZM2G047513|GRMZM5G891373|GRMZM2G407996|GRMZM2G129804|GRMZM2G076263|GRMZM2G130358|GRMZM2G176820|GRMZM2G025855|GRMZM2G142097|GRMZM2G457699|GRMZM2G540403|GRMZM2G445057|GRMZM2G151200|GRMZM2G018403|GRMZM2G…
Zm_eQTL_HS41	cellular component	GO:0005622	5.8148e-05	0.00050879	66	79	intracellular	GRMZM2G136306|GRMZM5G862107|GRMZM2G061101|GRMZM2G028216|GRMZM2G566786|GRMZM2G086788|GRMZM2G116785|GRMZM2G171444|GRMZM2G119471|GRMZM2G360021|GRMZM2G048907|GRMZM2G168143|GRMZM2G162840|GRMZM2G452178|GRMZM2G095252|GRMZM2G047513|GRMZM5G891373|GRMZM2G077258|GRMZM2G407996|GRMZM2G129804|GRMZM2G076263|GRMZM2G130358|GRMZM2G176820|GRMZM2G025855|GRMZM2G142097|GRMZM2G540403|GRMZM2G164558|GRMZM2G018403|GRMZM2G…
Zm_eQTL_HS41	biological process	GO:0044237	9.7317e-05	0.0036425	77	138	cellular metabolic process	GRMZM2G142068|GRMZM5G862107|GRMZM2G042080|GRMZM2G028216|GRMZM2G566786|GRMZM2G086788|GRMZM2G024738|GRMZM2G062788|GRMZM2G171444|GRMZM2G162800|GRMZM2G119471|GRMZM2G360021|GRMZM2G048907|GRMZM2G122337|GRMZM2G077415|GRMZM2G043453|GRMZM2G095252|GRMZM2G047513|GRMZM2G143357|GRMZM2G027059|GRMZM5G891373|GRMZM2G129804|GRMZM2G076263|GRMZM2G407996|GRMZM2G130358|GRMZM2G176820|GRMZM2G098290|GRMZM2G025855|GRMZM2G…
Zm_eQTL_HS41	biological process	GO:0044238	0.0013324	0.027481	80	138	primary metabolic process	GRMZM2G142068|GRMZM5G862107|GRMZM2G034243|GRMZM2G030072|GRMZM2G053236|GRMZM5G877259|GRMZM2G028216|GRMZM2G566786|GRMZM2G086788|GRMZM2G062788|GRMZM2G162800|GRMZM2G171444|GRMZM2G119471|GRMZM2G360021|GRMZM2G048907|GRMZM2G077415|GRMZM2G043453|GRMZM2G095252|GRMZM2G063592|GRMZM2G047513|GRMZM2G143357|GRMZM2G027059|GRMZM5G891373|GRMZM2G129804|GRMZM2G076263|GRMZM2G407996|GRMZM2G130358|GRMZM2G176820|GRMZM2G…
Zm_eQTL_HS41	biological process	GO:0009987	0.00027371	0.0079562	94	138	cellular process	GRMZM2G142068|GRMZM5G862107|GRMZM2G042080|GRMZM2G028216|GRMZM2G566786|GRMZM2G086788|GRMZM2G024738|GRMZM2G062788|GRMZM2G171444|GRMZM2G162800|GRMZM2G119471|GRMZM2G360021|GRMZM2G048907|GRMZM2G122337|GRMZM2G009715|GRMZM2G077415|GRMZM2G043453|GRMZM2G141707|GRMZM2G095252|GRMZM2G047513|GRMZM2G143357|GRMZM2G027059|GRMZM5G891373|GRMZM2G080816|GRMZM2G129804|GRMZM2G076263|GRMZM2G407996|GRMZM2G130358|GRMZM2G…
Zm_eQTL_HS41	biological process	GO:0008152	0.00031343	0.0079562	103	138	metabolic process	GRMZM5G862107|GRMZM2G030072|GRMZM2G053236|GRMZM2G566786|GRMZM2G022837|GRMZM5G851051|GRMZM2G086788|GRMZM2G162800|GRMZM2G171444|GRMZM2G360021|GRMZM2G168143|GRMZM2G077415|GRMZM2G095252|GRMZM2G143357|GRMZM2G047513|GRMZM5G891373|GRMZM2G027059|GRMZM2G076263|GRMZM2G129804|GRMZM2G038162|GRMZM2G142097|GRMZM2G457699|GRMZM2G300348|GRMZM2G151200|GRMZM2G021687|GRMZM2G033375|GRMZM2G109165|GRMZM2G106061|GRMZM2G…
Zm_eQTL_HS42	biological process	GO:0070727	0.0024839	0.045614	5	49	cellular macromolecule localization	GRMZM2G009845|GRMZM2G027741|GRMZM2G331032|GRMZM2G311961|GRMZM2G105531
Zm_eQTL_HS42	biological process	GO:0034613	0.0024839	0.045614	5	49	cellular protein localization	GRMZM2G009845|GRMZM2G027741|GRMZM2G331032|GRMZM2G311961|GRMZM2G105531
Zm_eQTL_HS42	biological process	GO:0045184	0.011848	0.074791	5	49	establishment of protein localization	GRMZM2G009845|GRMZM2G027741|GRMZM2G331032|GRMZM2G311961|GRMZM2G105531
Zm_eQTL_HS42	biological process	GO:0006886	0.0020944	0.045614	5	49	intracellular protein transport	GRMZM2G009845|GRMZM2G027741|GRMZM2G331032|GRMZM2G311961|GRMZM2G105531
Zm_eQTL_HS42	biological process	GO:0046907	0.0040954	0.051579	5	49	intracellular transport	GRMZM2G009845|GRMZM2G027741|GRMZM2G331032|GRMZM2G311961|GRMZM2G105531
Zm_eQTL_HS42	biological process	GO:0008104	0.013247	0.081087	5	49	protein localization	GRMZM2G009845|GRMZM2G027741|GRMZM2G331032|GRMZM2G311961|GRMZM2G105531
Zm_eQTL_HS42	biological process	GO:0015031	0.011848	0.074791	5	49	protein transport	GRMZM2G009845|GRMZM2G027741|GRMZM2G331032|GRMZM2G311961|GRMZM2G105531
Zm_eQTL_HS42	biological process	GO:0051641	0.0022442	0.045614	6	49	cellular localization	GRMZM2G009845|GRMZM2G027741|GRMZM2G331032|GRMZM2G311961|GRMZM2G105531|GRMZM2G012942
Zm_eQTL_HS42	biological process	GO:0051649	0.001938	0.045614	6	49	establishment of localization in cell	GRMZM2G009845|GRMZM2G027741|GRMZM2G331032|GRMZM2G311961|GRMZM2G105531|GRMZM2G012942
Zm_eQTL_HS42	biological process	GO:0055114	0.0079769	0.064453	11	49	oxidation reduction	GRMZM2G056975|GRMZM2G012479|GRMZM2G109056|GRMZM2G065194|GRMZM2G016189|GRMZM2G041308|GRMZM2G090241|GRMZM5G891739|GRMZM5G864424|GRMZM2G083526|GRMZM2G085153
Zm_eQTL_HS43	molecular fuction	GO:0019842	0.00060449	0.035598	5	75	vitamin binding	GRMZM2G144985|GRMZM2G087275|GRMZM2G107739|GRMZM5G817886|GRMZM2G393146
Zm_eQTL_HS43	biological process	GO:0044255	0.00071052	0.067635	6	63	cellular lipid metabolic process	GRMZM2G119256|GRMZM2G077233|GRMZM2G103721|GRMZM2G059179|GRMZM2G105922|GRMZM2G070898
Zm_eQTL_HS44	biological process	GO:0006006	0.0055146	0.083822	5	79	glucose metabolic process	GRMZM2G083016|GRMZM2G004932|GRMZM5G856653|GRMZM2G163437|GRMZM2G051004
Zm_eQTL_HS44	molecular fuction	GO:0019842	0.0019222	0.049256	5	97	vitamin binding	GRMZM2G085577|GRMZM2G033799|GRMZM2G110932|GRMZM2G175171|GRMZM2G039238
Zm_eQTL_HS44	biological process	GO:0046394	0.0020411	0.051672	6	79	carboxylic acid biosynthetic process	GRMZM2G464137|GRMZM2G136712|GRMZM2G375504|GRMZM2G152105|GRMZM2G032095|GRMZM2G574782
Zm_eQTL_HS44	biological process	GO:0019318	0.0014124	0.051672	6	79	hexose metabolic process	GRMZM2G083016|GRMZM2G004932|GRMZM2G458549|GRMZM5G856653|GRMZM2G163437|GRMZM2G051004
Zm_eQTL_HS44	biological process	GO:0005996	0.0022097	0.051672	6	79	monosaccharide metabolic process	GRMZM2G083016|GRMZM2G004932|GRMZM2G458549|GRMZM5G856653|GRMZM2G163437|GRMZM2G051004
Zm_eQTL_HS44	biological process	GO:0016053	0.0020411	0.051672	6	79	organic acid biosynthetic process	GRMZM2G464137|GRMZM2G136712|GRMZM2G375504|GRMZM2G152105|GRMZM2G032095|GRMZM2G574782
Zm_eQTL_HS44	biological process	GO:0006066	0.0031618	0.064079	7	79	alcohol metabolic process	GRMZM2G083016|GRMZM2G004932|GRMZM2G458549|GRMZM5G856653|GRMZM2G013324|GRMZM2G163437|GRMZM2G051004
Zm_eQTL_HS44	biological process	GO:0051641	0.0062777	0.08534	7	79	cellular localization	GRMZM2G106140|GRMZM2G151905|GRMZM2G038953|GRMZM2G054210|GRMZM2G045987|GRMZM2G029077|GRMZM2G022258
Zm_eQTL_HS44	biological process	GO:0070727	0.00083266	0.050626	7	79	cellular macromolecule localization	GRMZM2G106140|GRMZM2G151905|GRMZM2G038953|GRMZM2G054210|GRMZM2G045987|GRMZM2G029077|GRMZM2G022258
Zm_eQTL_HS44	biological process	GO:0034613	0.00083266	0.050626	7	79	cellular protein localization	GRMZM2G106140|GRMZM2G151905|GRMZM2G038953|GRMZM2G054210|GRMZM2G045987|GRMZM2G029077|GRMZM2G022258
Zm_eQTL_HS44	biological process	GO:0051649	0.0053722	0.083822	7	79	establishment of localization in cell	GRMZM2G106140|GRMZM2G151905|GRMZM2G038953|GRMZM2G054210|GRMZM2G045987|GRMZM2G029077|GRMZM2G022258
Zm_eQTL_HS44	biological process	GO:0045184	0.0067373	0.08534	7	79	establishment of protein localization	GRMZM2G106140|GRMZM2G151905|GRMZM2G038953|GRMZM2G054210|GRMZM2G045987|GRMZM2G029077|GRMZM2G022258
Zm_eQTL_HS44	biological process	GO:0006091	0.0041327	0.075172	7	79	generation of precursor metabolites and energy	GRMZM2G421857|GRMZM2G083016|GRMZM2G004932|GRMZM5G856653|GRMZM2G079888|GRMZM2G163437|GRMZM2G179349
Zm_eQTL_HS44	biological process	GO:0006886	0.00066101	0.050626	7	79	intracellular protein transport	GRMZM2G106140|GRMZM2G151905|GRMZM2G038953|GRMZM2G054210|GRMZM2G045987|GRMZM2G029077|GRMZM2G022258
Zm_eQTL_HS44	biological process	GO:0046907	0.001634	0.051672	7	79	intracellular transport	GRMZM2G106140|GRMZM2G151905|GRMZM2G038953|GRMZM2G054210|GRMZM2G045987|GRMZM2G029077|GRMZM2G022258
Zm_eQTL_HS44	biological process	GO:0008104	0.0078066	0.090914	7	79	protein localization	GRMZM2G106140|GRMZM2G151905|GRMZM2G038953|GRMZM2G054210|GRMZM2G045987|GRMZM2G029077|GRMZM2G022258
Zm_eQTL_HS44	biological process	GO:0015031	0.0067373	0.08534	7	79	protein transport	GRMZM2G106140|GRMZM2G151905|GRMZM2G038953|GRMZM2G054210|GRMZM2G045987|GRMZM2G029077|GRMZM2G022258
Zm_eQTL_HS44	molecular fuction	GO:0048037	0.00039232	0.040212	10	97	cofactor binding	GRMZM2G085577|GRMZM2G033799|GRMZM2G110932|GRMZM2G053322|GRMZM2G136712|GRMZM2G079888|GRMZM2G175171|GRMZM2G039238|GRMZM5G877941|GRMZM2G051004
Zm_eQTL_HS44	biological process	GO:0005975	0.00032437	0.050626	14	79	carbohydrate metabolic process	GRMZM2G085577|GRMZM2G083016|GRMZM2G072526|GRMZM2G090905|GRMZM2G051004|GRMZM2G135341|GRMZM2G458549|GRMZM2G004932|GRMZM2G361100|GRMZM2G142437|GRMZM5G856653|GRMZM2G013324|GRMZM2G163437|GRMZM2G005849
Zm_eQTL_HS44	biological process	GO:0044281	0.0010698	0.051672	17	79	small molecule metabolic process	GRMZM2G083016|GRMZM2G421857|GRMZM2G464137|GRMZM2G152105|GRMZM2G039238|GRMZM2G051004|GRMZM2G140179|GRMZM2G458549|GRMZM2G004932|GRMZM2G136712|GRMZM5G856653|GRMZM2G013324|GRMZM2G375504|GRMZM5G824944|GRMZM2G032095|GRMZM2G574782|GRMZM2G163437
Zm_eQTL_HS44	biological process	GO:0009058	0.0081722	0.090914	22	79	biosynthetic process	GRMZM2G033799|GRMZM2G079832|GRMZM2G421857|GRMZM2G110932|GRMZM2G464137|GRMZM2G454952|GRMZM2G379758|GRMZM2G117028|GRMZM2G152105|GRMZM2G113325|GRMZM2G142437|GRMZM2G136712|GRMZM2G375504|GRMZM2G156713|GRMZM5G824944|GRMZM2G179693|GRMZM2G032095|GRMZM2G005849|GRMZM2G053047|GRMZM2G574782|GRMZM2G163437|GRMZM2G048430
Zm_eQTL_HS44	cellular component	GO:0005737	9.7928e-05	0.0075405	22	44	cytoplasm	GRMZM2G079832|GRMZM2G106140|GRMZM2G379758|GRMZM2G413652|GRMZM2G045987|GRMZM2G149153|GRMZM2G121724|GRMZM2G363460|GRMZM2G386643|GRMZM2G434173|GRMZM2G458549|GRMZM2G004932|GRMZM2G136712|GRMZM2G142620|GRMZM2G375504|GRMZM2G054210|GRMZM2G038953|GRMZM2G029077|GRMZM2G015989|GRMZM2G005849|GRMZM2G574782|GRMZM2G048430
Zm_eQTL_HS44	molecular fuction	GO:0016740	5.4793e-05	0.011233	31	97	transferase activity	GRMZM2G085577|GRMZM2G083016|GRMZM2G033799|GRMZM2G464137|GRMZM2G117028|GRMZM2G054470|GRMZM2G039238|AC209208.3_FG001|GRMZM2G135341|GRMZM2G458549|GRMZM5G878530|GRMZM2G136712|GRMZM2G026043|GRMZM2G032095|GRMZM2G005849|GRMZM2G163437|GRMZM2G067764|GRMZM2G022266|GRMZM2G110932|GRMZM2G152105|GRMZM2G017835|GRMZM2G442804|GRMZM2G140179|GRMZM5G866758|GRMZM2G004932|GRMZM2G361100|GRMZM5G856653|GRMZM2G375504|GRMZ…
Zm_eQTL_HS44	molecular fuction	GO:0003824	0.001499	0.049256	61	97	catalytic activity	GRMZM2G045090|GRMZM2G054470|GRMZM2G072526|GRMZM2G031053|GRMZM2G039238|GRMZM2G090905|GRMZM2G121724|GRMZM2G051004|GRMZM2G458549|GRMZM2G079888|GRMZM2G136712|GRMZM2G026043|GRMZM2G032095|GRMZM2G163437|GRMZM2G421857|GRMZM2G110932|GRMZM2G104268|GRMZM2G454952|GRMZM2G413652|GRMZM2G017835|GRMZM2G145063|GRMZM5G866758|GRMZM2G361100|GRMZM2G142437|GRMZM5G856653|GRMZM5G824944|GRMZM2G179693|GRMZM2G574782|GRMZM5G…
Zm_eQTL_HS52	molecular fuction	GO:0004672	0.0054789	0.033295	5	18	protein kinase activity	GRMZM2G141355|GRMZM2G052111|GRMZM2G022645|GRMZM2G039934|GRMZM2G070520
Zm_eQTL_HS52	molecular fuction	GO:0004674	0.0040345	0.028975	5	18	protein serine/threonine kinase activity	GRMZM2G141355|GRMZM2G052111|GRMZM2G022645|GRMZM2G039934|GRMZM2G070520
Zm_eQTL_HS52	molecular fuction	GO:0030554	0.0025874	0.028409	8	18	adenyl nucleotide binding	GRMZM2G141355|GRMZM2G052111|GRMZM2G002687|GRMZM5G845682|GRMZM2G022645|GRMZM2G039934|GRMZM2G070520|GRMZM2G109527
Zm_eQTL_HS52	molecular fuction	GO:0032559	0.0017897	0.028409	8	18	adenyl ribonucleotide binding	GRMZM2G141355|GRMZM2G052111|GRMZM2G002687|GRMZM5G845682|GRMZM2G022645|GRMZM2G039934|GRMZM2G070520|GRMZM2G109527
Zm_eQTL_HS52	molecular fuction	GO:0005524	0.0017762	0.028409	8	18	ATP binding	GRMZM2G141355|GRMZM2G052111|GRMZM2G002687|GRMZM5G845682|GRMZM2G022645|GRMZM2G039934|GRMZM2G070520|GRMZM2G109527
Zm_eQTL_HS52	molecular fuction	GO:0001882	0.002592	0.028409	8	18	nucleoside binding	GRMZM2G141355|GRMZM2G052111|GRMZM2G002687|GRMZM5G845682|GRMZM2G022645|GRMZM2G039934|GRMZM2G070520|GRMZM2G109527
Zm_eQTL_HS52	molecular fuction	GO:0000166	0.0070437	0.039746	8	18	nucleotide binding	GRMZM2G141355|GRMZM2G052111|GRMZM2G002687|GRMZM5G845682|GRMZM2G022645|GRMZM2G039934|GRMZM2G070520|GRMZM2G109527
Zm_eQTL_HS52	molecular fuction	GO:0001883	0.0025874	0.028409	8	18	purine nucleoside binding	GRMZM2G141355|GRMZM2G052111|GRMZM2G002687|GRMZM5G845682|GRMZM2G022645|GRMZM2G039934|GRMZM2G070520|GRMZM2G109527
Zm_eQTL_HS52	molecular fuction	GO:0017076	0.0050838	0.033295	8	18	purine nucleotide binding	GRMZM2G141355|GRMZM2G052111|GRMZM2G002687|GRMZM5G845682|GRMZM2G022645|GRMZM2G039934|GRMZM2G070520|GRMZM2G109527
Zm_eQTL_HS52	molecular fuction	GO:0032555	0.0035961	0.028409	8	18	purine ribonucleotide binding	GRMZM2G141355|GRMZM2G052111|GRMZM2G002687|GRMZM5G845682|GRMZM2G022645|GRMZM2G039934|GRMZM2G070520|GRMZM2G109527
Zm_eQTL_HS52	molecular fuction	GO:0032553	0.0035961	0.028409	8	18	ribonucleotide binding	GRMZM2G141355|GRMZM2G052111|GRMZM2G002687|GRMZM5G845682|GRMZM2G022645|GRMZM2G039934|GRMZM2G070520|GRMZM2G109527
Zm_eQTL_HS52	molecular fuction	GO:0003824	0.0019181	0.028409	15	18	catalytic activity	GRMZM2G062357|GRMZM5G845682|GRMZM2G002687|GRMZM2G170927|GRMZM2G123029|GRMZM2G039934|GRMZM2G177940|GRMZM2G109527|GRMZM2G122198|GRMZM2G141355|GRMZM2G052111|GRMZM2G022645|GRMZM2G070520|GRMZM2G017237|GRMZM2G030167
Zm_eQTL_HS53	molecular fuction	GO:0015075	0.0005305	0.023715	5	19	ion transmembrane transporter activity	GRMZM2G173387|GRMZM2G025611|GRMZM2G131575|GRMZM2G428096|GRMZM2G429540
Zm_eQTL_HS53	molecular fuction	GO:0022891	0.001022	0.023715	5	19	substrate-specific transmembrane transporter activity	GRMZM2G173387|GRMZM2G025611|GRMZM2G131575|GRMZM2G428096|GRMZM2G429540
Zm_eQTL_HS53	molecular fuction	GO:0022892	0.0015997	0.023715	5	19	substrate-specific transporter activity	GRMZM2G173387|GRMZM2G025611|GRMZM2G131575|GRMZM2G428096|GRMZM2G429540
Zm_eQTL_HS53	molecular fuction	GO:0022857	0.0017114	0.023715	5	19	transmembrane transporter activity	GRMZM2G173387|GRMZM2G025611|GRMZM2G131575|GRMZM2G428096|GRMZM2G429540
Zm_eQTL_HS53	molecular fuction	GO:0005215	0.0012777	0.023715	6	19	transporter activity	GRMZM2G173387|GRMZM2G025611|GRMZM2G083344|GRMZM2G131575|GRMZM2G428096|GRMZM2G429540
Zm_eQTL_HS53	biological process	GO:0051234	0.00053329	0.02209	8	16	establishment of localization	GRMZM2G173387|GRMZM2G025611|GRMZM2G135476|GRMZM2G083344|GRMZM2G007188|GRMZM2G131575|GRMZM2G428096|GRMZM2G429540
Zm_eQTL_HS53	biological process	GO:0051179	0.0005813	0.02209	8	16	localization	GRMZM2G173387|GRMZM2G025611|GRMZM2G135476|GRMZM2G083344|GRMZM2G007188|GRMZM2G131575|GRMZM2G428096|GRMZM2G429540
Zm_eQTL_HS53	biological process	GO:0006810	0.00053329	0.02209	8	16	transport	GRMZM2G173387|GRMZM2G025611|GRMZM2G135476|GRMZM2G083344|GRMZM2G007188|GRMZM2G131575|GRMZM2G428096|GRMZM2G429540
Zm_eQTL_HS54	molecular fuction	GO:0016740	0.0016477	0.033503	11	27	transferase activity	GRMZM2G149265|GRMZM2G337766|GRMZM2G404132|GRMZM2G059445|GRMZM2G061890|GRMZM2G022514|GRMZM2G171229|GRMZM2G060872|GRMZM2G058745|GRMZM2G092568|GRMZM2G346466
Zm_eQTL_HS54	molecular fuction	GO:0016772	2.8178e-05	0.0017189	11	27	transferase activity, transferring phosphorus-containing groups	GRMZM2G149265|GRMZM2G337766|GRMZM2G404132|GRMZM2G059445|GRMZM2G061890|GRMZM2G022514|GRMZM2G171229|GRMZM2G060872|GRMZM2G058745|GRMZM2G092568|GRMZM2G346466
Zm_eQTL_HS55	cellular component	GO:0044444	7.2167e-05	0.00038146	15	31	cytoplasmic part	GRMZM2G134109|GRMZM2G108348|GRMZM2G132121|GRMZM2G051848|GRMZM2G325749|GRMZM2G063700|GRMZM5G899149|GRMZM2G024647|GRMZM2G082707|GRMZM2G125300|GRMZM2G083253|GRMZM2G160351|GRMZM2G018228|GRMZM2G078985|GRMZM2G170336
Zm_eQTL_HS55	cellular component	GO:0030529	4.3415e-08	8.0318e-07	15	31	ribonucleoprotein complex	GRMZM2G134109|GRMZM2G108348|GRMZM2G132121|GRMZM2G051848|GRMZM2G325749|GRMZM2G063700|GRMZM5G899149|GRMZM2G024647|GRMZM2G082707|GRMZM2G125300|GRMZM2G083253|GRMZM2G160351|GRMZM2G018228|GRMZM2G078985|GRMZM2G170336
Zm_eQTL_HS55	cellular component	GO:0005840	1.6301e-08	6.0314e-07	15	31	ribosome	GRMZM2G134109|GRMZM2G108348|GRMZM2G132121|GRMZM2G051848|GRMZM2G325749|GRMZM2G063700|GRMZM5G899149|GRMZM2G024647|GRMZM2G082707|GRMZM2G125300|GRMZM2G083253|GRMZM2G160351|GRMZM2G018228|GRMZM2G078985|GRMZM2G170336
Zm_eQTL_HS55	molecular fuction	GO:0003735	2.4536e-10	2.8708e-08	15	52	structural constituent of ribosome	GRMZM2G134109|GRMZM2G108348|GRMZM2G132121|GRMZM2G051848|GRMZM2G325749|GRMZM2G063700|GRMZM5G899149|GRMZM2G024647|GRMZM2G082707|GRMZM2G125300|GRMZM2G083253|GRMZM2G160351|GRMZM2G018228|GRMZM2G078985|GRMZM2G170336
Zm_eQTL_HS55	molecular fuction	GO:0005198	1.0191e-07	5.9617e-06	15	52	structural molecule activity	GRMZM2G134109|GRMZM2G108348|GRMZM2G132121|GRMZM2G051848|GRMZM2G325749|GRMZM2G063700|GRMZM5G899149|GRMZM2G024647|GRMZM2G082707|GRMZM2G125300|GRMZM2G083253|GRMZM2G160351|GRMZM2G018228|GRMZM2G078985|GRMZM2G170336
Zm_eQTL_HS55	biological process	GO:0006412	3.8019e-08	6.5013e-06	15	44	translation	GRMZM2G134109|GRMZM2G108348|GRMZM2G132121|GRMZM2G051848|GRMZM2G325749|GRMZM2G063700|GRMZM5G899149|GRMZM2G024647|GRMZM2G082707|GRMZM2G125300|GRMZM2G083253|GRMZM2G160351|GRMZM2G018228|GRMZM2G078985|GRMZM2G170336
Zm_eQTL_HS55	cellular component	GO:0043232	2.4479e-05	0.00022643	16	31	intracellular non-membrane-bounded organelle	GRMZM2G108348|GRMZM2G134109|GRMZM2G132121|GRMZM2G051848|GRMZM2G325749|GRMZM2G063700|GRMZM5G899149|GRMZM2G024647|GRMZM2G082707|GRMZM2G125300|GRMZM2G034804|GRMZM2G083253|GRMZM2G160351|GRMZM2G018228|GRMZM2G078985|GRMZM2G170336
Zm_eQTL_HS55	cellular component	GO:0043228	2.4479e-05	0.00022643	16	31	non-membrane-bounded organelle	GRMZM2G108348|GRMZM2G134109|GRMZM2G132121|GRMZM2G051848|GRMZM2G325749|GRMZM2G063700|GRMZM5G899149|GRMZM2G024647|GRMZM2G082707|GRMZM2G125300|GRMZM2G034804|GRMZM2G083253|GRMZM2G160351|GRMZM2G018228|GRMZM2G078985|GRMZM2G170336
Zm_eQTL_HS55	biological process	GO:0009058	0.0003899	0.0062749	17	44	biosynthetic process	GRMZM2G108348|GRMZM2G134109|GRMZM2G132121|GRMZM2G051848|GRMZM2G161418|GRMZM2G325749|GRMZM2G063700|GRMZM5G899149|GRMZM2G024647|GRMZM2G082707|GRMZM2G125300|GRMZM2G083253|GRMZM2G465764|GRMZM2G160351|GRMZM2G018228|GRMZM2G078985|GRMZM2G170336
Zm_eQTL_HS55	biological process	GO:0044249	0.00014892	0.0028296	17	44	cellular biosynthetic process	GRMZM2G108348|GRMZM2G134109|GRMZM2G132121|GRMZM2G051848|GRMZM2G161418|GRMZM2G325749|GRMZM2G063700|GRMZM5G899149|GRMZM2G024647|GRMZM2G082707|GRMZM2G125300|GRMZM2G083253|GRMZM2G465764|GRMZM2G160351|GRMZM2G018228|GRMZM2G078985|GRMZM2G170336
Zm_eQTL_HS55	biological process	GO:0034645	4.419e-07	1.5699e-05	17	44	cellular macromolecule biosynthetic process	GRMZM2G108348|GRMZM2G134109|GRMZM2G132121|GRMZM2G051848|GRMZM2G161418|GRMZM2G325749|GRMZM2G063700|GRMZM5G899149|GRMZM2G024647|GRMZM2G082707|GRMZM2G125300|GRMZM2G083253|GRMZM2G465764|GRMZM2G160351|GRMZM2G018228|GRMZM2G078985|GRMZM2G170336
Zm_eQTL_HS55	biological process	GO:0010467	2.5193e-07	1.5699e-05	17	44	gene expression	GRMZM2G108348|GRMZM2G134109|GRMZM2G132121|GRMZM2G051848|GRMZM2G161418|GRMZM2G325749|GRMZM2G063700|GRMZM5G899149|GRMZM2G024647|GRMZM2G082707|GRMZM2G125300|GRMZM2G083253|GRMZM2G160351|GRMZM5G895175|GRMZM2G018228|GRMZM2G078985|GRMZM2G170336
Zm_eQTL_HS55	biological process	GO:0009059	4.5904e-07	1.5699e-05	17	44	macromolecule biosynthetic process	GRMZM2G108348|GRMZM2G134109|GRMZM2G132121|GRMZM2G051848|GRMZM2G161418|GRMZM2G325749|GRMZM2G063700|GRMZM5G899149|GRMZM2G024647|GRMZM2G082707|GRMZM2G125300|GRMZM2G083253|GRMZM2G465764|GRMZM2G160351|GRMZM2G018228|GRMZM2G078985|GRMZM2G170336
Zm_eQTL_HS55	cellular component	GO:0005737	3.2166e-05	0.00023803	18	31	cytoplasm	GRMZM2G108348|GRMZM2G114707|GRMZM2G134109|GRMZM2G132121|GRMZM2G051848|GRMZM2G325749|GRMZM2G063700|GRMZM5G899149|GRMZM2G024647|GRMZM2G082707|GRMZM2G125300|GRMZM2G083253|GRMZM2G160351|GRMZM2G018228|GRMZM2G078985|GRMZM2G043383|GRMZM2G074037|GRMZM2G170336
Zm_eQTL_HS55	cellular component	GO:0032991	4.6667e-05	0.00028778	18	31	macromolecular complex	GRMZM2G045371|GRMZM2G108348|GRMZM2G134109|GRMZM2G132121|GRMZM2G051848|GRMZM2G325749|GRMZM2G063700|GRMZM5G899149|GRMZM2G024647|GRMZM2G082707|GRMZM2G125300|GRMZM2G083253|GRMZM2G074549|GRMZM2G465764|GRMZM2G160351|GRMZM2G018228|GRMZM2G078985|GRMZM2G170336
Zm_eQTL_HS55	biological process	GO:0044267	4.5563e-07	1.5699e-05	24	44	cellular protein metabolic process	GRMZM2G045371|GRMZM2G108348|GRMZM2G134109|GRMZM2G051848|GRMZM2G132121|GRMZM2G325749|GRMZM2G063700|GRMZM2G024647|GRMZM2G080270|GRMZM5G899149|GRMZM2G067675|GRMZM2G125300|GRMZM2G082707|GRMZM2G083253|GRMZM2G109843|GRMZM2G074549|GRMZM2G160351|GRMZM2G055844|GRMZM2G018228|GRMZM2G078985|GRMZM2G043383|GRMZM2G170336|GRMZM2G150806|GRMZM2G162637
Zm_eQTL_HS55	cellular component	GO:0044424	0.0056035	0.020733	24	31	intracellular part	GRMZM2G045371|GRMZM2G108348|GRMZM2G114707|GRMZM2G134109|GRMZM2G132121|GRMZM2G051848|GRMZM2G325749|GRMZM2G063700|GRMZM5G899149|GRMZM2G024647|GRMZM2G067992|GRMZM2G125300|GRMZM2G082707|GRMZM2G034804|GRMZM2G083253|GRMZM2G074549|GRMZM2G320549|GRMZM2G160351|GRMZM2G114172|GRMZM2G018228|GRMZM2G078985|GRMZM2G043383|GRMZM2G074037|GRMZM2G170336
Zm_eQTL_HS55	biological process	GO:0019538	7.6483e-06	0.00016348	25	44	protein metabolic process	GRMZM2G045371|GRMZM2G132121|GRMZM2G051848|GRMZM2G080270|GRMZM2G024647|GRMZM2G067675|GRMZM2G125300|GRMZM2G109843|GRMZM2G083253|GRMZM2G160351|GRMZM2G055844|GRMZM2G018228|GRMZM2G134109|GRMZM2G108348|GRMZM2G063700|GRMZM2G325749|GRMZM5G899149|GRMZM2G082707|GRMZM2G074549|GRMZM2G043383|GRMZM2G078985|GRMZM2G074037|GRMZM2G170336|GRMZM2G162637|GRMZM2G150806
Zm_eQTL_HS55	biological process	GO:0044260	5.5371e-07	1.5781e-05	28	44	cellular macromolecule metabolic process	GRMZM2G045371|GRMZM2G132121|GRMZM2G051848|GRMZM2G080270|GRMZM2G024647|GRMZM2G067675|GRMZM2G125300|GRMZM2G109843|GRMZM2G083253|GRMZM2G465764|GRMZM2G160351|GRMZM2G055844|GRMZM5G895175|GRMZM2G018228|GRMZM2G134109|GRMZM2G114707|GRMZM2G108348|GRMZM2G161418|GRMZM2G063700|GRMZM2G325749|GRMZM5G899149|GRMZM2G082707|GRMZM2G074549|GRMZM2G078985|GRMZM2G043383|GRMZM2G170336|GRMZM2G150806|GRMZM2G162637
Zm_eQTL_HS55	biological process	GO:0044237	0.00040365	0.0062749	29	44	cellular metabolic process	GRMZM2G045371|GRMZM2G132121|GRMZM2G051848|GRMZM2G080270|GRMZM2G024647|GRMZM2G067675|GRMZM2G125300|GRMZM2G109843|GRMZM2G083253|GRMZM2G051842|GRMZM2G465764|GRMZM2G160351|GRMZM2G055844|GRMZM5G895175|GRMZM2G018228|GRMZM2G134109|GRMZM2G114707|GRMZM2G108348|GRMZM2G161418|GRMZM2G325749|GRMZM2G063700|GRMZM5G899149|GRMZM2G082707|GRMZM2G074549|GRMZM2G078985|GRMZM2G043383|GRMZM2G170336|GRMZM2G150806|GRMZM2G…
Zm_eQTL_HS55	biological process	GO:0043170	6.9014e-06	0.00016348	29	44	macromolecule metabolic process	GRMZM2G045371|GRMZM2G132121|GRMZM2G051848|GRMZM2G080270|GRMZM2G024647|GRMZM2G067675|GRMZM2G125300|GRMZM2G109843|GRMZM2G083253|GRMZM2G465764|GRMZM2G160351|GRMZM2G055844|GRMZM5G895175|GRMZM2G018228|GRMZM2G134109|GRMZM2G114707|GRMZM2G108348|GRMZM2G161418|GRMZM2G063700|GRMZM2G325749|GRMZM5G899149|GRMZM2G082707|GRMZM2G074549|GRMZM2G078985|GRMZM2G043383|GRMZM2G074037|GRMZM2G170336|GRMZM2G150806|GRMZM2G…
Zm_eQTL_HS55	biological process	GO:0044238	0.0015351	0.021875	30	44	primary metabolic process	GRMZM2G045371|GRMZM2G132121|GRMZM2G051848|GRMZM2G080270|GRMZM2G024647|GRMZM2G067675|GRMZM2G125300|GRMZM2G109843|GRMZM2G083253|GRMZM2G051842|GRMZM2G465764|GRMZM2G160351|GRMZM2G055844|GRMZM5G895175|GRMZM2G018228|GRMZM2G134109|GRMZM2G114707|GRMZM2G108348|GRMZM2G161418|GRMZM2G325749|GRMZM2G063700|GRMZM5G899149|GRMZM2G082707|GRMZM2G074549|GRMZM2G078985|GRMZM2G043383|GRMZM2G074037|GRMZM2G170336|GRMZM2G…
Zm_eQTL_HS55	biological process	GO:0009987	0.0025893	0.034059	33	44	cellular process	GRMZM2G045371|GRMZM2G118019|GRMZM2G132121|GRMZM2G051848|GRMZM2G080270|GRMZM2G024647|GRMZM2G067675|GRMZM2G125300|GRMZM2G109843|GRMZM2G083253|GRMZM2G081848|GRMZM2G051842|GRMZM2G465764|GRMZM2G160351|GRMZM2G055844|GRMZM5G895175|GRMZM2G018228|GRMZM2G108348|GRMZM2G114707|GRMZM2G134109|GRMZM2G161418|GRMZM2G325749|GRMZM2G063700|GRMZM5G899149|GRMZM2G082707|GRMZM2G074549|GRMZM2G431703|GRMZM2G089491|GRMZM2G…
Zm_eQTL_HS56	biological process	GO:0044281	0.0067939	0.086471	6	19	small molecule metabolic process	GRMZM2G355906|GRMZM2G024104|GRMZM2G180863|GRMZM2G050514|GRMZM2G179120|GRMZM2G047800
Zm_eQTL_HS62	biological process	GO:0044106	0.0043259	0.09655	6	51	cellular amine metabolic process	GRMZM2G130332|GRMZM2G141273|GRMZM2G174589|GRMZM2G119749|GRMZM5G836910|GRMZM2G177937
Zm_eQTL_HS62	biological process	GO:0006520	0.0032334	0.09655	6	51	cellular amino acid metabolic process	GRMZM2G130332|GRMZM2G141273|GRMZM2G174589|GRMZM2G119749|GRMZM5G836910|GRMZM2G177937
Zm_eQTL_HS62	biological process	GO:0019752	0.0046715	0.09655	7	51	carboxylic acid metabolic process	GRMZM2G130332|GRMZM2G141273|GRMZM2G174589|GRMZM2G029543|GRMZM2G119749|GRMZM5G836910|GRMZM2G177937
Zm_eQTL_HS62	biological process	GO:0042180	0.0049052	0.09655	7	51	cellular ketone metabolic process	GRMZM2G130332|GRMZM2G141273|GRMZM2G174589|GRMZM2G029543|GRMZM2G119749|GRMZM5G836910|GRMZM2G177937
Zm_eQTL_HS62	biological process	GO:0044271	0.0014926	0.09655	7	51	cellular nitrogen compound biosynthetic process	GRMZM2G130332|GRMZM2G141273|GRMZM2G174589|GRMZM2G021331|GRMZM2G026117|GRMZM2G116258|GRMZM2G162776
Zm_eQTL_HS62	biological process	GO:0006082	0.0047374	0.09655	7	51	organic acid metabolic process	GRMZM2G130332|GRMZM2G141273|GRMZM2G174589|GRMZM2G029543|GRMZM2G119749|GRMZM5G836910|GRMZM2G177937
Zm_eQTL_HS62	biological process	GO:0043436	0.0046715	0.09655	7	51	oxoacid metabolic process	GRMZM2G130332|GRMZM2G141273|GRMZM2G174589|GRMZM2G029543|GRMZM2G119749|GRMZM5G836910|GRMZM2G177937
Zm_eQTL_HS65	cellular component	GO:0015935	0.0023957	0.020254	5	121	small ribosomal subunit	GRMZM2G140609|GRMZM2G108348|GRMZM2G078985|GRMZM2G126821|GRMZM2G067303
Zm_eQTL_HS65	biological process	GO:0006096	0.003921	0.033332	6	163	glycolysis	GRMZM2G127591|GRMZM2G361693|GRMZM2G119175|GRMZM2G064302|GRMZM2G446253|GRMZM2G059151
Zm_eQTL_HS65	molecular fuction	GO:0000287	0.00291	0.044225	6	182	magnesium ion binding	GRMZM2G104613|GRMZM2G080746|GRMZM2G119175|GRMZM2G064302|GRMZM2G446253|GRMZM5G829778
Zm_eQTL_HS65	biological process	GO:0046164	0.00053567	0.0086944	8	163	alcohol catabolic process	GRMZM2G153984|GRMZM2G127591|GRMZM2G361693|GRMZM2G119175|GRMZM2G064302|GRMZM2G446253|GRMZM2G145715|GRMZM2G059151
Zm_eQTL_HS65	biological process	GO:0016052	0.002339	0.030828	8	163	carbohydrate catabolic process	GRMZM2G153984|GRMZM2G127591|GRMZM2G361693|GRMZM2G119175|GRMZM2G064302|GRMZM2G446253|GRMZM2G145715|GRMZM2G059151
Zm_eQTL_HS65	biological process	GO:0044275	0.00053567	0.0086944	8	163	cellular carbohydrate catabolic process	GRMZM2G153984|GRMZM2G127591|GRMZM2G361693|GRMZM2G119175|GRMZM2G064302|GRMZM2G446253|GRMZM2G145715|GRMZM2G059151
Zm_eQTL_HS65	biological process	GO:0006007	0.00044299	0.0077985	8	163	glucose catabolic process	GRMZM2G153984|GRMZM2G127591|GRMZM2G361693|GRMZM2G119175|GRMZM2G064302|GRMZM2G446253|GRMZM2G145715|GRMZM2G059151
Zm_eQTL_HS65	biological process	GO:0006006	0.0024492	0.030828	8	163	glucose metabolic process	GRMZM2G153984|GRMZM2G127591|GRMZM2G361693|GRMZM2G119175|GRMZM2G064302|GRMZM2G446253|GRMZM2G145715|GRMZM2G059151
Zm_eQTL_HS65	biological process	GO:0019320	0.00044299	0.0077985	8	163	hexose catabolic process	GRMZM2G153984|GRMZM2G127591|GRMZM2G361693|GRMZM2G119175|GRMZM2G064302|GRMZM2G446253|GRMZM2G145715|GRMZM2G059151
Zm_eQTL_HS65	biological process	GO:0019318	0.0039493	0.033332	8	163	hexose metabolic process	GRMZM2G153984|GRMZM2G127591|GRMZM2G361693|GRMZM2G119175|GRMZM2G064302|GRMZM2G446253|GRMZM2G145715|GRMZM2G059151
Zm_eQTL_HS65	biological process	GO:0046365	0.00044299	0.0077985	8	163	monosaccharide catabolic process	GRMZM2G153984|GRMZM2G127591|GRMZM2G361693|GRMZM2G119175|GRMZM2G064302|GRMZM2G446253|GRMZM2G145715|GRMZM2G059151
Zm_eQTL_HS65	cellular component	GO:0033279	0.00012497	0.0015723	8	121	ribosomal subunit	GRMZM2G140609|GRMZM2G108348|GRMZM5G868433|GRMZM2G078985|GRMZM2G126821|GRMZM2G067303|GRMZM2G163769|GRMZM2G090422
Zm_eQTL_HS65	biological process	GO:0044282	0.0026816	0.030828	8	163	small molecule catabolic process	GRMZM2G153984|GRMZM2G127591|GRMZM2G361693|GRMZM2G119175|GRMZM2G064302|GRMZM2G446253|GRMZM2G145715|GRMZM2G059151
Zm_eQTL_HS65	molecular fuction	GO:0003746	3.0148e-10	3.1254e-08	8	182	translation elongation factor activity	GRMZM2G022269|GRMZM2G153541|GRMZM2G149768|AC233866.1_FG006|GRMZM2G001327|GRMZM2G151193|GRMZM2G154218|GRMZM2G110509
Zm_eQTL_HS65	molecular fuction	GO:0008135	4.2051e-06	0.00026156	8	182	translation factor activity, nucleic acid binding	GRMZM2G022269|GRMZM2G153541|GRMZM2G149768|AC233866.1_FG006|GRMZM2G001327|GRMZM2G151193|GRMZM2G154218|GRMZM2G110509
Zm_eQTL_HS65	biological process	GO:0006414	5.3156e-09	2.2432e-07	8	163	translational elongation	GRMZM2G022269|GRMZM2G153541|GRMZM2G149768|AC233866.1_FG006|GRMZM2G001327|GRMZM2G151193|GRMZM2G154218|GRMZM2G110509
Zm_eQTL_HS65	biological process	GO:0005996	0.001868	0.027183	9	163	monosaccharide metabolic process	GRMZM2G153984|GRMZM2G127591|GRMZM2G361693|GRMZM2G119175|GRMZM2G064302|GRMZM2G446253|GRMZM2G006130|GRMZM2G145715|GRMZM2G059151
Zm_eQTL_HS65	biological process	GO:0055086	0.012702	0.08934	9	163	nucleobase, nucleoside and nucleotide metabolic process	GRMZM2G153984|GRMZM2G112039|GRMZM2G043776|GRMZM2G068557|GRMZM2G157018|GRMZM2G145715|GRMZM5G893864|GRMZM2G102015|GRMZM2G109472
Zm_eQTL_HS65	biological process	GO:0006753	0.0075545	0.059037	9	163	nucleoside phosphate metabolic process	GRMZM2G153984|GRMZM2G112039|GRMZM2G043776|GRMZM2G068557|GRMZM2G157018|GRMZM2G145715|GRMZM5G893864|GRMZM2G102015|GRMZM2G109472
Zm_eQTL_HS65	biological process	GO:0009117	0.0075545	0.059037	9	163	nucleotide metabolic process	GRMZM2G153984|GRMZM2G112039|GRMZM2G043776|GRMZM2G068557|GRMZM2G157018|GRMZM2G145715|GRMZM5G893864|GRMZM2G102015|GRMZM2G109472
Zm_eQTL_HS65	molecular fuction	GO:0016614	0.00031539	0.0070062	9	182	oxidoreductase activity, acting on CH-OH group of donors	GRMZM2G104613|GRMZM2G153984|GRMZM2G015295|GRMZM2G177412|GRMZM2G143651|GRMZM5G829778|GRMZM2G131205|GRMZM2G145715|GRMZM2G077415
Zm_eQTL_HS65	molecular fuction	GO:0016616	0.00013636	0.0043528	9	182	oxidoreductase activity, acting on the CH-OH group of donors, NAD or NADP as acceptor	GRMZM2G104613|GRMZM2G153984|GRMZM2G015295|GRMZM2G177412|GRMZM2G143651|GRMZM5G829778|GRMZM2G131205|GRMZM2G145715|GRMZM2G077415
Zm_eQTL_HS65	biological process	GO:0006066	0.006848	0.055574	10	163	alcohol metabolic process	GRMZM2G153984|GRMZM2G127591|GRMZM2G361693|GRMZM2G119175|GRMZM2G064302|GRMZM2G446253|GRMZM2G006130|GRMZM2G145715|GRMZM2G061969|GRMZM2G059151
Zm_eQTL_HS65	biological process	GO:0006520	0.0026049	0.030828	12	163	cellular amino acid metabolic process	GRMZM2G101463|GRMZM2G104613|GRMZM2G153984|GRMZM2G010328|GRMZM2G019121|GRMZM2G088627|GRMZM5G826838|GRMZM2G010406|GRMZM5G899149|GRMZM2G090241|GRMZM2G147450|GRMZM2G027835
Zm_eQTL_HS65	biological process	GO:0044271	0.0090405	0.064663	12	163	cellular nitrogen compound biosynthetic process	GRMZM2G104613|GRMZM2G112039|GRMZM2G043776|GRMZM2G068557|GRMZM2G010406|GRMZM2G157018|GRMZM2G090241|GRMZM2G177412|GRMZM2G105436|GRMZM2G027835|GRMZM5G893864|GRMZM2G109472
Zm_eQTL_HS65	molecular fuction	GO:0005525	0.00017966	0.0046562	12	182	GTP binding	GRMZM2G133802|GRMZM2G022269|GRMZM2G153541|GRMZM2G149768|GRMZM2G158887|AC233866.1_FG006|GRMZM2G001327|GRMZM2G052740|GRMZM2G151193|GRMZM2G154218|GRMZM2G119773|GRMZM2G110509
Zm_eQTL_HS65	molecular fuction	GO:0003924	6.5378e-08	5.0831e-06	12	182	GTPase activity	GRMZM2G133802|GRMZM2G022269|GRMZM2G153541|GRMZM2G149768|GRMZM2G158887|AC233866.1_FG006|GRMZM2G001327|GRMZM2G052740|GRMZM2G151193|GRMZM2G154218|GRMZM2G119773|GRMZM2G110509
Zm_eQTL_HS65	molecular fuction	GO:0019001	0.00022269	0.0053273	12	182	guanyl nucleotide binding	GRMZM2G133802|GRMZM2G022269|GRMZM2G153541|GRMZM2G149768|GRMZM2G158887|AC233866.1_FG006|GRMZM2G001327|GRMZM2G052740|GRMZM2G151193|GRMZM2G154218|GRMZM2G119773|GRMZM2G110509
Zm_eQTL_HS65	molecular fuction	GO:0032561	0.00017966	0.0046562	12	182	guanyl ribonucleotide binding	GRMZM2G133802|GRMZM2G022269|GRMZM2G153541|GRMZM2G149768|GRMZM2G158887|AC233866.1_FG006|GRMZM2G001327|GRMZM2G052740|GRMZM2G151193|GRMZM2G154218|GRMZM2G119773|GRMZM2G110509
Zm_eQTL_HS65	biological process	GO:0009308	0.0044834	0.037098	13	163	amine metabolic process	GRMZM2G010406|GRMZM5G899149|GRMZM2G090241|GRMZM2G027835|GRMZM2G061969|GRMZM2G153984|GRMZM2G104613|GRMZM2G101463|GRMZM2G019121|GRMZM2G010328|GRMZM2G088627|GRMZM5G826838|GRMZM2G147450
Zm_eQTL_HS65	biological process	GO:0044106	0.0014518	0.02188	13	163	cellular amine metabolic process	GRMZM2G010406|GRMZM5G899149|GRMZM2G090241|GRMZM2G027835|GRMZM2G061969|GRMZM2G153984|GRMZM2G104613|GRMZM2G101463|GRMZM2G019121|GRMZM2G010328|GRMZM2G088627|GRMZM5G826838|GRMZM2G147450
Zm_eQTL_HS65	biological process	GO:0006519	0.003941	0.033332	13	163	cellular amino acid and derivative metabolic process	GRMZM2G010406|GRMZM5G899149|GRMZM2G090241|GRMZM2G027835|GRMZM2G061969|GRMZM2G153984|GRMZM2G104613|GRMZM2G101463|GRMZM2G019121|GRMZM2G010328|GRMZM2G088627|GRMZM5G826838|GRMZM2G147450
Zm_eQTL_HS65	biological process	GO:0019752	0.0030631	0.030828	15	163	carboxylic acid metabolic process	GRMZM2G143625|GRMZM2G010406|GRMZM5G899149|GRMZM2G090241|GRMZM5G829778|GRMZM2G027835|GRMZM2G101463|GRMZM2G153984|GRMZM2G104613|GRMZM2G019121|GRMZM2G010328|GRMZM2G088627|GRMZM5G826838|GRMZM2G147450|GRMZM2G077415
Zm_eQTL_HS65	biological process	GO:0042180	0.0033318	0.031245	15	163	cellular ketone metabolic process	GRMZM2G143625|GRMZM2G010406|GRMZM5G899149|GRMZM2G090241|GRMZM5G829778|GRMZM2G027835|GRMZM2G101463|GRMZM2G153984|GRMZM2G104613|GRMZM2G019121|GRMZM2G010328|GRMZM2G088627|GRMZM5G826838|GRMZM2G147450|GRMZM2G077415
Zm_eQTL_HS65	biological process	GO:0006082	0.003138	0.030828	15	163	organic acid metabolic process	GRMZM2G143625|GRMZM2G010406|GRMZM5G899149|GRMZM2G090241|GRMZM5G829778|GRMZM2G027835|GRMZM2G101463|GRMZM2G153984|GRMZM2G104613|GRMZM2G019121|GRMZM2G010328|GRMZM2G088627|GRMZM5G826838|GRMZM2G147450|GRMZM2G077415
Zm_eQTL_HS65	biological process	GO:0043436	0.0030631	0.030828	15	163	oxoacid metabolic process	GRMZM2G143625|GRMZM2G010406|GRMZM5G899149|GRMZM2G090241|GRMZM5G829778|GRMZM2G027835|GRMZM2G101463|GRMZM2G153984|GRMZM2G104613|GRMZM2G019121|GRMZM2G010328|GRMZM2G088627|GRMZM5G826838|GRMZM2G147450|GRMZM2G077415
Zm_eQTL_HS65	molecular fuction	GO:0017111	0.00036132	0.0074914	21	182	nucleoside-triphosphatase activity	GRMZM2G453388|GRMZM2G059365|GRMZM2G022269|GRMZM2G112039|GRMZM2G153541|GRMZM2G068557|GRMZM2G143625|GRMZM2G149768|GRMZM2G158887|GRMZM2G033785|GRMZM2G052740|GRMZM2G110509|GRMZM2G133802|AC233866.1_FG006|GRMZM2G018697|GRMZM2G001327|GRMZM2G151193|GRMZM2G119773|GRMZM2G154218|GRMZM2G032267|GRMZM5G893864
Zm_eQTL_HS65	molecular fuction	GO:0016817	0.00013996	0.0043528	23	182	hydrolase activity, acting on acid anhydrides	GRMZM2G453388|GRMZM2G059365|GRMZM2G022269|GRMZM2G153541|GRMZM2G112039|GRMZM2G068557|GRMZM2G143625|GRMZM2G149768|GRMZM2G158887|GRMZM2G033785|GRMZM2G052740|GRMZM2G014240|GRMZM2G110509|GRMZM2G080746|GRMZM2G133802|AC233866.1_FG006|GRMZM2G018697|GRMZM2G001327|GRMZM2G151193|GRMZM2G154218|GRMZM2G119773|GRMZM2G032267|GRMZM5G893864
Zm_eQTL_HS65	molecular fuction	GO:0016818	0.0001296	0.0043528	23	182	hydrolase activity, acting on acid anhydrides, in phosphorus-containing anhydrides	GRMZM2G453388|GRMZM2G059365|GRMZM2G022269|GRMZM2G153541|GRMZM2G112039|GRMZM2G068557|GRMZM2G143625|GRMZM2G149768|GRMZM2G158887|GRMZM2G033785|GRMZM2G052740|GRMZM2G014240|GRMZM2G110509|GRMZM2G080746|GRMZM2G133802|AC233866.1_FG006|GRMZM2G018697|GRMZM2G001327|GRMZM2G151193|GRMZM2G154218|GRMZM2G119773|GRMZM2G032267|GRMZM5G893864
Zm_eQTL_HS65	molecular fuction	GO:0016462	9.6849e-05	0.0043028	23	182	pyrophosphatase activity	GRMZM2G453388|GRMZM2G059365|GRMZM2G022269|GRMZM2G153541|GRMZM2G112039|GRMZM2G068557|GRMZM2G143625|GRMZM2G149768|GRMZM2G158887|GRMZM2G033785|GRMZM2G052740|GRMZM2G014240|GRMZM2G110509|GRMZM2G080746|GRMZM2G133802|AC233866.1_FG006|GRMZM2G018697|GRMZM2G001327|GRMZM2G151193|GRMZM2G154218|GRMZM2G119773|GRMZM2G032267|GRMZM5G893864
Zm_eQTL_HS65	biological process	GO:0044281	2.4556e-05	0.00064768	33	163	small molecule metabolic process	GRMZM2G112039|GRMZM2G068557|GRMZM2G127591|GRMZM2G143625|GRMZM2G064302|GRMZM2G010406|GRMZM2G006130|GRMZM2G027835|GRMZM2G109472|GRMZM2G102015|GRMZM2G104613|GRMZM2G153984|GRMZM2G043776|GRMZM2G019121|GRMZM2G361693|GRMZM2G088627|GRMZM5G826838|GRMZM2G149865|GRMZM2G147450|GRMZM2G077415|GRMZM2G119175|GRMZM5G899149|GRMZM2G090241|GRMZM5G829778|GRMZM2G145715|GRMZM2G061969|GRMZM2G101463|GRMZM2G010328|GRMZM2G…
Zm_eQTL_HS65	cellular component	GO:0030529	8.2675e-09	2.5629e-07	34	121	ribonucleoprotein complex	GRMZM5G815894|GRMZM2G130173|GRMZM2G176133|GRMZM5G801409|GRMZM2G324314|GRMZM2G126821|GRMZM2G064753|GRMZM2G090422|GRMZM2G142640|GRMZM2G140609|GRMZM2G044137|GRMZM2G125271|GRMZM2G035017|GRMZM2G151252|GRMZM2G177720|GRMZM2G163769|GRMZM2G132968|GRMZM2G108348|GRMZM2G053652|GRMZM2G030016|GRMZM2G158034|GRMZM5G899149|GRMZM5G868433|GRMZM2G135727|GRMZM2G336875|GRMZM2G163081|GRMZM2G394827|GRMZM2G120432|GRMZM2G…
Zm_eQTL_HS65	cellular component	GO:0005840	1.2767e-09	5.9367e-08	34	121	ribosome	GRMZM5G815894|GRMZM2G130173|GRMZM2G176133|GRMZM5G801409|GRMZM2G324314|GRMZM2G126821|GRMZM2G064753|GRMZM2G090422|GRMZM2G142640|GRMZM2G140609|GRMZM2G044137|GRMZM2G125271|GRMZM2G035017|GRMZM2G151252|GRMZM2G177720|GRMZM2G163769|GRMZM2G132968|GRMZM2G108348|GRMZM2G053652|GRMZM2G030016|GRMZM2G158034|GRMZM5G899149|GRMZM5G868433|GRMZM2G135727|GRMZM2G336875|GRMZM2G163081|GRMZM2G394827|GRMZM2G120432|GRMZM2G…
Zm_eQTL_HS65	molecular fuction	GO:0003735	2.2627e-15	7.037e-13	34	182	structural constituent of ribosome	GRMZM5G815894|GRMZM2G130173|GRMZM2G176133|GRMZM5G801409|GRMZM2G324314|GRMZM2G126821|GRMZM2G064753|GRMZM2G090422|GRMZM2G142640|GRMZM2G140609|GRMZM2G044137|GRMZM2G125271|GRMZM2G035017|GRMZM2G151252|GRMZM2G177720|GRMZM2G163769|GRMZM2G132968|GRMZM2G108348|GRMZM2G053652|GRMZM2G030016|GRMZM2G158034|GRMZM5G899149|GRMZM5G868433|GRMZM2G135727|GRMZM2G336875|GRMZM2G163081|GRMZM2G394827|GRMZM2G120432|GRMZM2G…
Zm_eQTL_HS65	molecular fuction	GO:0005198	1.3655e-10	2.1233e-08	35	182	structural molecule activity	GRMZM2G130173|GRMZM5G815894|GRMZM2G176133|GRMZM5G801409|GRMZM2G324314|GRMZM2G126821|GRMZM2G064753|GRMZM2G090422|GRMZM2G142640|GRMZM2G140609|GRMZM2G133802|GRMZM2G044137|GRMZM2G125271|GRMZM2G035017|GRMZM2G151252|GRMZM2G177720|GRMZM2G163769|GRMZM2G132968|GRMZM2G108348|GRMZM2G053652|GRMZM2G030016|GRMZM2G158034|GRMZM5G899149|GRMZM5G868433|GRMZM2G135727|GRMZM2G336875|GRMZM2G163081|GRMZM2G394827|GRMZM2G…
Zm_eQTL_HS65	cellular component	GO:0043232	0.00027175	0.0025273	38	121	intracellular non-membrane-bounded organelle	GRMZM2G130173|GRMZM5G815894|GRMZM2G176133|GRMZM2G117238|GRMZM5G801409|GRMZM2G324314|GRMZM2G126821|GRMZM2G064753|GRMZM2G090422|GRMZM2G142640|GRMZM2G140609|GRMZM2G133802|GRMZM2G044137|GRMZM2G125271|GRMZM2G035017|GRMZM2G151252|GRMZM2G177720|GRMZM2G163769|GRMZM2G132968|GRMZM2G108348|GRMZM2G053652|GRMZM2G030016|GRMZM2G158034|GRMZM5G899149|GRMZM2G144995|GRMZM5G868433|GRMZM2G135727|GRMZM2G336875|GRMZM2G…
Zm_eQTL_HS65	cellular component	GO:0043228	0.00027175	0.0025273	38	121	non-membrane-bounded organelle	GRMZM2G130173|GRMZM5G815894|GRMZM2G176133|GRMZM2G117238|GRMZM5G801409|GRMZM2G324314|GRMZM2G126821|GRMZM2G064753|GRMZM2G090422|GRMZM2G142640|GRMZM2G140609|GRMZM2G133802|GRMZM2G044137|GRMZM2G125271|GRMZM2G035017|GRMZM2G151252|GRMZM2G177720|GRMZM2G163769|GRMZM2G132968|GRMZM2G108348|GRMZM2G053652|GRMZM2G030016|GRMZM2G158034|GRMZM5G899149|GRMZM2G144995|GRMZM5G868433|GRMZM2G135727|GRMZM2G336875|GRMZM2G…
Zm_eQTL_HS65	molecular fuction	GO:0032555	0.001811	0.029643	44	182	purine ribonucleotide binding	GRMZM2G112039|GRMZM2G143625|GRMZM2G010406|GRMZM2G033785|GRMZM2G052740|GRMZM2G142649|GRMZM2G061602|GRMZM2G102015|GRMZM2G037585|GRMZM2G133802|GRMZM2G012631|GRMZM2G019121|GRMZM2G306028|AC233866.1_FG006|GRMZM2G018697|GRMZM2G069765|GRMZM2G079583|GRMZM2G157727|GRMZM2G151193|GRMZM2G154218|GRMZM2G165597|GRMZM2G059365|GRMZM2G022269|GRMZM2G153541|GRMZM2G080851|GRMZM2G149768|GRMZM2G158887|GRMZM2G032351|GRMZ…
Zm_eQTL_HS65	molecular fuction	GO:0032553	0.001811	0.029643	44	182	ribonucleotide binding	GRMZM2G112039|GRMZM2G143625|GRMZM2G010406|GRMZM2G033785|GRMZM2G052740|GRMZM2G142649|GRMZM2G061602|GRMZM2G102015|GRMZM2G037585|GRMZM2G133802|GRMZM2G012631|GRMZM2G019121|GRMZM2G306028|AC233866.1_FG006|GRMZM2G018697|GRMZM2G069765|GRMZM2G079583|GRMZM2G157727|GRMZM2G151193|GRMZM2G154218|GRMZM2G165597|GRMZM2G059365|GRMZM2G022269|GRMZM2G153541|GRMZM2G080851|GRMZM2G149768|GRMZM2G158887|GRMZM2G032351|GRMZ…
Zm_eQTL_HS65	biological process	GO:0006412	7.1882e-17	3.0334e-14	44	163	translation	GRMZM2G130173|GRMZM5G815894|GRMZM2G176133|GRMZM5G801409|GRMZM2G324314|GRMZM2G126821|GRMZM2G064753|GRMZM2G090422|GRMZM2G142640|GRMZM2G140609|GRMZM2G044137|GRMZM2G019121|AC233866.1_FG006|GRMZM2G125271|GRMZM2G035017|GRMZM2G177720|GRMZM2G151193|GRMZM2G151252|GRMZM2G154218|GRMZM2G163769|GRMZM2G132968|GRMZM2G108348|GRMZM2G022269|GRMZM2G153541|GRMZM2G053652|GRMZM2G149768|GRMZM2G030016|GRMZM2G158034|GRMZ…
Zm_eQTL_HS65	molecular fuction	GO:0017076	0.0029862	0.044225	45	182	purine nucleotide binding	GRMZM2G112039|GRMZM2G068557|GRMZM2G143625|GRMZM2G010406|GRMZM2G033785|GRMZM2G052740|GRMZM2G142649|GRMZM2G061602|GRMZM2G102015|GRMZM2G037585|GRMZM2G133802|GRMZM2G012631|GRMZM2G019121|GRMZM2G306028|AC233866.1_FG006|GRMZM2G018697|GRMZM2G069765|GRMZM2G079583|GRMZM2G157727|GRMZM2G151193|GRMZM2G154218|GRMZM2G165597|GRMZM2G059365|GRMZM2G022269|GRMZM2G153541|GRMZM2G080851|GRMZM2G149768|GRMZM2G158887|GRMZ…
Zm_eQTL_HS65	cellular component	GO:0044444	5.347e-08	1.2432e-06	46	121	cytoplasmic part	GRMZM2G130173|GRMZM5G815894|GRMZM2G176133|GRMZM2G064302|GRMZM2G074278|GRMZM2G324314|GRMZM5G801409|GRMZM2G126821|GRMZM2G064753|GRMZM2G359018|GRMZM2G090422|GRMZM2G142640|GRMZM2G140609|GRMZM2G044137|GRMZM2G125271|GRMZM2G035017|GRMZM2G177720|GRMZM2G151252|GRMZM2G115049|GRMZM2G163769|GRMZM2G140582|GRMZM2G132968|GRMZM2G108348|GRMZM2G091481|GRMZM2G053652|GRMZM2G105207|GRMZM2G030016|GRMZM2G158034|GRMZM2G…
Zm_eQTL_HS65	biological process	GO:0010467	1.0452e-11	5.5132e-10	46	163	gene expression	GRMZM2G130173|GRMZM5G815894|GRMZM2G176133|GRMZM2G324314|GRMZM5G801409|GRMZM2G126821|GRMZM2G064753|GRMZM2G090422|GRMZM2G142640|GRMZM2G140609|GRMZM2G044137|GRMZM2G019121|AC233866.1_FG006|GRMZM2G125271|GRMZM2G035017|GRMZM2G151193|GRMZM2G177720|GRMZM2G151252|GRMZM2G154218|GRMZM2G163769|GRMZM2G132968|GRMZM2G108348|GRMZM2G022269|GRMZM2G153541|GRMZM2G053652|GRMZM2G149768|GRMZM2G030016|GRMZM2G158034|GRMZ…
Zm_eQTL_HS65	biological process	GO:0034645	2.7869e-12	2.5196e-10	48	163	cellular macromolecule biosynthetic process	GRMZM2G130173|GRMZM5G815894|GRMZM2G176133|GRMZM2G117238|GRMZM2G324314|GRMZM5G801409|GRMZM2G126821|GRMZM2G064753|GRMZM2G090422|GRMZM2G142640|GRMZM2G140609|GRMZM2G044137|GRMZM2G019121|AC233866.1_FG006|GRMZM2G125271|GRMZM2G035017|GRMZM2G151193|GRMZM2G177720|GRMZM2G151252|GRMZM2G154218|GRMZM2G163769|GRMZM2G132968|GRMZM2G108348|GRMZM2G022269|GRMZM2G153541|GRMZM2G053652|GRMZM2G149768|GRMZM2G030016|GRMZ…
Zm_eQTL_HS65	biological process	GO:0009059	3.0688e-12	2.5196e-10	48	163	macromolecule biosynthetic process	GRMZM2G130173|GRMZM5G815894|GRMZM2G176133|GRMZM2G117238|GRMZM2G324314|GRMZM5G801409|GRMZM2G126821|GRMZM2G064753|GRMZM2G090422|GRMZM2G142640|GRMZM2G140609|GRMZM2G044137|GRMZM2G019121|AC233866.1_FG006|GRMZM2G125271|GRMZM2G035017|GRMZM2G151193|GRMZM2G177720|GRMZM2G151252|GRMZM2G154218|GRMZM2G163769|GRMZM2G132968|GRMZM2G108348|GRMZM2G022269|GRMZM2G153541|GRMZM2G053652|GRMZM2G149768|GRMZM2G030016|GRMZ…
Zm_eQTL_HS65	molecular fuction	GO:0000166	0.00088725	0.016231	49	182	nucleotide binding	GRMZM2G112039|GRMZM2G143625|GRMZM2G068557|GRMZM2G010406|GRMZM2G033785|GRMZM2G142649|GRMZM2G061602|GRMZM2G306028|GRMZM2G019121|GRMZM2G012631|AC233866.1_FG006|GRMZM2G018697|GRMZM2G079583|GRMZM2G080851|GRMZM2G158887|GRMZM2G032351|GRMZM5G829778|GRMZM2G153815|GRMZM2G110626|GRMZM2G001327|GRMZM2G119773|GRMZM2G059151|GRMZM2G007103|GRMZM2G052740|GRMZM2G037585|GRMZM2G102015|GRMZM2G104613|GRMZM2G133802|GRMZ…
Zm_eQTL_HS65	cellular component	GO:0032991	1.0168e-06	1.8912e-05	53	121	macromolecular complex	GRMZM2G361659|GRMZM5G815894|GRMZM2G130173|GRMZM5G891266|GRMZM2G176133|GRMZM2G064302|GRMZM5G801409|GRMZM2G126821|GRMZM2G090422|GRMZM2G064753|GRMZM2G142640|GRMZM2G140609|GRMZM2G044137|GRMZM2G035017|GRMZM2G151252|GRMZM2G177720|GRMZM2G119761|GRMZM2G180578|GRMZM2G163769|GRMZM2G053652|GRMZM2G158034|GRMZM2G079538|GRMZM5G899149|GRMZM2G144995|GRMZM2G140737|GRMZM2G135727|GRMZM2G446253|GRMZM2G163081|GRMZM2G…
Zm_eQTL_HS65	biological process	GO:0044249	4.2594e-12	2.5678e-10	61	163	cellular biosynthetic process	GRMZM2G112039|GRMZM5G815894|GRMZM2G130173|GRMZM2G068557|GRMZM2G176133|GRMZM2G010406|GRMZM5G801409|GRMZM2G126821|GRMZM2G090422|GRMZM2G064753|GRMZM2G109472|GRMZM2G142640|GRMZM2G140609|GRMZM2G019121|GRMZM2G044137|AC233866.1_FG006|GRMZM2G035017|GRMZM2G151252|GRMZM2G177720|GRMZM2G163769|GRMZM2G053652|GRMZM2G158034|GRMZM5G899149|GRMZM2G135727|GRMZM2G163081|GRMZM2G394827|GRMZM2G001327|GRMZM2G120432|GRMZ…
Zm_eQTL_HS65	biological process	GO:0009058	3.5823e-12	2.5196e-10	64	163	biosynthetic process	GRMZM2G112039|GRMZM5G815894|GRMZM2G130173|GRMZM2G068557|GRMZM2G176133|GRMZM2G010406|GRMZM5G801409|GRMZM2G126821|GRMZM2G090422|GRMZM2G064753|GRMZM2G109472|GRMZM2G142640|GRMZM2G140609|GRMZM2G044137|GRMZM2G019121|AC233866.1_FG006|GRMZM2G035017|GRMZM2G151252|GRMZM2G177720|GRMZM2G163769|GRMZM2G053652|GRMZM2G158034|GRMZM5G899149|GRMZM2G135727|GRMZM2G163081|GRMZM2G394827|GRMZM2G001327|GRMZM2G120432|GRMZ…
Zm_eQTL_HS65	cellular component	GO:0005737	7.9944e-14	7.4348e-12	66	121	cytoplasm	GRMZM5G815894|GRMZM2G130173|GRMZM2G176133|GRMZM2G064302|GRMZM5G801409|GRMZM2G126821|GRMZM2G064753|GRMZM2G090422|GRMZM2G142640|GRMZM2G140609|GRMZM2G044137|GRMZM2G019121|AC233866.1_FG006|GRMZM2G035017|GRMZM2G151252|GRMZM2G177720|GRMZM2G115049|GRMZM2G163769|GRMZM2G140582|GRMZM2G053652|GRMZM2G158034|GRMZM5G899149|GRMZM2G110626|GRMZM2G135727|GRMZM2G080746|GRMZM2G163081|GRMZM2G446253|GRMZM2G394827|GRMZ…
Zm_eQTL_HS65	biological process	GO:0044267	2.2831e-10	1.0705e-08	68	163	cellular protein metabolic process	GRMZM2G130173|GRMZM5G815894|GRMZM5G891266|GRMZM2G176133|GRMZM5G801409|GRMZM2G142649|GRMZM2G126821|GRMZM2G061602|GRMZM2G064753|GRMZM2G090422|GRMZM2G142640|GRMZM2G140609|GRMZM2G012631|GRMZM2G044137|GRMZM2G019121|GRMZM2G306028|AC233866.1_FG006|GRMZM2G079583|GRMZM2G035017|GRMZM2G151252|GRMZM2G177720|GRMZM2G163769|GRMZM2G053652|GRMZM2G080851|GRMZM2G158034|GRMZM5G899149|GRMZM2G032351|GRMZM2G110626|GRMZ…
Zm_eQTL_HS65	biological process	GO:0044260	1.3971e-06	4.5354e-05	73	163	cellular macromolecule metabolic process	GRMZM2G130173|GRMZM5G815894|GRMZM5G891266|GRMZM2G176133|GRMZM5G801409|GRMZM2G142649|GRMZM2G126821|GRMZM2G061602|GRMZM2G064753|GRMZM2G090422|GRMZM2G142640|GRMZM2G140609|GRMZM2G012631|GRMZM2G044137|GRMZM2G019121|GRMZM2G306028|AC233866.1_FG006|GRMZM2G079583|GRMZM2G035017|GRMZM2G177720|GRMZM2G151252|GRMZM2G163769|GRMZM2G053652|GRMZM2G080851|GRMZM2G158034|GRMZM5G899149|GRMZM2G032351|GRMZM2G110626|GRMZ…
Zm_eQTL_HS65	biological process	GO:0019538	1.4711e-08	5.6436e-07	74	163	protein metabolic process	GRMZM2G130173|GRMZM5G815894|GRMZM2G076417|GRMZM5G891266|GRMZM2G176133|GRMZM5G801409|GRMZM2G142649|GRMZM2G126821|GRMZM2G061602|GRMZM2G064753|GRMZM2G090422|GRMZM2G142640|GRMZM2G140609|GRMZM2G012631|GRMZM2G044137|GRMZM2G019121|GRMZM2G306028|AC233866.1_FG006|GRMZM2G079583|GRMZM2G035017|GRMZM2G151252|GRMZM2G177720|GRMZM2G163769|GRMZM2G053652|GRMZM2G080851|GRMZM2G158034|GRMZM2G021784|GRMZM5G899149|GRMZ…
Zm_eQTL_HS65	biological process	GO:0043170	2.2369e-05	0.00062932	79	163	macromolecule metabolic process	GRMZM2G130173|GRMZM5G815894|GRMZM2G076417|GRMZM5G891266|GRMZM2G176133|GRMZM5G801409|GRMZM2G142649|GRMZM2G126821|GRMZM2G061602|GRMZM2G064753|GRMZM2G090422|GRMZM2G142640|GRMZM2G140609|GRMZM2G012631|GRMZM2G044137|GRMZM2G019121|GRMZM2G306028|AC233866.1_FG006|GRMZM2G079583|GRMZM2G035017|GRMZM2G177720|GRMZM2G151252|GRMZM2G163769|GRMZM2G053652|GRMZM2G080851|GRMZM2G158034|GRMZM2G021784|GRMZM5G899149|GRMZ…
Zm_eQTL_HS65	cellular component	GO:0044424	0.00013525	0.0015723	85	121	intracellular part	GRMZM2G021339|GRMZM2G361659|GRMZM2G130173|GRMZM5G815894|GRMZM2G176133|GRMZM2G064302|GRMZM2G153233|GRMZM5G801409|GRMZM2G126821|GRMZM2G064753|GRMZM2G090422|GRMZM2G142640|GRMZM2G140609|GRMZM2G044137|GRMZM2G019121|GRMZM2G361693|AC233866.1_FG006|GRMZM2G035017|GRMZM2G121186|GRMZM2G119761|GRMZM2G180578|GRMZM2G177720|GRMZM2G151252|GRMZM2G115049|GRMZM2G163769|GRMZM2G140582|GRMZM2G053652|GRMZM2G158034|GRMZ…
Zm_eQTL_HS65	cellular component	GO:0005622	5.6497e-06	8.7571e-05	99	121	intracellular	GRMZM2G361659|GRMZM2G064302|GRMZM2G153233|GRMZM2G090422|GRMZM2G142640|GRMZM2G140609|GRMZM2G121186|GRMZM2G035017|GRMZM2G180578|GRMZM2G119761|GRMZM2G115049|GRMZM2G157197|GRMZM2G140582|GRMZM2G053652|GRMZM2G158034|GRMZM5G899149|GRMZM2G135727|GRMZM2G168920|GRMZM2G446253|GRMZM2G394827|GRMZM2G001327|GRMZM2G013821|GRMZM2G119773|GRMZM2G022052|GRMZM2G059151|GRMZM2G007103|GRMZM2G100913|GRMZM2G095598|GRMZM2G…
Zm_eQTL_HS65	biological process	GO:0044238	2.8144e-08	9.8973e-07	108	163	primary metabolic process	GRMZM2G076417|GRMZM2G143625|GRMZM5G891266|GRMZM2G064302|GRMZM2G010406|GRMZM2G142649|GRMZM2G061602|GRMZM2G090422|GRMZM2G153984|GRMZM2G142640|GRMZM2G140609|GRMZM2G306028|GRMZM2G079583|GRMZM2G035017|GRMZM2G077415|GRMZM2G053652|GRMZM2G080851|GRMZM2G119175|GRMZM2G158034|GRMZM2G021784|GRMZM5G899149|GRMZM2G153815|GRMZM2G135727|GRMZM2G446253|GRMZM2G394827|GRMZM2G001327|GRMZM2G022052|GRMZM2G059151|GRMZM2G…
Zm_eQTL_HS65	biological process	GO:0044237	2.0324e-13	4.2883e-11	111	163	cellular metabolic process	GRMZM2G143625|GRMZM5G891266|GRMZM2G064302|GRMZM2G010406|GRMZM2G142649|GRMZM2G061602|GRMZM2G090422|GRMZM2G153984|GRMZM2G142640|GRMZM2G140609|GRMZM2G306028|GRMZM2G079583|GRMZM2G035017|GRMZM2G149865|GRMZM2G077415|GRMZM2G053652|GRMZM2G080851|GRMZM2G119175|GRMZM2G158034|GRMZM5G899149|GRMZM5G829778|GRMZM2G153815|GRMZM2G135727|GRMZM2G446253|GRMZM2G394827|GRMZM2G001327|GRMZM2G015295|GRMZM2G022052|GRMZM2G…
Zm_eQTL_HS65	biological process	GO:0008152	1.7346e-05	0.00052286	124	163	metabolic process	GRMZM2G076417|GRMZM2G143625|GRMZM5G891266|GRMZM2G064302|GRMZM2G010406|GRMZM2G142649|GRMZM2G061602|GRMZM2G090422|GRMZM2G153984|GRMZM2G142640|GRMZM2G140609|GRMZM2G306028|GRMZM2G079583|GRMZM2G035017|GRMZM2G149865|GRMZM2G033787|GRMZM2G077415|GRMZM2G053652|GRMZM2G080851|GRMZM2G119175|GRMZM2G158034|GRMZM2G021784|GRMZM5G899149|GRMZM5G829778|GRMZM2G153815|GRMZM2G135727|GRMZM2G446253|GRMZM2G394827|GRMZM2G…
Zm_eQTL_HS65	biological process	GO:0009987	4.2695e-13	6.0057e-11	131	163	cellular process	GRMZM2G143625|GRMZM5G891266|GRMZM2G064302|GRMZM2G010406|GRMZM2G033785|GRMZM2G142649|GRMZM2G061602|GRMZM2G090422|GRMZM2G153984|GRMZM2G142640|GRMZM2G140609|GRMZM2G306028|GRMZM2G079583|GRMZM2G035017|GRMZM2G078933|GRMZM2G121186|GRMZM2G149865|GRMZM2G115049|GRMZM2G140582|GRMZM2G077415|GRMZM2G053652|GRMZM2G080851|GRMZM2G119175|GRMZM2G158034|GRMZM5G899149|GRMZM5G829778|GRMZM2G153815|GRMZM2G135727|GRMZM2G…
Zm_eQTL_HS67	cellular component	GO:0005737	0.0034906	0.030717	8	13	cytoplasm	GRMZM2G135186|GRMZM2G084515|GRMZM2G122871|GRMZM5G837108|GRMZM2G063340|GRMZM2G063617|GRMZM2G013457|GRMZM2G439201
Zm_eQTL_HS67	cellular component	GO:0044444	0.00047328	0.010412	8	13	cytoplasmic part	GRMZM2G135186|GRMZM2G084515|GRMZM2G122871|GRMZM5G837108|GRMZM2G063340|GRMZM2G063617|GRMZM2G013457|GRMZM2G439201
Zm_eQTL_HS67	cellular component	GO:0005622	0.0025496	0.02908	13	13	intracellular	GRMZM2G159032|GRMZM2G071034|GRMZM2G084515|GRMZM2G063340|GRMZM2G013457|GRMZM2G010152|GRMZM2G135186|GRMZM2G144868|GRMZM5G837108|GRMZM2G122871|GRMZM2G068471|GRMZM2G063617|GRMZM2G439201
Zm_eQTL_HS68	biological process	GO:0006629	0.00057845	0.063051	5	19	lipid metabolic process	GRMZM2G173472|GRMZM2G045215|GRMZM2G369815|GRMZM2G478414|GRMZM2G384780
Zm_eQTL_HS68	molecular fuction	GO:0016788	0.00025176	0.019889	6	25	hydrolase activity, acting on ester bonds	GRMZM2G126447|GRMZM2G173472|GRMZM2G045215|GRMZM2G369815|GRMZM2G478414|GRMZM2G384780
Zm_eQTL_HS69	biological process	GO:0016043	0.0058527	0.051269	6	37	cellular component organization	GRMZM2G318803|GRMZM2G145085|GRMZM2G122139|GRMZM2G149238|GRMZM5G857930|GRMZM2G025924
Zm_eQTL_HS69	biological process	GO:0016070	0.00019339	0.0084703	7	37	RNA metabolic process	GRMZM2G038667|GRMZM2G156565|GRMZM2G145085|GRMZM2G122139|GRMZM5G895175|GRMZM2G063729|GRMZM2G149238
Zm_eQTL_HS69	biological process	GO:0010467	0.0070459	0.059348	9	37	gene expression	GRMZM2G038667|GRMZM2G156565|GRMZM2G145085|GRMZM2G122139|GRMZM5G895175|GRMZM2G318010|GRMZM2G063729|GRMZM2G149238|GRMZM2G167103
Zm_eQTL_HS69	biological process	GO:0090304	0.0013552	0.031762	9	37	nucleic acid metabolic process	GRMZM2G038667|GRMZM2G052581|GRMZM2G156565|GRMZM2G145085|GRMZM2G122139|GRMZM5G895175|GRMZM2G063729|GRMZM2G149238|GRMZM5G857930
Zm_eQTL_HS69	biological process	GO:0006139	0.0030972	0.037457	10	37	nucleobase, nucleoside, nucleotide and nucleic acid metabolic process	GRMZM2G038667|GRMZM2G052581|GRMZM2G156565|GRMZM2G145085|GRMZM5G862488|GRMZM2G122139|GRMZM5G895175|GRMZM2G063729|GRMZM2G149238|GRMZM5G857930
Zm_eQTL_HS69	biological process	GO:0044237	0.012067	0.091129	22	37	cellular metabolic process	GRMZM2G038667|GRMZM2G156565|GRMZM2G392513|GRMZM2G145085|GRMZM2G141940|GRMZM5G862488|GRMZM2G122139|GRMZM2G318010|GRMZM2G063729|GRMZM5G857930|GRMZM2G006130|GRMZM5G829778|GRMZM2G167103|GRMZM2G042604|GRMZM2G010768|GRMZM2G052581|GRMZM5G895175|GRMZM2G149238|GRMZM2G000531|GRMZM2G304897|GRMZM2G179097|GRMZM2G031094
Zm_eQTL_HS69	biological process	GO:0009987	0.0014503	0.031762	29	37	cellular process	GRMZM2G392513|GRMZM2G168017|GRMZM5G857930|GRMZM5G825192|GRMZM2G006130|GRMZM2G085833|GRMZM2G318803|GRMZM5G895175|GRMZM2G149238|GRMZM2G000531|GRMZM2G179097|GRMZM2G031094|GRMZM2G156565|GRMZM2G038667|GRMZM2G145085|GRMZM2G141940|GRMZM5G862488|GRMZM2G122139|GRMZM2G318010|GRMZM2G063729|GRMZM5G829778|GRMZM2G042604|GRMZM2G167103|GRMZM2G091696|GRMZM2G025924|GRMZM2G010768|GRMZM2G052581|GRMZM2G304897|GRMZM2G…
Zm_eQTL_HS71	biological process	GO:0006629	0.001583	0.086688	6	34	lipid metabolic process	GRMZM2G065757|GRMZM5G872070|GRMZM2G072205|GRMZM2G352855|GRMZM2G069708|GRMZM2G019029
Zm_eQTL_HS72	molecular fuction	GO:0022804	0.001882	0.026574	6	53	active transmembrane transporter activity	GRMZM2G349875|GRMZM2G032218|GRMZM2G363229|GRMZM2G345270|GRMZM2G479340|GRMZM2G163154
Zm_eQTL_HS72	molecular fuction	GO:0016757	0.0012185	0.019617	6	53	transferase activity, transferring glycosyl groups	GRMZM2G140107|GRMZM2G135743|GRMZM2G113137|GRMZM2G018241|GRMZM2G177631|GRMZM2G036918
Zm_eQTL_HS72	biological process	GO:0044262	0.00045791	0.034343	7	43	cellular carbohydrate metabolic process	GRMZM2G140107|GRMZM2G063851|GRMZM2G151041|GRMZM2G142863|GRMZM2G113137|GRMZM2G018241|GRMZM2G177631
Zm_eQTL_HS72	biological process	GO:0005975	0.0010951	0.061601	9	43	carbohydrate metabolic process	GRMZM2G140107|GRMZM5G803981|GRMZM2G063851|GRMZM2G151041|GRMZM2G129513|GRMZM2G142863|GRMZM2G113137|GRMZM2G018241|GRMZM2G177631
Zm_eQTL_HS72	molecular fuction	GO:0032559	0.0052349	0.036644	15	53	adenyl ribonucleotide binding	GRMZM2G349875|GRMZM2G008622|GRMZM2G142207|GRMZM2G063684|GRMZM2G428391|GRMZM2G116376|GRMZM2G416684|GRMZM2G032218|GRMZM2G028568|GRMZM2G163861|GRMZM2G479340|GRMZM5G830545|GRMZM2G161452|GRMZM2G136283|GRMZM2G342327
Zm_eQTL_HS72	molecular fuction	GO:0005524	0.0051783	0.036644	15	53	ATP binding	GRMZM2G349875|GRMZM2G008622|GRMZM2G142207|GRMZM2G063684|GRMZM2G428391|GRMZM2G116376|GRMZM2G416684|GRMZM2G032218|GRMZM2G028568|GRMZM2G163861|GRMZM2G479340|GRMZM5G830545|GRMZM2G161452|GRMZM2G136283|GRMZM2G342327
Zm_eQTL_HS72	molecular fuction	GO:0030554	0.0034779	0.03104	16	53	adenyl nucleotide binding	GRMZM2G349875|GRMZM2G008622|GRMZM2G142207|GRMZM2G063684|GRMZM2G034896|GRMZM2G428391|GRMZM2G116376|GRMZM2G416684|GRMZM2G032218|GRMZM2G028568|GRMZM2G163861|GRMZM2G479340|GRMZM5G830545|GRMZM2G161452|GRMZM2G136283|GRMZM2G342327
Zm_eQTL_HS72	molecular fuction	GO:0001882	0.0034875	0.03104	16	53	nucleoside binding	GRMZM2G349875|GRMZM2G008622|GRMZM2G142207|GRMZM2G063684|GRMZM2G034896|GRMZM2G428391|GRMZM2G116376|GRMZM2G416684|GRMZM2G032218|GRMZM2G028568|GRMZM2G163861|GRMZM2G479340|GRMZM5G830545|GRMZM2G161452|GRMZM2G136283|GRMZM2G342327
Zm_eQTL_HS72	molecular fuction	GO:0001883	0.0034779	0.03104	16	53	purine nucleoside binding	GRMZM2G349875|GRMZM2G008622|GRMZM2G142207|GRMZM2G063684|GRMZM2G034896|GRMZM2G428391|GRMZM2G116376|GRMZM2G416684|GRMZM2G032218|GRMZM2G028568|GRMZM2G163861|GRMZM2G479340|GRMZM5G830545|GRMZM2G161452|GRMZM2G136283|GRMZM2G342327
Zm_eQTL_HS72	cellular component	GO:0016020	0.00025286	0.0091031	17	22	membrane	GRMZM2G168365|GRMZM2G349875|GRMZM2G034896|GRMZM2G165901|GRMZM2G363229|GRMZM2G479760|GRMZM2G414813|GRMZM2G133048|GRMZM2G032218|GRMZM2G088053|GRMZM2G479340|GRMZM5G830545|GRMZM2G113137|GRMZM2G163154|GRMZM2G018241|GRMZM2G177631|GRMZM2G083518
Zm_eQTL_HS72	molecular fuction	GO:0016740	0.00028569	0.0057496	19	53	transferase activity	GRMZM2G140107|GRMZM2G349875|GRMZM5G803981|GRMZM2G142207|GRMZM2G063851|GRMZM2G063684|GRMZM2G116376|GRMZM2G416684|GRMZM2G133048|GRMZM2G028568|GRMZM2G135743|GRMZM2G163861|GRMZM2G161452|GRMZM2G113137|GRMZM2G018241|GRMZM2G342327|GRMZM2G177631|GRMZM2G171390|GRMZM2G036918
Zm_eQTL_HS72	biological process	GO:0009987	0.0037006	0.064085	32	43	cellular process	GRMZM2G349875|GRMZM2G063851|GRMZM2G063684|GRMZM2G363229|GRMZM2G116376|GRMZM2G416684|GRMZM2G414813|GRMZM2G145027|GRMZM2G044055|GRMZM2G102550|GRMZM2G327459|GRMZM2G163861|GRMZM2G479340|GRMZM2G163154|GRMZM2G113137|GRMZM2G018241|GRMZM2G083518|GRMZM2G140107|GRMZM2G142207|GRMZM2G098957|GRMZM2G124974|GRMZM2G151041|GRMZM2G032218|GRMZM2G129513|GRMZM2G028568|GRMZM2G488458|GRMZM2G142863|GRMZM5G830545|GRMZM2G…
Zm_eQTL_HS73	biological process	GO:0006812	0.0035017	0.02499	5	30	cation transport	GRMZM2G058032|GRMZM2G114675|GRMZM2G019999|GRMZM2G128877|GRMZM2G177912
Zm_eQTL_HS73	biological process	GO:0006811	0.00693	0.033712	5	30	ion transport	GRMZM2G058032|GRMZM2G114675|GRMZM2G019999|GRMZM2G128877|GRMZM2G177912
Zm_eQTL_HS73	biological process	GO:0055085	0.00065453	0.0085634	7	30	transmembrane transport	GRMZM2G113203|GRMZM2G028325|GRMZM2G019999|GRMZM2G028736|GRMZM2G120563|GRMZM2G128877|GRMZM2G177912
Zm_eQTL_HS73	biological process	GO:0044249	0.031746	0.095847	9	30	cellular biosynthetic process	GRMZM2G106222|GRMZM2G122277|GRMZM2G027723|GRMZM2G122811|GRMZM2G025231|GRMZM2G424832|GRMZM2G019999|GRMZM2G128877|GRMZM2G177912
Zm_eQTL_HS73	molecular fuction	GO:0005215	0.0012775	0.02336	9	40	transporter activity	GRMZM2G113203|GRMZM2G028325|GRMZM2G452580|GRMZM2G123122|GRMZM2G019999|GRMZM2G028736|GRMZM2G120563|GRMZM2G128877|GRMZM2G177912
Zm_eQTL_HS73	biological process	GO:0009058	0.019123	0.063878	10	30	biosynthetic process	GRMZM2G106222|GRMZM2G122277|GRMZM2G027723|GRMZM2G122811|GRMZM2G025231|GRMZM2G424832|GRMZM2G019999|GRMZM2G120563|GRMZM2G128877|GRMZM2G177912
Zm_eQTL_HS73	biological process	GO:0051234	0.0012911	0.011828	11	30	establishment of localization	GRMZM2G058032|GRMZM2G114675|GRMZM2G113203|GRMZM2G028325|GRMZM2G452580|GRMZM2G123122|GRMZM2G019999|GRMZM2G028736|GRMZM2G120563|GRMZM2G128877|GRMZM2G177912
Zm_eQTL_HS73	biological process	GO:0051179	0.0014329	0.011828	11	30	localization	GRMZM2G058032|GRMZM2G114675|GRMZM2G113203|GRMZM2G028325|GRMZM2G452580|GRMZM2G123122|GRMZM2G019999|GRMZM2G028736|GRMZM2G120563|GRMZM2G128877|GRMZM2G177912
Zm_eQTL_HS73	biological process	GO:0006810	0.0012911	0.011828	11	30	transport	GRMZM2G058032|GRMZM2G114675|GRMZM2G113203|GRMZM2G028325|GRMZM2G452580|GRMZM2G123122|GRMZM2G019999|GRMZM2G028736|GRMZM2G120563|GRMZM2G128877|GRMZM2G177912
Zm_eQTL_HS75	biological process	GO:0043412	0.0024109	0.054969	7	18	macromolecule modification	GRMZM2G025037|GRMZM2G073928|GRMZM2G181378|GRMZM2G102548|GRMZM2G461533|GRMZM2G330298|GRMZM2G047588
Zm_eQTL_HS75	biological process	GO:0006464	0.0019822	0.054969	7	18	protein modification process	GRMZM2G025037|GRMZM2G073928|GRMZM2G181378|GRMZM2G102548|GRMZM2G461533|GRMZM2G330298|GRMZM2G047588
Zm_eQTL_HS75	biological process	GO:0044267	0.0044072	0.083736	9	18	cellular protein metabolic process	GRMZM2G025037|GRMZM2G073928|GRMZM2G181378|GRMZM2G072729|GRMZM2G102548|GRMZM2G461533|GRMZM2G330298|GRMZM2G131539|GRMZM2G047588
Zm_eQTL_HS78	biological process	GO:0051186	0.00024586	0.065398	5	37	cofactor metabolic process	GRMZM2G042607|GRMZM2G003692|GRMZM2G055458|GRMZM2G047095|GRMZM2G102015
Zm_eQTL_HS80	biological process	GO:0051234	0.014809	0.093153	6	16	establishment of localization	GRMZM5G812923|GRMZM2G144372|GRMZM2G075828|GRMZM2G315931|GRMZM2G004414|GRMZM2G704053
Zm_eQTL_HS80	biological process	GO:0051179	0.015706	0.093153	6	16	localization	GRMZM5G812923|GRMZM2G144372|GRMZM2G075828|GRMZM2G315931|GRMZM2G004414|GRMZM2G704053
Zm_eQTL_HS80	biological process	GO:0006810	0.014809	0.093153	6	16	transport	GRMZM5G812923|GRMZM2G144372|GRMZM2G075828|GRMZM2G315931|GRMZM2G004414|GRMZM2G704053
Zm_eQTL_HS82	molecular fuction	GO:0016817	0.0056446	0.048796	5	22	hydrolase activity, acting on acid anhydrides	GRMZM2G125935|GRMZM2G320206|GRMZM2G005347|GRMZM2G352695|GRMZM2G121724
Zm_eQTL_HS82	molecular fuction	GO:0016818	0.005521	0.048796	5	22	hydrolase activity, acting on acid anhydrides, in phosphorus-containing anhydrides	GRMZM2G125935|GRMZM2G320206|GRMZM2G005347|GRMZM2G352695|GRMZM2G121724
Zm_eQTL_HS82	molecular fuction	GO:0017111	0.004171	0.048796	5	22	nucleoside-triphosphatase activity	GRMZM2G125935|GRMZM2G320206|GRMZM2G005347|GRMZM2G352695|GRMZM2G121724
Zm_eQTL_HS82	molecular fuction	GO:0016462	0.0050789	0.048796	5	22	pyrophosphatase activity	GRMZM2G125935|GRMZM2G320206|GRMZM2G005347|GRMZM2G352695|GRMZM2G121724
Zm_eQTL_HS82	molecular fuction	GO:0017076	0.0058154	0.048796	9	22	purine nucleotide binding	GRMZM2G062268|GRMZM2G125935|GRMZM2G176131|GRMZM2G320206|GRMZM2G005347|GRMZM2G352695|GRMZM2G121724|GRMZM2G120740|GRMZM2G101460
Zm_eQTL_HS86	molecular fuction	GO:0016817	0.0023903	0.023964	7	35	hydrolase activity, acting on acid anhydrides	GRMZM2G316232|GRMZM5G803949|GRMZM2G430362|GRMZM2G024466|GRMZM2G042074|GRMZM2G023636|GRMZM2G030768
Zm_eQTL_HS86	molecular fuction	GO:0016818	0.0023204	0.023964	7	35	hydrolase activity, acting on acid anhydrides, in phosphorus-containing anhydrides	GRMZM2G316232|GRMZM5G803949|GRMZM2G430362|GRMZM2G024466|GRMZM2G042074|GRMZM2G023636|GRMZM2G030768
Zm_eQTL_HS86	molecular fuction	GO:0017111	0.0015926	0.023964	7	35	nucleoside-triphosphatase activity	GRMZM2G316232|GRMZM5G803949|GRMZM2G430362|GRMZM2G024466|GRMZM2G042074|GRMZM2G023636|GRMZM2G030768
Zm_eQTL_HS86	molecular fuction	GO:0016462	0.0020748	0.023964	7	35	pyrophosphatase activity	GRMZM2G316232|GRMZM5G803949|GRMZM2G430362|GRMZM2G024466|GRMZM2G042074|GRMZM2G023636|GRMZM2G030768
Zm_eQTL_HS86	molecular fuction	GO:0032559	0.0068181	0.041666	11	35	adenyl ribonucleotide binding	GRMZM2G173928|GRMZM2G430362|GRMZM2G172101|GRMZM2G024466|GRMZM2G341379|GRMZM2G391794|GRMZM2G553314|GRMZM2G102000|GRMZM2G042074|GRMZM2G023636|GRMZM2G030768
Zm_eQTL_HS86	molecular fuction	GO:0005524	0.0067589	0.041666	11	35	ATP binding	GRMZM2G173928|GRMZM2G430362|GRMZM2G172101|GRMZM2G024466|GRMZM2G341379|GRMZM2G391794|GRMZM2G553314|GRMZM2G102000|GRMZM2G042074|GRMZM2G023636|GRMZM2G030768
Zm_eQTL_HS86	molecular fuction	GO:0000166	0.0043507	0.031905	13	35	nucleotide binding	GRMZM2G172101|GRMZM2G341379|GRMZM2G391794|GRMZM2G102000|GRMZM2G023636|GRMZM2G042074|GRMZM2G316232|GRMZM2G173928|GRMZM2G430362|GRMZM5G803949|GRMZM2G024466|GRMZM2G553314|GRMZM2G030768
Zm_eQTL_HS86	molecular fuction	GO:0017076	0.0027227	0.023964	13	35	purine nucleotide binding	GRMZM2G172101|GRMZM2G341379|GRMZM2G391794|GRMZM2G102000|GRMZM2G023636|GRMZM2G042074|GRMZM2G316232|GRMZM2G173928|GRMZM2G430362|GRMZM5G803949|GRMZM2G024466|GRMZM2G553314|GRMZM2G030768
Zm_eQTL_HS86	molecular fuction	GO:0032555	0.0016472	0.023964	13	35	purine ribonucleotide binding	GRMZM2G172101|GRMZM2G341379|GRMZM2G391794|GRMZM2G102000|GRMZM2G023636|GRMZM2G042074|GRMZM2G316232|GRMZM2G173928|GRMZM2G430362|GRMZM5G803949|GRMZM2G024466|GRMZM2G553314|GRMZM2G030768
Zm_eQTL_HS86	molecular fuction	GO:0032553	0.0016472	0.023964	13	35	ribonucleotide binding	GRMZM2G172101|GRMZM2G341379|GRMZM2G391794|GRMZM2G102000|GRMZM2G023636|GRMZM2G042074|GRMZM2G316232|GRMZM2G173928|GRMZM2G430362|GRMZM5G803949|GRMZM2G024466|GRMZM2G553314|GRMZM2G030768
Zm_eQTL_HS86	molecular fuction	GO:0005488	0.00030573	0.016815	33	35	binding	GRMZM2G333916|GRMZM2G172101|GRMZM2G341379|GRMZM2G391794|GRMZM2G090542|GRMZM2G166507|GRMZM2G021710|GRMZM2G036019|GRMZM2G316232|GRMZM2G173928|GRMZM2G174347|GRMZM2G413829|GRMZM5G803949|GRMZM2G169654|GRMZM2G010065|GRMZM2G172427|GRMZM2G024466|GRMZM5G815009|GRMZM5G835323|GRMZM2G054765|GRMZM2G436001|GRMZM2G030768|GRMZM2G371944|GRMZM2G339151|GRMZM2G102000|GRMZM2G042074|GRMZM2G023636|GRMZM5G821024|GRMZM2G…
Zm_eQTL_HS89	biological process	GO:0044085	0.016069	0.070786	5	41	cellular component biogenesis	GRMZM2G125239|GRMZM2G083813|GRMZM2G057448|GRMZM2G350447|GRMZM2G161285
Zm_eQTL_HS89	biological process	GO:0008610	0.00053669	0.038918	5	41	lipid biosynthetic process	GRMZM2G150541|GRMZM2G012863|GRMZM2G072205|GRMZM2G149224|GRMZM2G124335
Zm_eQTL_HS89	biological process	GO:0016070	0.011379	0.059131	5	41	RNA metabolic process	GRMZM2G057450|GRMZM2G461145|GRMZM2G057448|GRMZM2G117870|GRMZM2G350447
Zm_eQTL_HS89	biological process	GO:0044283	0.021576	0.08921	5	41	small molecule biosynthetic process	GRMZM2G003875|GRMZM2G012863|GRMZM2G072205|GRMZM2G124335|GRMZM2G165622
Zm_eQTL_HS89	biological process	GO:0019752	0.006285	0.042745	6	41	carboxylic acid metabolic process	GRMZM2G012863|GRMZM2G072205|GRMZM2G117870|GRMZM2G001904|GRMZM2G124335|GRMZM2G165622
Zm_eQTL_HS89	biological process	GO:0042180	0.0065608	0.042745	6	41	cellular ketone metabolic process	GRMZM2G012863|GRMZM2G072205|GRMZM2G117870|GRMZM2G001904|GRMZM2G124335|GRMZM2G165622
Zm_eQTL_HS89	biological process	GO:0006629	0.004229	0.038918	6	41	lipid metabolic process	GRMZM2G150541|GRMZM2G012863|GRMZM2G072205|GRMZM2G149224|GRMZM2G124335|GRMZM2G174675
Zm_eQTL_HS89	biological process	GO:0006082	0.006363	0.042745	6	41	organic acid metabolic process	GRMZM2G012863|GRMZM2G072205|GRMZM2G117870|GRMZM2G001904|GRMZM2G124335|GRMZM2G165622
Zm_eQTL_HS89	biological process	GO:0043436	0.006285	0.042745	6	41	oxoacid metabolic process	GRMZM2G012863|GRMZM2G072205|GRMZM2G117870|GRMZM2G001904|GRMZM2G124335|GRMZM2G165622
Zm_eQTL_HS89	cellular component	GO:0044446	0.0068995	0.040861	7	21	intracellular organelle part	GRMZM2G064600|GRMZM2G125239|GRMZM2G083813|GRMZM2G378906|AC149829.2_FG003|GRMZM2G070649|GRMZM2G417217
Zm_eQTL_HS89	cellular component	GO:0044422	0.0081221	0.04311	7	21	organelle part	GRMZM2G064600|GRMZM2G125239|GRMZM2G083813|GRMZM2G378906|AC149829.2_FG003|GRMZM2G070649|GRMZM2G417217
Zm_eQTL_HS89	cellular component	GO:0043231	0.0041638	0.02873	12	21	intracellular membrane-bounded organelle	GRMZM2G064600|GRMZM2G044301|GRMZM2G150541|GRMZM2G378906|AC149829.2_FG003|GRMZM2G057450|GRMZM5G851405|GRMZM2G149224|GRMZM2G350447|GRMZM2G161285|GRMZM2G417217|GRMZM2G302927
Zm_eQTL_HS89	cellular component	GO:0043227	0.0041638	0.02873	12	21	membrane-bounded organelle	GRMZM2G064600|GRMZM2G044301|GRMZM2G150541|GRMZM2G378906|AC149829.2_FG003|GRMZM2G057450|GRMZM5G851405|GRMZM2G149224|GRMZM2G350447|GRMZM2G161285|GRMZM2G417217|GRMZM2G302927
Zm_eQTL_HS89	cellular component	GO:0043229	0.0014162	0.016286	16	21	intracellular organelle	GRMZM5G851405|GRMZM2G057450|GRMZM2G070649|GRMZM2G417217|GRMZM2G064600|GRMZM2G044301|GRMZM2G150541|GRMZM2G083813|GRMZM2G125239|AC149829.2_FG003|GRMZM2G378906|GRMZM2G149224|GRMZM2G092723|GRMZM2G350447|GRMZM2G161285|GRMZM2G302927
Zm_eQTL_HS89	cellular component	GO:0043226	0.0014162	0.016286	16	21	organelle	GRMZM5G851405|GRMZM2G057450|GRMZM2G070649|GRMZM2G417217|GRMZM2G064600|GRMZM2G044301|GRMZM2G150541|GRMZM2G083813|GRMZM2G125239|AC149829.2_FG003|GRMZM2G378906|GRMZM2G149224|GRMZM2G092723|GRMZM2G350447|GRMZM2G161285|GRMZM2G302927
Zm_eQTL_HS89	cellular component	GO:0044424	0.0021678	0.018697	18	21	intracellular part	GRMZM2G057450|GRMZM5G851405|GRMZM2G117870|GRMZM2G070649|GRMZM2G417217|GRMZM2G064600|GRMZM2G044301|GRMZM2G150541|GRMZM2G083813|GRMZM2G125239|AC149829.2_FG003|GRMZM2G378906|GRMZM2G003518|GRMZM2G149224|GRMZM2G092723|GRMZM2G350447|GRMZM2G161285|GRMZM2G302927
Zm_eQTL_HS89	cellular component	GO:0005622	0.00085355	0.014724	20	21	intracellular	GRMZM2G057450|GRMZM5G851405|GRMZM2G117870|GRMZM2G070649|GRMZM2G417217|GRMZM2G064600|GRMZM2G044301|GRMZM2G150541|GRMZM2G083813|GRMZM2G125239|AC149829.2_FG003|GRMZM2G378906|GRMZM2G138987|GRMZM2G003518|GRMZM2G149224|GRMZM2G092723|GRMZM2G350447|GRMZM2G417963|GRMZM2G161285|GRMZM2G302927
Zm_eQTL_HS89	biological process	GO:0044237	0.011551	0.059131	24	41	cellular metabolic process	GRMZM2G003875|GRMZM2G012863|GRMZM2G057450|GRMZM5G851405|GRMZM2G461145|GRMZM2G117870|GRMZM2G167868|GRMZM2G049109|GRMZM2G070649|GRMZM2G001904|GRMZM2G334791|GRMZM2G124335|GRMZM2G072107|GRMZM2G174675|GRMZM2G165622|GRMZM2G055807|GRMZM2G150541|GRMZM2G072205|GRMZM2G149224|GRMZM2G057448|GRMZM2G092723|GRMZM2G350447|GRMZM2G399313|GRMZM2G417963
Zm_eQTL_HS89	biological process	GO:0044238	0.02802	0.097166	25	41	primary metabolic process	GRMZM2G012863|GRMZM2G461145|GRMZM5G851405|GRMZM2G117870|GRMZM2G070649|GRMZM2G334791|GRMZM2G072107|GRMZM2G165622|GRMZM2G055807|GRMZM2G057448|GRMZM2G399313|GRMZM2G350447|GRMZM2G417963|GRMZM2G003875|GRMZM2G057450|GRMZM2G049109|GRMZM2G167868|GRMZM2G124335|GRMZM2G174675|GRMZM2G100286|GRMZM2G117615|GRMZM2G150541|GRMZM2G072205|GRMZM2G149224|GRMZM2G092723
Zm_eQTL_HS89	biological process	GO:0009987	0.0074042	0.04682	30	41	cellular process	GRMZM2G012863|GRMZM2G461145|GRMZM5G851405|GRMZM2G117870|GRMZM2G070649|GRMZM2G334791|GRMZM2G001904|GRMZM2G072107|GRMZM2G165622|GRMZM2G055807|GRMZM2G083813|GRMZM2G125239|GRMZM2G378906|GRMZM2G003518|GRMZM2G057448|GRMZM2G399313|GRMZM2G350447|GRMZM2G417963|GRMZM2G003875|GRMZM2G057450|GRMZM2G049109|GRMZM2G167868|GRMZM2G124335|GRMZM2G417217|GRMZM2G174675|GRMZM2G150541|GRMZM2G072205|GRMZM2G149224|GRMZM2G…
Zm_eQTL_HS89	biological process	GO:0008152	0.013601	0.06357	32	41	metabolic process	GRMZM2G012863|GRMZM2G461145|GRMZM5G851405|GRMZM2G117870|GRMZM2G070649|GRMZM2G334791|GRMZM2G001904|GRMZM2G072107|GRMZM2G165622|GRMZM2G055807|GRMZM2G064600|GRMZM2G031138|GRMZM2G057448|GRMZM2G399313|GRMZM2G350447|GRMZM2G417963|GRMZM2G067764|GRMZM2G003875|GRMZM2G104268|GRMZM2G100084|GRMZM2G057450|GRMZM2G167868|GRMZM2G049109|GRMZM2G124335|GRMZM2G174675|GRMZM2G100286|GRMZM2G117615|GRMZM2G150541|GRMZM2G…
Zm_eQTL_HS9	molecular fuction	GO:0016887	0.0067464	0.045464	5	52	ATPase activity	GRMZM2G080512|GRMZM2G171628|GRMZM2G026991|GRMZM2G094497|GRMZM2G308860
Zm_eQTL_HS9	molecular fuction	GO:0042623	0.00195	0.03835	5	52	ATPase activity, coupled	GRMZM2G080512|GRMZM2G171628|GRMZM2G026991|GRMZM2G094497|GRMZM2G308860
Zm_eQTL_HS9	molecular fuction	GO:0017111	0.00023594	0.0069603	10	52	nucleoside-triphosphatase activity	GRMZM2G080512|GRMZM2G171628|GRMZM5G839416|GRMZM2G300709|GRMZM2G026991|GRMZM2G094497|GRMZM2G076730|GRMZM2G082180|GRMZM2G308860|GRMZM2G450055
Zm_eQTL_HS9	molecular fuction	GO:0016817	8.8183e-05	0.0034685	11	52	hydrolase activity, acting on acid anhydrides	GRMZM2G080512|GRMZM2G171628|GRMZM5G839416|GRMZM2G300709|GRMZM2G026991|GRMZM2G094497|GRMZM2G076730|GRMZM2G082180|GRMZM2G149153|GRMZM2G308860|GRMZM2G450055
Zm_eQTL_HS9	molecular fuction	GO:0016818	8.4147e-05	0.0034685	11	52	hydrolase activity, acting on acid anhydrides, in phosphorus-containing anhydrides	GRMZM2G080512|GRMZM2G171628|GRMZM5G839416|GRMZM2G300709|GRMZM2G026991|GRMZM2G094497|GRMZM2G076730|GRMZM2G082180|GRMZM2G149153|GRMZM2G308860|GRMZM2G450055
Zm_eQTL_HS9	molecular fuction	GO:0016462	7.0514e-05	0.0034685	11	52	pyrophosphatase activity	GRMZM2G080512|GRMZM2G171628|GRMZM5G839416|GRMZM2G300709|GRMZM2G026991|GRMZM2G094497|GRMZM2G076730|GRMZM2G082180|GRMZM2G149153|GRMZM2G308860|GRMZM2G450055
Zm_eQTL_HS9	molecular fuction	GO:0030554	0.0073022	0.045464	15	52	adenyl nucleotide binding	GRMZM2G080512|GRMZM2G429714|GRMZM2G026991|GRMZM2G300709|GRMZM2G155312|GRMZM2G171688|GRMZM2G308860|GRMZM2G450055|GRMZM5G839416|GRMZM2G117465|GRMZM2G094497|GRMZM2G357873|GRMZM2G076730|GRMZM2G383623|GRMZM2G062524
Zm_eQTL_HS9	molecular fuction	GO:0032559	0.0043031	0.045464	15	52	adenyl ribonucleotide binding	GRMZM2G080512|GRMZM2G429714|GRMZM2G026991|GRMZM2G300709|GRMZM2G155312|GRMZM2G171688|GRMZM2G308860|GRMZM2G450055|GRMZM5G839416|GRMZM2G117465|GRMZM2G094497|GRMZM2G357873|GRMZM2G076730|GRMZM2G383623|GRMZM2G062524
Zm_eQTL_HS9	molecular fuction	GO:0005524	0.0042559	0.045464	15	52	ATP binding	GRMZM2G080512|GRMZM2G429714|GRMZM2G026991|GRMZM2G300709|GRMZM2G155312|GRMZM2G171688|GRMZM2G308860|GRMZM2G450055|GRMZM5G839416|GRMZM2G117465|GRMZM2G094497|GRMZM2G357873|GRMZM2G076730|GRMZM2G383623|GRMZM2G062524
Zm_eQTL_HS9	molecular fuction	GO:0001882	0.0073205	0.045464	15	52	nucleoside binding	GRMZM2G080512|GRMZM2G429714|GRMZM2G026991|GRMZM2G300709|GRMZM2G155312|GRMZM2G171688|GRMZM2G308860|GRMZM2G450055|GRMZM5G839416|GRMZM2G117465|GRMZM2G094497|GRMZM2G357873|GRMZM2G076730|GRMZM2G383623|GRMZM2G062524
Zm_eQTL_HS9	molecular fuction	GO:0005515	0.0039927	0.045464	15	52	protein binding	GRMZM2G128176|GRMZM2G080314|GRMZM2G045544|GRMZM2G155312|GRMZM2G065292|GRMZM2G061446|GRMZM2G088440|AC234158.1_FG005|GRMZM2G031261|GRMZM2G414141|GRMZM2G417658|GRMZM2G158918|GRMZM2G022945|GRMZM2G383623|GRMZM2G067508
Zm_eQTL_HS9	molecular fuction	GO:0001883	0.0073022	0.045464	15	52	purine nucleoside binding	GRMZM2G080512|GRMZM2G429714|GRMZM2G026991|GRMZM2G300709|GRMZM2G155312|GRMZM2G171688|GRMZM2G308860|GRMZM2G450055|GRMZM5G839416|GRMZM2G117465|GRMZM2G094497|GRMZM2G357873|GRMZM2G076730|GRMZM2G383623|GRMZM2G062524
Zm_eQTL_HS9	molecular fuction	GO:0017076	0.0080365	0.047415	16	52	purine nucleotide binding	GRMZM2G080512|GRMZM2G429714|GRMZM2G026991|GRMZM2G300709|GRMZM2G155312|GRMZM2G171688|GRMZM2G308860|GRMZM2G450055|GRMZM5G839416|GRMZM2G117465|GRMZM2G094497|GRMZM2G357873|GRMZM2G076730|GRMZM2G383623|GRMZM2G082180|GRMZM2G062524
Zm_eQTL_HS9	molecular fuction	GO:0032555	0.0047153	0.045464	16	52	purine ribonucleotide binding	GRMZM2G080512|GRMZM2G429714|GRMZM2G026991|GRMZM2G300709|GRMZM2G155312|GRMZM2G171688|GRMZM2G308860|GRMZM2G450055|GRMZM5G839416|GRMZM2G117465|GRMZM2G094497|GRMZM2G357873|GRMZM2G076730|GRMZM2G383623|GRMZM2G082180|GRMZM2G062524
Zm_eQTL_HS9	molecular fuction	GO:0032553	0.0047153	0.045464	16	52	ribonucleotide binding	GRMZM2G080512|GRMZM2G429714|GRMZM2G026991|GRMZM2G300709|GRMZM2G155312|GRMZM2G171688|GRMZM2G308860|GRMZM2G450055|GRMZM5G839416|GRMZM2G117465|GRMZM2G094497|GRMZM2G357873|GRMZM2G076730|GRMZM2G383623|GRMZM2G082180|GRMZM2G062524
Zm_eQTL_HS9	molecular fuction	GO:0005488	0.00092442	0.021816	46	52	binding	GRMZM2G080512|GRMZM2G026991|GRMZM2G326328|GRMZM2G080314|GRMZM2G061446|GRMZM2G088440|GRMZM2G149153|GRMZM2G153797|GRMZM2G161154|GRMZM2G450055|GRMZM5G839416|GRMZM2G146222|GRMZM2G117465|GRMZM2G414141|GRMZM2G417658|GRMZM2G022945|GRMZM2G158918|GRMZM2G357873|GRMZM2G368678|GRMZM2G067508|GRMZM2G154010|GRMZM2G062524|GRMZM2G128176|GRMZM2G429714|GRMZM2G097841|GRMZM2G365983|GRMZM2G300709|GRMZM2G043997|GRMZM2G…
Zm_eQTL_HS90	biological process	GO:0009987	0.0065172	0.022639	8	8	cellular process	GRMZM2G135354|GRMZM2G071846|GRMZM2G092923|GRMZM2G459811|GRMZM2G088995|GRMZM2G138881|GRMZM2G084863|GRMZM5G842695
Zm_eQTL_HS95	molecular fuction	GO:0019787	0.0043796	0.046917	5	139	small conjugating protein ligase activity	GRMZM5G814314|GRMZM2G438938|GRMZM2G115828|GRMZM2G000540|GRMZM2G152919
Zm_eQTL_HS95	biological process	GO:0043038	0.00014161	0.0096786	6	103	amino acid activation	GRMZM2G143450|GRMZM2G019121|GRMZM2G082271|GRMZM2G478664|GRMZM2G011169|GRMZM2G094123
Zm_eQTL_HS95	molecular fuction	GO:0004812	0.00019512	0.0048307	6	139	aminoacyl-tRNA ligase activity	GRMZM2G143450|GRMZM2G019121|GRMZM2G082271|GRMZM2G478664|GRMZM2G011169|GRMZM2G094123
Zm_eQTL_HS95	molecular fuction	GO:0016876	0.00020985	0.0048307	6	139	ligase activity, forming aminoacyl-tRNA and related compounds	GRMZM2G143450|GRMZM2G019121|GRMZM2G082271|GRMZM2G478664|GRMZM2G011169|GRMZM2G094123
Zm_eQTL_HS95	molecular fuction	GO:0016875	0.00020985	0.0048307	6	139	ligase activity, forming carbon-oxygen bonds	GRMZM2G143450|GRMZM2G019121|GRMZM2G082271|GRMZM2G478664|GRMZM2G011169|GRMZM2G094123
Zm_eQTL_HS95	biological process	GO:0043039	0.00014161	0.0096786	6	103	tRNA aminoacylation	GRMZM2G143450|GRMZM2G019121|GRMZM2G082271|GRMZM2G478664|GRMZM2G011169|GRMZM2G094123
Zm_eQTL_HS95	biological process	GO:0006418	0.00012618	0.0096786	6	103	tRNA aminoacylation for protein translation	GRMZM2G143450|GRMZM2G019121|GRMZM2G082271|GRMZM2G478664|GRMZM2G011169|GRMZM2G094123
Zm_eQTL_HS95	biological process	GO:0006399	0.00088458	0.032995	6	103	tRNA metabolic process	GRMZM2G143450|GRMZM2G019121|GRMZM2G082271|GRMZM2G478664|GRMZM2G011169|GRMZM2G094123
Zm_eQTL_HS95	molecular fuction	GO:0016881	0.00033399	0.0053475	7	139	acid-amino acid ligase activity	GRMZM2G331368|GRMZM5G814314|GRMZM2G438938|GRMZM2G115828|GRMZM2G009070|GRMZM2G000540|GRMZM2G152919
Zm_eQTL_HS95	biological process	GO:0034660	0.00036438	0.016989	7	103	ncRNA metabolic process	GRMZM2G143450|GRMZM2G019121|GRMZM2G158091|GRMZM2G082271|GRMZM2G478664|GRMZM2G011169|GRMZM2G094123
Zm_eQTL_HS95	molecular fuction	GO:0016879	0.00030728	0.0053475	8	139	ligase activity, forming carbon-nitrogen bonds	GRMZM2G331368|GRMZM5G814314|GRMZM2G438938|GRMZM2G115828|GRMZM2G122999|GRMZM2G009070|GRMZM2G000540|GRMZM2G152919
Zm_eQTL_HS95	molecular fuction	GO:0042623	2.9289e-05	0.0015757	11	139	ATPase activity, coupled	AC234203.1_FG004|GRMZM2G171801|GRMZM2G078826|GRMZM2G162426|GRMZM2G175867|GRMZM2G016602|GRMZM2G104325|AC233878.1_FG004|GRMZM2G047949|GRMZM2G308860|GRMZM2G077361
Zm_eQTL_HS95	molecular fuction	GO:0016887	9.1818e-05	0.0035284	12	139	ATPase activity	AC234203.1_FG004|GRMZM2G171801|GRMZM2G078826|GRMZM2G162426|GRMZM2G175867|GRMZM2G016602|GRMZM2G104325|AC233878.1_FG004|GRMZM2G047949|GRMZM2G308860|GRMZM2G077361|GRMZM2G001084
Zm_eQTL_HS95	biological process	GO:0016070	3.8792e-05	0.0072347	13	103	RNA metabolic process	GRMZM2G101383|GRMZM2G158091|GRMZM2G109009|GRMZM2G114584|GRMZM2G112352|GRMZM2G093950|GRMZM2G094123|GRMZM2G143450|GRMZM2G019121|GRMZM5G813627|GRMZM2G478664|GRMZM2G082271|GRMZM2G011169
Zm_eQTL_HS95	molecular fuction	GO:0016874	4.8736e-07	0.0001311	14	139	ligase activity	GRMZM2G438938|GRMZM2G115828|GRMZM2G094123|GRMZM2G331368|GRMZM2G143450|GRMZM2G019121|GRMZM5G814314|GRMZM2G122999|GRMZM2G009070|GRMZM2G000540|GRMZM2G152919|GRMZM2G478664|GRMZM2G082271|GRMZM2G011169
Zm_eQTL_HS95	biological process	GO:0090304	0.00062632	0.025958	18	103	nucleic acid metabolic process	GRMZM2G101383|GRMZM2G028132|GRMZM2G158091|GRMZM2G016602|GRMZM2G109009|GRMZM2G081639|GRMZM2G114584|GRMZM2G112352|GRMZM2G360873|GRMZM2G093950|GRMZM2G094123|GRMZM2G143450|GRMZM2G019121|GRMZM5G813627|GRMZM2G478664|GRMZM2G082271|GRMZM2G011169|GRMZM2G001084
Zm_eQTL_HS95	molecular fuction	GO:0017111	7.4072e-05	0.0033209	19	139	nucleoside-triphosphatase activity	GRMZM2G169462|AC234203.1_FG004|GRMZM2G171801|GRMZM2G078826|GRMZM2G162426|GRMZM2G175867|GRMZM2G016602|GRMZM2G146486|AC233878.1_FG004|GRMZM2G047949|GRMZM2G003157|GRMZM2G308860|GRMZM2G077361|GRMZM2G360873|GRMZM2G124883|GRMZM2G092232|GRMZM2G104325|GRMZM2G001084|GRMZM2G141258
Zm_eQTL_HS95	molecular fuction	GO:0016817	1.9451e-05	0.0013081	21	139	hydrolase activity, acting on acid anhydrides	GRMZM2G169462|AC234203.1_FG004|GRMZM2G171801|GRMZM2G078826|GRMZM2G162426|GRMZM2G175867|GRMZM2G016602|GRMZM2G146486|AC233878.1_FG004|GRMZM2G047949|GRMZM2G046587|GRMZM2G003157|GRMZM2G308860|GRMZM2G077361|GRMZM2G360873|GRMZM2G124883|GRMZM2G092232|GRMZM2G104325|GRMZM2G082214|GRMZM2G001084|GRMZM2G141258
Zm_eQTL_HS95	molecular fuction	GO:0016818	1.7995e-05	0.0013081	21	139	hydrolase activity, acting on acid anhydrides, in phosphorus-containing anhydrides	GRMZM2G169462|AC234203.1_FG004|GRMZM2G171801|GRMZM2G078826|GRMZM2G162426|GRMZM2G175867|GRMZM2G016602|GRMZM2G146486|AC233878.1_FG004|GRMZM2G047949|GRMZM2G046587|GRMZM2G003157|GRMZM2G308860|GRMZM2G077361|GRMZM2G360873|GRMZM2G124883|GRMZM2G092232|GRMZM2G104325|GRMZM2G082214|GRMZM2G001084|GRMZM2G141258
Zm_eQTL_HS95	molecular fuction	GO:0016462	1.341e-05	0.0013081	21	139	pyrophosphatase activity	GRMZM2G169462|AC234203.1_FG004|GRMZM2G171801|GRMZM2G078826|GRMZM2G162426|GRMZM2G175867|GRMZM2G016602|GRMZM2G146486|AC233878.1_FG004|GRMZM2G047949|GRMZM2G046587|GRMZM2G003157|GRMZM2G308860|GRMZM2G077361|GRMZM2G360873|GRMZM2G124883|GRMZM2G092232|GRMZM2G104325|GRMZM2G082214|GRMZM2G001084|GRMZM2G141258
Zm_eQTL_HS95	biological process	GO:0006139	2.8625e-05	0.0072347	25	103	nucleobase, nucleoside, nucleotide and nucleic acid metabolic process	GRMZM2G101383|GRMZM2G142836|GRMZM2G162426|GRMZM2G158091|GRMZM2G360873|GRMZM2G093950|GRMZM2G094123|GRMZM2G019121|GRMZM5G813627|GRMZM2G082271|GRMZM2G478664|GRMZM2G011169|GRMZM2G028132|GRMZM2G016602|GRMZM2G109009|GRMZM2G114584|GRMZM2G081639|AC233878.1_FG004|GRMZM2G112352|GRMZM2G108600|GRMZM2G143450|GRMZM2G069229|GRMZM2G104325|GRMZM2G122999|GRMZM2G001084
Zm_eQTL_HS95	biological process	GO:0034641	0.00018886	0.010063	27	103	cellular nitrogen compound metabolic process	GRMZM2G101383|GRMZM2G142836|GRMZM2G162426|GRMZM2G158091|GRMZM2G124059|GRMZM2G360873|GRMZM2G093950|GRMZM2G094123|GRMZM2G019121|GRMZM5G813627|GRMZM2G478664|GRMZM2G082271|GRMZM2G011169|GRMZM2G028132|GRMZM2G016602|GRMZM2G109009|GRMZM2G114584|GRMZM2G081639|AC233878.1_FG004|GRMZM2G112352|GRMZM2G108600|GRMZM2G143450|GRMZM2G069229|GRMZM2G104325|GRMZM2G122999|GRMZM2G001084|GRMZM2G082214
Zm_eQTL_HS95	biological process	GO:0006807	0.00015569	0.0096786	28	103	nitrogen compound metabolic process	GRMZM2G101383|GRMZM2G142836|GRMZM2G162426|GRMZM2G158091|GRMZM2G124059|GRMZM2G360873|GRMZM2G093950|GRMZM2G094123|GRMZM2G019121|GRMZM5G813627|GRMZM2G009070|GRMZM2G478664|GRMZM2G082271|GRMZM2G011169|GRMZM2G028132|GRMZM2G016602|GRMZM2G109009|GRMZM2G081639|GRMZM2G114584|AC233878.1_FG004|GRMZM2G112352|GRMZM2G108600|GRMZM2G143450|GRMZM2G069229|GRMZM2G104325|GRMZM2G122999|GRMZM2G001084|GRMZM2G082214
Zm_eQTL_HS95	molecular fuction	GO:0032559	0.00035783	0.0053475	35	139	adenyl ribonucleotide binding	GRMZM2G017409|GRMZM2G171801|GRMZM2G078826|GRMZM2G162426|GRMZM2G028914|GRMZM2G150496|GRMZM2G047949|GRMZM2G451007|GRMZM2G077361|GRMZM2G360873|GRMZM2G067727|GRMZM2G094123|GRMZM2G124550|GRMZM2G019121|GRMZM2G021619|GRMZM2G092232|GRMZM2G009070|GRMZM2G478664|GRMZM2G082271|GRMZM2G011169|GRMZM2G169462|AC234203.1_FG004|GRMZM2G175867|GRMZM2G016602|GRMZM2G146486|AC233878.1_FG004|GRMZM2G110572|GRMZM2G308860|G…
Zm_eQTL_HS95	molecular fuction	GO:0005524	0.00035007	0.0053475	35	139	ATP binding	GRMZM2G017409|GRMZM2G171801|GRMZM2G078826|GRMZM2G162426|GRMZM2G028914|GRMZM2G150496|GRMZM2G047949|GRMZM2G451007|GRMZM2G077361|GRMZM2G360873|GRMZM2G067727|GRMZM2G094123|GRMZM2G124550|GRMZM2G019121|GRMZM2G021619|GRMZM2G092232|GRMZM2G009070|GRMZM2G478664|GRMZM2G082271|GRMZM2G011169|GRMZM2G169462|AC234203.1_FG004|GRMZM2G175867|GRMZM2G016602|GRMZM2G146486|AC233878.1_FG004|GRMZM2G110572|GRMZM2G308860|G…
Zm_eQTL_HS95	molecular fuction	GO:0030554	0.00023217	0.0048307	37	139	adenyl nucleotide binding	GRMZM2G017409|GRMZM2G171801|GRMZM2G078826|GRMZM2G162426|GRMZM2G028914|GRMZM2G150496|GRMZM2G047949|GRMZM2G451007|GRMZM2G077361|GRMZM2G360873|GRMZM2G067727|GRMZM2G094123|GRMZM2G425719|GRMZM2G124550|GRMZM2G019121|GRMZM2G021619|GRMZM2G092232|GRMZM2G009070|GRMZM2G478664|GRMZM2G082271|GRMZM2G011169|GRMZM2G169462|AC234203.1_FG004|GRMZM2G175867|GRMZM2G016602|GRMZM2G146486|AC233878.1_FG004|GRMZM2G110572|G…
Zm_eQTL_HS95	molecular fuction	GO:0001882	0.00023345	0.0048307	37	139	nucleoside binding	GRMZM2G017409|GRMZM2G171801|GRMZM2G078826|GRMZM2G162426|GRMZM2G028914|GRMZM2G150496|GRMZM2G047949|GRMZM2G451007|GRMZM2G077361|GRMZM2G360873|GRMZM2G067727|GRMZM2G094123|GRMZM2G425719|GRMZM2G124550|GRMZM2G019121|GRMZM2G021619|GRMZM2G092232|GRMZM2G009070|GRMZM2G478664|GRMZM2G082271|GRMZM2G011169|GRMZM2G169462|AC234203.1_FG004|GRMZM2G175867|GRMZM2G016602|GRMZM2G146486|AC233878.1_FG004|GRMZM2G110572|G…
Zm_eQTL_HS95	molecular fuction	GO:0001883	0.00023217	0.0048307	37	139	purine nucleoside binding	GRMZM2G017409|GRMZM2G171801|GRMZM2G078826|GRMZM2G162426|GRMZM2G028914|GRMZM2G150496|GRMZM2G047949|GRMZM2G451007|GRMZM2G077361|GRMZM2G360873|GRMZM2G067727|GRMZM2G094123|GRMZM2G425719|GRMZM2G124550|GRMZM2G019121|GRMZM2G021619|GRMZM2G092232|GRMZM2G009070|GRMZM2G478664|GRMZM2G082271|GRMZM2G011169|GRMZM2G169462|AC234203.1_FG004|GRMZM2G175867|GRMZM2G016602|GRMZM2G146486|AC233878.1_FG004|GRMZM2G110572|G…
Zm_eQTL_HS95	molecular fuction	GO:0032555	0.00063357	0.0081157	37	139	purine ribonucleotide binding	GRMZM2G017409|GRMZM2G171801|GRMZM2G078826|GRMZM2G162426|GRMZM2G028914|GRMZM2G150496|GRMZM2G047949|GRMZM2G451007|GRMZM2G013318|GRMZM2G003157|GRMZM2G077361|GRMZM2G360873|GRMZM2G067727|GRMZM2G094123|GRMZM2G124550|GRMZM2G019121|GRMZM2G021619|GRMZM2G092232|GRMZM2G009070|GRMZM2G478664|GRMZM2G082271|GRMZM2G011169|GRMZM2G169462|AC234203.1_FG004|GRMZM2G175867|GRMZM2G016602|GRMZM2G146486|AC233878.1_FG004|G…
Zm_eQTL_HS95	molecular fuction	GO:0032553	0.00063357	0.0081157	37	139	ribonucleotide binding	GRMZM2G017409|GRMZM2G171801|GRMZM2G078826|GRMZM2G162426|GRMZM2G028914|GRMZM2G150496|GRMZM2G047949|GRMZM2G451007|GRMZM2G013318|GRMZM2G003157|GRMZM2G077361|GRMZM2G360873|GRMZM2G067727|GRMZM2G094123|GRMZM2G124550|GRMZM2G019121|GRMZM2G021619|GRMZM2G092232|GRMZM2G009070|GRMZM2G478664|GRMZM2G082271|GRMZM2G011169|GRMZM2G169462|AC234203.1_FG004|GRMZM2G175867|GRMZM2G016602|GRMZM2G146486|AC233878.1_FG004|G…
Zm_eQTL_HS95	molecular fuction	GO:0017076	0.00044268	0.0062674	39	139	purine nucleotide binding	GRMZM2G017409|GRMZM2G171801|GRMZM2G078826|GRMZM2G162426|GRMZM2G028914|GRMZM2G150496|GRMZM2G047949|GRMZM2G451007|GRMZM2G013318|GRMZM2G003157|GRMZM2G077361|GRMZM2G360873|GRMZM2G067727|GRMZM2G094123|GRMZM2G425719|GRMZM2G124550|GRMZM2G019121|GRMZM2G021619|GRMZM2G092232|GRMZM2G009070|GRMZM2G478664|GRMZM2G082271|GRMZM2G011169|GRMZM2G169462|AC234203.1_FG004|GRMZM2G175867|GRMZM2G016602|GRMZM2G146486|AC23…
Zm_eQTL_HS95	molecular fuction	GO:0000166	0.00030985	0.0053475	41	139	nucleotide binding	GRMZM2G017409|GRMZM2G171801|GRMZM2G078826|GRMZM2G162426|GRMZM2G028914|GRMZM2G150496|GRMZM2G047949|GRMZM2G451007|GRMZM2G013318|GRMZM2G003157|GRMZM2G077361|GRMZM2G360873|GRMZM2G067727|GRMZM2G094123|GRMZM2G425719|GRMZM2G124550|GRMZM2G019121|GRMZM2G021619|GRMZM2G092232|GRMZM2G009070|GRMZM2G478664|GRMZM2G082271|GRMZM2G011169|GRMZM2G169462|AC234203.1_FG004|GRMZM2G175867|GRMZM2G016602|GRMZM2G146486|GRMZ…
Zm_eQTL_HS95	molecular fuction	GO:0005488	0.0026843	0.032822	111	139	binding	GRMZM2G148133|GRMZM2G028914|GRMZM2G150496|GRMZM2G007288|GRMZM2G047949|AC233899.1_FG004|GRMZM2G003157|GRMZM2G324507|GRMZM2G054162|GRMZM2G086788|GRMZM2G124550|GRMZM2G092232|GRMZM2G076936|GRMZM2G152919|GRMZM2G082271|GRMZM2G031545|GRMZM2G169462|GRMZM2G114584|GRMZM2G331368|GRMZM2G143450|GRMZM2G134671|GRMZM2G120373|GRMZM2G104325|GRMZM2G151893|GRMZM2G141258|GRMZM2G001084|GRMZM2G401831|GRMZM2G132504|GRMZ…
