# Supplementary material for: Mendelian and Non-Mendelian Regulation of Gene Expression in Maize
Source: PLoS Genet. 2013 Jan 17;9(1):e1003202. doi: 10.1371/journal.pgen.1003202 (PMC3547793; doi:10.1371/journal.pgen.1003202)
Supplement: Table S7 — The number of expressed genes intersecting with CNV/PAV. Mo17>B73_CNV shows segments that are predicted to occur in more copies in Mo17 than in B73. B>M_CNV indicates segments containing significantly more copies in B73 than in Mo17, while B>M_int represents segments having intermediate more copies in B73 than in Mo17. B>M_PAV shows segments present in B73 but absent in Mo17. (XLS) [file pgen.1003202.s017.xls]

## Sheet: Sheet1
Table S7. The number of expressed genes intersecting with CNV/PAV. Mo17>B73_CNV shows segments that are predicted to occur in more copies in Mo17 than in B73. B>M_CNV indicates segments containing significantly more copies in B73 than in Mo17, while B>M_int represents segments having intermediate more copies in B73 than in Mo17. B>M_PAV shows segments present in B73 but absent in Mo17.
	# genes entirely within CNV/PAV	# genes intersecting with CNV/PAV		# genes partially affected by CNV/PAV
		5' of genes	3' of genes
B>M_int	160	149	9	77
B>M_CNV	2	1	170	18
B>M_PAV	71	199	191	102
M>B_CNV	9	23	14	33
Total	242	372	384	214
