# Supplementary material for: Mendelian and Non-Mendelian Regulation of Gene Expression in Maize
Source: PLoS Genet. 2013 Jan 17;9(1):e1003202. doi: 10.1371/journal.pgen.1003202 (PMC3547793; doi:10.1371/journal.pgen.1003202)
Supplement: Table S8 — Expression of genes entirely within CNV/PAV regions. a indicates the number of genes with expression level of B73 significantly higher than Mo17; b represents the number of genes with expression level of B73 significantly lower than Mo17; c shows the number of genes with no expression changes between B73 and Mo17. Mo17>B73_CNV shows segments that are predicted to occur in more copies in Mo17 than in B73. B>M_CNV indicates segments containing significantly more copies in B73 than in Mo17, while B>M_int represents segments having intermediate more copies in B73 than in Mo17. B>M_PAV shows segments present in B73 but absent in Mo17. (XLS) [file pgen.1003202.s018.xls]

## Sheet: Sheet1
Table S8. Expression of genes entirely within CNV/PAV regions. a indicates the number of genes with expression level of B73 significantly higher than Mo17; b represents the number of genes with expression level of B73 significantly lower than Mo17; c shows the number of genes with no expression changes between B73 and Mo17. Mo17>B73_CNV shows segments that are predicted to occur in more copies in…
	Exp(B>M)a	Exp(M>B)b	Exp(B=M)c	total
B>M_int	39	21	100	160
B>M_CNV	1	0	1	2
B>M_PAV	56	0	15	71
M>B_CNV	3	0	6	9
