# Supplementary material for: Mendelian and Non-Mendelian Regulation of Gene Expression in Maize
Source: PLoS Genet. 2013 Jan 17;9(1):e1003202. doi: 10.1371/journal.pgen.1003202 (PMC3547793; doi:10.1371/journal.pgen.1003202)
Supplement: Table S9 — Genes with unexpected expression patterns. a shows the number of RILs in which no read of the target gene was detected. b the number of RILs in which the target gene was expressed. c segregation rate was tested by using Chi-square test. d Genetic model was inferred according to the segregation rate. e I, U and S in column “Syntenic Code” represent the syntenic relationships among grass species: inserted, unknown and syntenic, respectively. f the classification of whole genome duplication. (XLS) [file pgen.1003202.s019.xls]

## Sheet: Sheet1
Table S9. Genes with unexpected expression patterns. a shows the number of RILs in which no read of the target gene was detected. b the number of RILs in which the target gene was expressed. c segregation rate was tested by using Chi-square test. d Genetic model was inferred according to the segregation rate.e I, U and S in column "Syntenic Code" represent the syntenic relationships among grass s…
Genes	Type	# zeroa	# expressedb	Segregating ratec	P-Value of Chi-Test	Genetic Modeld	Functional Description	Syntenic Classification	Syntenic Codee	WGD Classificationf	WGD Code	Maize Homeologous Location/Gene	Sorghum Orthologous Location/Gene	Setaria Orthologous Location/Gene	Rice Orthologous Location/Gene	Brachy Orthologous Location/Gene
AC197387.3_FG004	Type I	16	38	(1:3)	0.432058	Two-locus model	---NA---		U	can't assign	U	chr9:127332148-127478125	chr1:57413800-57890372	too big a gap	chr3:14445130-14903362	chr1:60591225-60933617
AC205057.3_FG004	Type I	20	64	(1:3)	0.801059	Two-locus model	dna binding		U	can't assign	U	chr1:212117302-212244264	chr7:55475627-55694008	no synteny	chr8:21125385-21311257	chr3:39258835-39414436
AC207260.3_FG003	Type I	31	58	(1:3)	0.0321963	Two-locus model	---NA---		U	can't assign	U	chr5:51819295-52324833	chr10:57000809-58059751	too big a gap	chr6:28238827-28867614	chr1:28129107-29020642
AC213612.3_FG002	Type I	11	89	(1:7)	0.650147	Three-locus model	40s ribosomal protein s4		U	retained duplicate	R	GRMZM2G158584	too big a gap	chr10:15324424-16365605	chr6:12211185-12831156	chr1:39932910-40139599
GRMZM2G004617	Type I	23	46	(1:3)	0.109907	Two-locus model	erwinia induced protein 1	inserted	I	can't assign	U	chr8:174352261-174471516	chr3:62273109-62858813	chr3:35067725-35684806	chr1:31196472-31752446	chr2:49417996-49916439
GRMZM2G023520	Type I	25	62	(1:3)	0.421004	Two-locus model	hypothetical protein [Zea mays]	pan-grass	S	retained duplicate	R	GRMZM2G117439	Sb09g017990	PAC:18167835	Os05g29920	Bradi2g27900
GRMZM2G029455	Type I	12	84	(1:7)	1	Three-locus model	rapid alkalinization factor family expressed		U	can't assign	U	chr9:107790218-108757327	too big a gap	too big a gap	chr6:26185718-26987924	chr1:25796124-26768386
GRMZM2G034811	Type I	12	71	(1:7)	0.589659	Three-locus model	dead-box atp-dependent rna helicase 46	inserted	I	can't assign	U	chr1:16967102-17300828	chr1:68205773-68837447	chr1:51516179-52015446	chr3:3790890-4360988	chr1:70156023-70805081
GRMZM2G045699	Type I	21	77	(1:3)	0.414216	Two-locus model	unknown [Zea mays]	inserted	I	can't assign	U	chr5:25496863-25667982	chr1:19086371-19825851	chr1:14897544-15633976	chr10:18012844-18457395	chr3:31248220-31896905
GRMZM2G053790	Type I	25	68	(1:3)	0.675158	Two-locus model	---NA---	inserted	I	can't assign	U	chr1:46071201-46177970	chr1:61703802-62278819	chr1:45803252-46338901	chr3:9794561-10427974	chr1:64183158-64783039
GRMZM2G070444	Type I	28	59	(1:3)	0.121752	Two-locus model	rac gtpase activating protein expressed		U	can't assign	U	chr4:2464731-2568855	no synteny	no synteny	no synteny	no synteny
GRMZM2G089567	Type I	11	86	(1:7)	0.729802	Three-locus model	---NA---		U	can't assign	U	no synteny	no synteny	no synteny	no synteny	no synteny
GRMZM2G089655	Type I	13	53	(1:3)	0.319767	Two-locus model	unknown [Zea mays]		U	can't assign	U	too big a gap	too big a gap	chr4:19966869-20742281	chr2:17432406-18404054	chr3:45291315-45947131
GRMZM2G094723	Type I	22	80	(1:3)	0.423522	Two-locus model	---NA---		U	can't assign	U	chr6:3193222-3727914	too big a gap	too big a gap	chr8:280185-777110	too big a gap
GRMZM2G100747	Type I	18	59	(1:3)	0.742174	Two-locus model	thaumatin-like protein precursor	partially-retained	S	can't assign	U	too big a gap	Sb06g001550	no synteny	no synteny	no synteny
GRMZM2G114882	Type I	18	63	(1:3)	0.563703	Two-locus model	---NA---		U	can't assign	U	chr6:148080408-148296973	chr9:49709811-50555573	too big a gap	chr5:20210238-20908218	chr2:22458890-23285172
GRMZM2G115698	Type I	16	74	(1:3)	0.113579	Two-locus model	unknown [Zea mays]		U	can't assign	U	chr6:104812682-105802922	too big a gap	no synteny	too big a gap	no synteny
GRMZM2G127478	Type I	11	77	(1:7)	1	Three-locus model	---NA---	inserted	I	can't assign	U	chr4:235284107-235434303	chr4:4854508-5183483	chr4:6040435-6333344	chr2:4121572-4382509	chr3:3949586-4182965
GRMZM2G134340	Type I	13	84	(1:7)	0.78821	Three-locus model	unknown [Zea mays]	inserted	I	can't assign	U	chr7:132467266-132682445	chr2:63361128-64082122	chr2:32657556-33595618	chr9:18699732-19331959	chr4:39211311-39927908
GRMZM2G351484	Type I	22	77	(1:3)	0.523288	Two-locus model	hypothetical protein [Zea mays]	inserted	I	can't assign	U	chr2:210324521-210438833	chr2:72975347-73504597	chr2:42574295-42989413	chr7:24869891-25537428	chr1:16844751-17641759
GRMZM2G359786	Type I	13	74	(1:7)	0.490902	Three-locus model	pap fibrillin family protein		U	can't assign	U	chr1:955708-1527898	too big a gap	too big a gap	no synteny	no synteny
GRMZM2G403162	Type I	15	77	(1:3)	0.0540827	Two-locus model	---NA---	inserted	I	can't assign	U	chr7:165407908-165553532	chr2:73281112-73846638	chr2:42772319-43331550	chr7:25297346-25854443	chr1:17162472-17378379
GRMZM2G409976	Type I	22	47	(1:3)	0.186638	Two-locus model	protein kinase apk1b	pan-grass	S	retained duplicate	R	GRMZM2G009869	Sb01g048300	PAC:18191324	Os03g03890	Bradi1g76840
GRMZM2G429972	Type I	16	82	(1:7)	0.252041	Three-locus model	unknown [Zea mays]	pan-grass	S	duplicate copy lost	F	chr1:46814178-46978075	Sb01g038480	PAC:18190371	Os03g18110	Bradi1g65550
GRMZM2G446185	Type I	23	60	(1:3)	0.568439	Two-locus model	---NA---	inserted	I	can't assign	U	chr10:121800448-122276850	chr6:47939155-48461936	chr6:21479247-21892951	chr4:22180142-22727135	chr5:15330360-15764706
GRMZM2G479245	Type I	21	52	(1:3)	0.457293	Two-locus model	af118114_1 mfp1 attachment factor 1	pan-grass	S	retained duplicate	R	GRMZM2G411084	Sb01g043360	PAC:18191010	Os03g11060	Bradi1g70610
GRMZM2G482290	Type I	25	73	(1:3)	0.907143	Two-locus model	---NA---	inserted	I	can't assign	U	chr5:4731917-4968535	chr1:4410850-4996537	chr1:3326258-3745896	chr3:32547378-33015666	chr1:3901752-4360525
GRMZM2G483975	Type I	13	60	(1:3)	0.155885	Two-locus model	transposon en spm sub-class	partially-retained	S	duplicate copy lost	F	chr5:51305648-52679186	Sb10g028250	PAC:18198200	chr6:28378137-28804091	chr1:28259790-29020642
GRMZM5G822352	Type I	31	60	(1:3)	0.0457979	Two-locus model	unknown [Zea mays]	inserted	I	can't assign	U	chr5:5384419-5538308	chr1:5369226-5766595	chr1:4048020-4422167	chr3:31856382-32198842	chr1:4837182-5119183
GRMZM5G829831	Type I	15	81	(1:7)	0.354539	Three-locus model	---NA---		U	can't assign	U	too big a gap	chr7:58189719-58949411	too big a gap	too big a gap	too big a gap
GRMZM5G830269	Type I	19	73	(1:3)	0.335504	Two-locus model	unknown [Zea mays]		U	can't assign	U	no synteny	no synteny	no synteny	no synteny	no synteny
GRMZM5G838196	Type I	18	53	(1:3)	0.945373	Two-locus model	at1g15980 t24d18_8		U	can't assign	U	too big a gap	too big a gap	no synteny	no synteny	no synteny
GRMZM5G854604	Type I	23	77	(1:3)	0.644167	Two-locus model	---NA---	inserted	I	can't assign	U	chr2:7610160-7715397	chr6:58090339-58845961	chr6:31113512-31759289	chr4:31751217-32506035	chr5:24988615-25536135
GRMZM5G866581	Type I	17	80	(1:3)	0.089129	Two-locus model	unknown [Zea mays]	inserted	I	can't assign	U	chr1:279516991-279621544	chr1:6120675-7081246	chr1:4780593-5635750	chr3:30705710-31532870	chr1:5459603-6157067
GRMZM5G869550	Type I	37	63	(1:2)	0.526537	unclassified	unknown [Zea mays]	inserted	I	can't assign	U	chr1:166813701-166971877	chr8:51116943-51866802	chr8:18248673-18834862	chr12:24952416-25330024	chr4:1819266-2141399
GRMZM5G869564	Type I	12	93	(1:7)	0.739912	Three-locus model	unknown [Zea mays]	inserted	I	can't assign	U	chr1:259259101-259569529	chr1:11984701-12906531	chr1:9822160-10641089	chr3:24502787-25562845	chr1:10057107-10862051
GRMZM5G878270	Type I	14	82	(1:7)	0.537094	Three-locus model	---NA---		U	can't assign	U	no synteny	no synteny	no synteny	no synteny	no synteny
GRMZM5G891327	Type I	19	80	(1:3)	0.182009	Two-locus model	---NA---	inserted	I	can't assign	U	chr5:6328596-6433406	chr1:5939833-6294850	chr1:4627805-4918356	chr3:31386255-31680847	chr1:5276051-5601386
GRMZM5G894031	Type I	18	79	(1:3)	0.142778	Two-locus model	---NA---	inserted	I	can't assign	U	chr9:120365118-120929880	chr1:56425773-56967499	chr1:40037324-40538052	chr3:15534941-16070885	chr1:59778346-60186417
GRMZM5G896196	Type I	22	81	(1:3)	0.393482	Two-locus model	---NA---	inserted	I	can't assign	U	chr3:194206092-194402043	chr3:63050899-63673770	chr3:35915236-36614409	chr1:31988019-32630533	chr2:50112048-50662916
AC190544.2_FG004	Type II	57	45	(1:1)	0.234764	unknown	---NA---		U	can't assign	U	too big a gap	no synteny	no synteny	no synteny	no synteny
AC209364.3_FG007	Type II	78	13	(1:3)	0.0182559	Two-locus model	---NA---		U	can't assign	U	too big a gap	too big a gap	too big a gap	too big a gap	too big a gap
AC211972.4_FG003	Type II	51	49	(1:1)	0.841481	unknown	hypothetical protein [Zea mays]		U	can't assign	U	chr2:180476849-181932614	chr2:59275402-59877826	no synteny	chr9:14958989-15435609	chr4:36113037-36447764
AC218093.3_FG005	Type II	40	10	(1:3)	0.414216	Two-locus model	---NA---		U	can't assign	U	chr10:149382407-150049902	too big a gap	too big a gap	too big a gap	too big a gap
GRMZM2G052948	Type II	41	15	(1:3)	0.757621	Two-locus model	serine threonine protein kinase	pan-grass	S	retained duplicate	R	GRMZM2G126925	Sb04g004950	PAC:18170950	Os02g07790	Bradi3g05520
GRMZM2G066805	Type II	53	12	(1:3)	0.223454	Two-locus model	unknown [Zea mays]	partially-retained	S	duplicate copy lost	F	chr9:152014652-152133264	chr1:70086746-70780354	chr1:53001706-53490628	chr3:2100190-2716042	Bradi1g74730
GRMZM2G071808	Type II	37	53	(1:1)	0.0916903	unknown	hypothetical protein [Zea mays]		U	can't assign	U	no synteny	no synteny	no synteny	no synteny	no synteny
GRMZM2G072493	Type II	48	44	(1:1)	0.676657	unknown	---NA---		U	can't assign	U	too big a gap	no synteny	no synteny	no synteny	no synteny
GRMZM2G077858	Type II	61	28	(1:3)	0.159256	Two-locus model	unknown [Zea mays]	inserted	I	can't assign	U	chr1:48609479-48737545	chr1:61117625-61810419	chr1:45355508-45911362	chr3:10318381-10834228	chr1:63751534-64289010
GRMZM2G083301	Type II	19	17	(1:1)	0.738883	unknown	---NA---	inserted	I	can't assign	U	chr1:38138190-38296578	chr1:63477294-64253466	chr1:47182850-47983901	chr3:7998802-8768355	chr1:65832496-66527671
GRMZM2G126463	Type II	37	11	(1:3)	0.738883	Two-locus model	unknown [Zea mays]	inserted	I	can't assign	U	chr4:198322138-198861084	chr7:62821584-63069818	chr7:33930053-34165394	chr8:24546475-24910979	chr3:41952237-42194785
GRMZM2G148103	Type II	69	12	(1:3)	0.034264	Two-locus model	---NA---		U	can't assign	U	chr8:111951684-113683954	too big a gap	no synteny	no synteny	no synteny
GRMZM2G168987	Type II	68	22	(1:3)	0.903124	Two-locus model	hypothetical protein [Zea mays]	partially-retained	S	duplicate copy lost	F	chr5:43764868-44203580	Sb01g028120	chr1:32014639-32759490	Os10g42520	chr3:36379923-36735926
GRMZM2G320305	Type II	47	54	(1:1)	0.486099	unknown	ferredoxin--nadp leaf isozyme	inserted	I	can't assign	U	chr3:230392412-230575345	chr8:1834249-2619269	chr5:408052-748209	chr11:1087935-1283908	chr4:47502404-47821088
GRMZM2G337621	Type II	51	51	(1:1)	1	unknown	---NA---	inserted	I	can't assign	U	chr8:134416329-134679958	chr9:458371-835278	chr9:1929867-2047356	chr5:343308-483727	chr2:39365271-39476906
GRMZM2G367898	Type II	43	44	(1:1)	0.914621	unknown	---NA---	inserted	I	can't assign	U	chr8:19502554-19729611	chr3:3449640-3817318	chr3:2452695-2866657	chr1:4383663-4694023	chr2:3838192-4070893
GRMZM2G374430	Type II	69	15	(1:3)	0.13057	Two-locus model	---NA---	inserted	I	can't assign	U	chr8:72698131-72983403	chr9:57929218-58543786	chr9:28488450-29303311	chr5:28490431-29038329	chr2:13688943-13980720
GRMZM5G866024	Type II	48	10	(1:3)	0.172386	Two-locus model	membrane protein	partially-retained	S	retained duplicate	R	GRMZM5G826790	too big a gap	PAC:18175353	Os01g41170	chr2:42941214-43463189
GRMZM5G885061	Type II	53	42	(1:1)	0.259077	unknown	---NA---		U	can't assign	U	too big a gap	too big a gap	too big a gap	too big a gap	no synteny
AC192381.3_FG004	Type IIIA	68	21	(1:3)	0.759608	Two-locus model	---NA---	inserted	I	can't assign	U	chr5:4868535-4995674	chr1:4438508-5076258	chr1:3351464-3794238	chr3:32503866-33001609	chr1:3944307-4394218
AC194878.3_FG001	Type IIIA	96	5	(1:7)	0.0217824	Three-locus model	---NA---		U	can't assign	U	too big a gap	chr10:299962-1194973	chr10:258908-851590	chr6:328112-972609	too big a gap
AC194878.3_FG002	Type IIIA	94	2	(1:15)	0.0916903	Four-locus model	---NA---		U	can't assign	U	too big a gap	chr10:299962-1194973	chr10:258908-851590	chr6:328112-972609	too big a gap
AC196156.3_FG003	Type IIIA	61	36	(1:2)	0.517434	unclassied	hypothetical protein [Zea mays]	pan-grass	S	duplicate copy lost	F	chr5:13261648-13443402	Sb01g011720	PAC:18195927	Os03g48110	Bradi1g12210
AC208113.3_FG009	Type IIIA	66	35	(1:3)	0.025059	Two-locus model	---NA---	inserted	I	can't assign	U	chr5:12596661-12973870	chr1:9784789-10250704	chr1:7866819-8292905	chr3:27715726-28160043	chr1:8553028-8899986
AC215607.3_FG004	Type IIIA	89	6	(1:7)	0.0683668	Three-locus model	---NA---		U	can't assign	U	no synteny	no synteny	no synteny	no synteny	no synteny
AC235540.1_FG001	Type IIIA	68	13	(1:3)	0.0628359	Two-locus model	Os08g0511900 [Oryza sativa Japonica Group]		U	can't assign	U	no synteny	no synteny	no synteny	no synteny	no synteny
GRMZM2G014594	Type IIIA	60	39	(1:2)	0.257234	unclassied	---NA---	inserted	I	can't assign	U	chr8:155924731-156029132	chr3:61291825-61802211	chr3:34240155-34608626	chr1:30373953-30723461	chr2:48727158-49014794
GRMZM2G032244	Type IIIA	69	31	(1:3)	0.165857	Two-locus model	radical sam domain-containing protein	pan-grass	S	retained duplicate	R	GRMZM2G063729	Sb03g029230	PAC:18178405	Os01g45370	Bradi2g44900
GRMZM2G032759	Type IIIA	68	30	(1:3)	0.199469	Two-locus model	---NA---	inserted	I	can't assign	U	chr2:213948340-214114397	chr2:74964041-75577234	chr2:44209886-44683132	chr7:26844830-27803436	chr1:15185994-15786936
GRMZM2G036048	Type IIIA	53	4	(1:7)	0.210728	Three-locus model	o-methyltransferase family expressed		U	can't assign	U	no synteny	no synteny	no synteny	no synteny	no synteny
GRMZM2G052412	Type IIIA	55	33	(1:2)	0.488245	unclassied	---NA---		U	can't assign	U	chr8:94551403-94807015	too big a gap	no synteny	too big a gap	no synteny
GRMZM2G058591	Type IIIA	61	30	(1:3)	0.079232	Two-locus model	rna-dependent rna polymerase -like		U	can't assign	U	too big a gap	too big a gap	no synteny	no synteny	no synteny
GRMZM2G058862	Type IIIA	58	37	(1:2)	0.308704	unclassied	related dnase		U	can't assign	U	chr7:130043205-130368346	chr2:62654572-63594645	too big a gap	chr9:18124928-18914391	chr4:38719461-39461588
GRMZM2G058881	Type IIIA	84	2	(1:15)	0.132714	Four-locus model	hypothetical protein [Zea mays]	partially-retained	S	duplicate copy lost	F	chr8:6616260-6754356	Sb03g009180	chr3:8266771-8794319	too big a gap	too big a gap
GRMZM2G062495	Type IIIA	62	38	(1:2)	0.398446	unclassied	unknown [Zea mays]		U	can't assign	U	chr8:94526759-94651403	too big a gap	too big a gap	too big a gap	too big a gap
GRMZM2G062911	Type IIIA	59	37	(1:2)	0.347538	unclassied	40s ribosomal protein s18	pan-grass	S	duplicate copy lost	F	chr2:233582667-233724748	Sb02g004110	PAC:18181912	Os07g07770	Bradi1g55980
GRMZM2G063291	Type IIIA	62	11	(1:3)	0.0500381	Two-locus model	octicosapeptide phox bem1p domain-containing protein	partially-retained	S	retained duplicate	R	AC213463.3_FG010	Sb01g011470	PAC:18195286	Os03g48520	chr1:8620807-8988227
GRMZM2G064885	Type IIIA	59	37	(1:2)	0.347538	unclassied	---NA---	inserted	I	can't assign	U	chr3:225775971-225962330	chr3:51028530-52054396	chr3:24615238-25586839	chr1:21462981-22501735	chr2:41461502-42086272
GRMZM2G082490	Type IIIA	56	30	(1:3)	0.0342813	Two-locus model	dof zinc finger protein	partially-retained	S	retained duplicate	R	GRMZM2G394973	Sb03g035080	chr3:35326728-36202098	Os01g55340	Bradi2g50370
GRMZM2G096241	Type IIIA	58	34	(1:2)	0.549415	unclassied	unknown [Zea mays]	inserted	I	can't assign	U	chr5:7811460-7920507	chr1:3467415-4204186	chr1:2598502-3169071	chr3:33171151-33708428	chr1:3118362-3693415
GRMZM2G102458	Type IIIA	65	32	(1:3)	0.0691785	Two-locus model	unknown [Zea mays]		U	can't assign	U	chr3:226578518-226816388	chr3:50400637-51447268	too big a gap	too big a gap	chr2:41097337-41707941
GRMZM2G102657	Type IIIA	58	28	(1:3)	0.105514	Two-locus model	transferring glycosyl groups	inserted	I	can't assign	U	chr1:53221540-53684878	chr1:60139457-60702925	chr1:44281322-44956367	chr3:11282516-12004148	chr1:62704895-63369527
GRMZM2G103479	Type IIIA	97	0	(1:15)	0.0109917	Four-locus model	hypothetical protein [Zea mays]		U	can't assign	U	no synteny	no synteny	no synteny	no synteny	no synteny
GRMZM2G104401	Type IIIA	76	24	(1:3)	0.817361	Two-locus model	---NA---	inserted	I	can't assign	U	chr10:95298358-95486702	chr6:0-512775	chr6:337630-1076109	chr4:268-269016	chr5:2410452-2686513
GRMZM2G109959	Type IIIA	78	2	(1:15)	0.165857	Four-locus model	glycine-rich cell wall structural protein precursor	pan-grass	S	duplicate copy lost	F	chr4:127653548-127904362	Sb04g024400	PAC:18171285	Os02g37570	Bradi3g47310
GRMZM2G111147	Type IIIA	92	0	(1:15)	0.0132657	Four-locus model	dna binding	inserted	I	can't assign	U	chr8:118275156-118451936	chr9:52723083-53212630	chr9:21741860-22597624	chr5:23045377-23560726	chr2:19676884-20122555
GRMZM2G117942	Type IIIA	82	1	(1:15)	0.0575845	Four-locus model	win2 precursor		U	can't assign	U	chr2:227889675-228086474	too big a gap	too big a gap	too big a gap	too big a gap
GRMZM2G117971	Type IIIA	71	1	(1:15)	0.0883763	Four-locus model	win2 precursor		U	can't assign	U	chr2:227889675-228086474	too big a gap	too big a gap	too big a gap	too big a gap
GRMZM2G122057	Type IIIA	100	2	(1:15)	0.0735207	Four-locus model	hypothetical protein [Zea mays]	inserted	I	can't assign	U	chr3:167024142-167417586	chr3:69136018-70155859	chr3:41705246-42610804	chr1:38501982-39432235	chr2:55072999-55823403
GRMZM2G122276	Type IIIA	45	4	(1:7)	0.358664	Three-locus model	glycine-rich cell wall structural protein precursor	partially-retained	S	duplicate copy lost	F	chr4:127653548-127904362	Sb04g024390	chr4:25576886-26122833	Os02g37570	Bradi3g47310
GRMZM2G126261	Type IIIA	34	1	(1:7)	0.0845335	Three-locus model	peroxidase poc1	pan-grass	S	retained duplicate	R	GRMZM2G133475	Sb02g042860	PAC:18181743	Os07g48040	Bradi1g17840
GRMZM2G136971	Type IIIA	78	8	(1:7)	0.369904	Three-locus model	---NA---	inserted	I	can't assign	U	chr2:210402273-210672081	chr2:72833175-73365287	chr2:42389956-42854765	chr7:24662973-25370169	chr1:17298208-17816066
GRMZM2G155738	Type IIIA	64	34	(1:3)	0.0266775	Two-locus model	---NA---	inserted	I	can't assign	U	chr5:10226701-10759016	chr1:8493914-8983571	chr1:6869469-7237773	chr3:28928710-29318990	chr1:7407509-7780387
GRMZM2G158758	Type IIIA	65	34	(1:3)	0.0317966	Two-locus model	---NA---		U	can't assign	U	chr3:226129781-226464388	too big a gap	too big a gap	too big a gap	too big a gap
GRMZM2G160812	Type IIIA	62	36	(1:2)	0.567666	unclassied	---NA---		U	can't assign	U	too big a gap	too big a gap	too big a gap	no synteny	too big a gap
GRMZM2G163807	Type IIIA	81	21	(1:3)	0.303484	Two-locus model	pif-like orf1	inserted	I	can't assign	U	chr5:13614276-13720370	chr1:10877794-11496630	chr1:8874927-9485710	chr3:26320400-27035923	chr1:9376521-9735322
GRMZM2G325168	Type IIIA	94	5	(1:7)	0.0250115	Three-locus model	---NA---		U	can't assign	U	too big a gap	chr10:299962-1194973	chr10:258908-851590	chr6:328112-972609	too big a gap
GRMZM2G344566	Type IIIA	67	36	(1:3)	0.0196792	Two-locus model	---NA---	inserted	I	can't assign	U	chr9:153909872-154067329	chr1:71859261-72344538	chr1:54290604-54725259	chr3:963776-1425644	chr1:73295650-73694360
GRMZM2G369607	Type IIIA	57	36	(1:2)	0.337667	unclassied	---NA---	inserted	I	can't assign	U	chr5:9859812-9972171	chr1:8038521-8614882	chr1:6517871-6989633	chr3:29199601-29776602	chr1:7110293-7533952
GRMZM2G394638	Type IIIA	60	36	(1:2)	0.469113	unclassied	---NA---		U	can't assign	U	chr8:94526759-94651403	too big a gap	too big a gap	chr5:15893471-16554686	too big a gap
GRMZM2G444466	Type IIIA	96	4	(1:7)	0.0101652	Three-locus model	---NA---		U	can't assign	U	too big a gap	chr10:299962-1194973	chr10:258908-851590	chr6:328112-972609	too big a gap
GRMZM2G447795	Type IIIA	43	0	(1:7)	0.0131944	Three-locus model	class iii chitinase homologue ( hib3h-a)	inserted	I	can't assign	U	chr8:80338514-80489648	chr9:6627961-7398212	chr9:30781753-31441881	chr5:4496466-5271977	chr2:33574652-34385680
GRMZM2G452954	Type IIIA	66	30	(1:3)	0.157299	Two-locus model	disease resistance protein rpm1		U	can't assign	U	chr4:2464731-4188048	too big a gap	too big a gap	no synteny	no synteny
GRMZM2G469061	Type IIIA	57	30	(1:3)	0.0410872	Two-locus model	40s ribosomal protein s4	inserted	I	can't assign	U	chr4:234778686-234923909	chr4:5140862-5537198	chr4:5721143-6111612	chr2:4308698-4650153	chr3:4131701-4474068
GRMZM2G544469	Type IIIA	97	0	(1:15)	0.0109917	Four-locus model	---NA---	inserted	I	can't assign	U	chr6:69520075-70063445	chr10:2018019-2477894	chr10:1547438-1925887	chr6:1823420-2187161	chr1:49657746-50106751
GRMZM2G546373	Type IIIA	73	27	(1:3)	0.644167	Two-locus model	---NA---	inserted	I	can't assign	U	chr5:60947227-61112629	chr10:59240253-59903993	chr10:39093214-39583926	chr6:29926158-30408446	chr1:30296121-30760512
GRMZM2G565441	Type IIIA	70	26	(1:3)	0.637352	Two-locus model	---NA---	inserted	I	can't assign	U	chr2:183292834-183447607	chr2:60367957-60923883	chr2:28916781-29498195	chr9:15882395-16462627	chr4:36700872-37221819
GRMZM2G700459	Type IIIA	64	38	(1:2)	0.487715	unclassied	hypothetical protein SORBIDRAFT_04g027763 [Sorghum bicolor]		U	can't assign	U	chr3:54202563-54520993	chr3:14178697-15042454	chr3:11210643-11555183	chr1:10908483-11400394	no synteny
GRMZM2G701594	Type IIIA	61	6	(1:7)	0.380303	Three-locus model	---NA---		U	can't assign	U	no synteny	no synteny	no synteny	no synteny	no synteny
GRMZM2G703257	Type IIIA	62	36	(1:2)	0.567666	unclassied	---NA---		U	can't assign	U	chr7:93974885-94563632	too big a gap	too big a gap	too big a gap	chr4:33738980-34829590
GRMZM5G804661	Type IIIA	75	28	(1:3)	0.608657	Two-locus model	unknown [Zea mays]	inserted	I	can't assign	U	chr2:7610160-7715397	chr6:58090339-58845961	chr6:31113512-31759289	chr4:31751217-32506035	chr5:24988615-25536135
GRMZM5G833625	Type IIIA	60	39	(1:2)	0.257234	unclassied	---NA---		U	can't assign	U	chr6:152158355-152328931	chr9:52479987-53301750	too big a gap	chr5:22693206-23611480	chr2:19592807-20413294
GRMZM5G835985	Type IIIA	68	25	(1:3)	0.675158	Two-locus model	unknown [Zea mays]		U	can't assign	U	no synteny	no synteny	no synteny	no synteny	no synteny
GRMZM5G846071	Type IIIA	87	10	(1:7)	0.514143	Three-locus model	---NA---		U	can't assign	U	chr5:147490845-147927554	too big a gap	too big a gap	no synteny	chr3:6300180-7122719
GRMZM5G850577	Type IIIA	64	35	(1:3)	0.0173568	Two-locus model	---NA---	inserted	I	can't assign	U	chr8:148456284-148561894	chr3:57922992-58581624	chr3:30222224-31047155	chr1:26700473-27419001	chr2:45691351-46219474
GRMZM5G853742	Type IIIA	60	34	(1:3)	0.0123821	Two-locus model	unknown [Zea mays]		U	can't assign	U	too big a gap	too big a gap	chr9:13599921-14651157	chr5:17214688-17955366	chr2:26011100-26846866
GRMZM5G854585	Type IIIA	97	6	(1:7)	0.0405299	Three-locus model	---NA---	inserted	I	can't assign	U	chr2:11163596-11409160	chr6:56717479-57518208	chr6:29842667-30597358	chr4:30514917-31236420	chr5:23755855-24481796
GRMZM5G868973	Type IIIA	66	33	(1:3)	0.0555111	Two-locus model	---NA---	inserted	I	can't assign	U	chr6:26511293-26962130	chr9:1912799-2588208	chr9:365785-738881	chr5:979172-1576657	chr2:37939559-38676364
GRMZM5G870957	Type IIIA	73	23	(1:3)	0.813664	Two-locus model	---NA---		U	can't assign	U	no synteny	no synteny	no synteny	no synteny	no synteny
GRMZM5G873459	Type IIIA	46	25	(1:3)	0.0469172	Two-locus model	unknown [Zea mays]	inserted	I	can't assign	U	chr8:71235216-71341907	chr9:57558928-58243418	chr9:27979302-28811077	chr5:28113999-28802974	chr2:13336939-14264150
GRMZM5G874201	Type IIIA	67	4	(1:7)	0.0802238	Three-locus model	unknown [Zea mays]		U	can't assign	U	chr3:52760857-53752060	too big a gap	too big a gap	chr1:11027717-12124911	chr2:9744406-10792472
GRMZM5G877929	Type IIIA	73	27	(1:3)	0.644167	Two-locus model	---NA---	inserted	I	can't assign	U	chr5:7820507-8034557	chr1:6997681-7504645	chr1:5548366-6054682	chr3:30269769-30780117	chr1:6099466-6644329
GRMZM5G882806	Type IIIA	71	29	(1:3)	0.355611	Two-locus model	---NA---		U	can't assign	U	chr5:18121500-18326057	too big a gap	too big a gap	too big a gap	too big a gap
GRMZM5G889776	Type IIIA	59	38	(1:2)	0.281934	unclassied	---NA---	inserted	I	can't assign	U	chr1:48504644-48709479	chr1:61140674-61810419	chr1:45376237-45911362	chr3:10318381-10803133	chr1:63793012-64289010
GRMZM5G897480	Type IIIA	60	38	(1:2)	0.31829	unclassied	---NA---	inserted	I	can't assign	U	chr10:125059749-125177592	chr6:49099388-49618378	chr6:22425378-22878801	chr4:23275935-23683030	chr5:16497070-17013382
AC182838.3_FG006	Type IIIB	30	64	(1:3)	0.121556	Two-locus model	unknown [Zea mays]	inserted	I	can't assign	U	chr8:171804062-171928503	chr3:64050270-64798320	chr3:37003127-37618497	chr1:32971971-33643081	chr2:51027421-51559043
AC209213.4_FG002	Type IIIB	34	68	(1:3)	0.0519376	Two-locus model	---NA---		U	can't assign	U	chr5:45285581-45591020	chr1:47329515-48381612	chr1:31474540-31966916	too big a gap	too big a gap
GRMZM2G000071	Type IIIB	28	68	(1:3)	0.345779	Two-locus model	photoperiod responsive protein		U	can't assign	U	chr4:223058180-224675263	too big a gap	chr4:958449-1482683	chr2:8379108-9023872	no synteny
GRMZM2G006884	Type IIIB	32	69	(1:3)	0.120875	Two-locus model	---NA---	inserted	I	can't assign	U	chr1:47427609-47555722	chr1:61354749-62042413	chr1:45526071-46124515	chr3:10051501-10629213	chr1:63926656-64580267
GRMZM2G008854	Type IIIB	28	66	(1:3)	0.283772	Two-locus model	protein phosphatase 2c 51	partially-retained	S	duplicate copy lost	F	chr4:202540857-202810654	chr5:55093943-55370137	PAC:18201100	no synteny	Bradi4g15120
GRMZM2G008864	Type IIIB	28	72	(1:3)	0.488422	Two-locus model	electron transfer flavoprotein beta-subunit		U	can't assign	U	no synteny	no synteny	no synteny	no synteny	no synteny
GRMZM2G012117	Type IIIB	15	63	(1:3)	0.239317	Two-locus model	40s ribosomal protein s15a		U	can't assign	U	too big a gap	chr2:12804313-13639686	chr2:10001829-10751400	too big a gap	no synteny
GRMZM2G016097	Type IIIB	13	60	(1:3)	0.155885	Two-locus model	u6 snrna-associated sm-like protein lsm7	partially-retained	S	retained duplicate	R	GRMZM2G106105	Sb06g029950	PAC:18203669	too big a gap	Bradi5g23220
GRMZM2G018022	Type IIIB	2	69	(1:7)	0.0136217	Three-locus model	udp-glucose pyrophosphorylase	inserted	I	can't assign	U	chr8:159209440-159347266	chr3:72395000-72700367	chr3:44505199-44793989	chr1:41367340-41624758	chr2:57465480-57784641
GRMZM2G023863	Type IIIB	17	73	(1:3)	0.180611	Two-locus model	---NA---		U	can't assign	U	no synteny	no synteny	no synteny	no synteny	no synteny
GRMZM2G024927	Type IIIB	22	78	(1:3)	0.488422	Two-locus model	unknown [Zea mays]	inserted	I	can't assign	U	chr3:88423112-89480119	chr8:53654210-54117562	chr8:19416127-19621424	chr12:26337762-26640128	chr4:737278-911847
GRMZM2G034428	Type IIIB	5	76	(1:7)	0.0850989	Three-locus model	subtilisin-like serine protease		U	can't assign	U	too big a gap	chr3:7781625-8777486	chr3:6751268-7547234	chr1:596938-1463088	chr2:636365-1319384
GRMZM2G034768	Type IIIB	23	76	(1:3)	0.684609	Two-locus model	unknown [Zea mays]	inserted	I	can't assign	U	chr3:113550756-114402464	chr8:50761559-51226106	chr8:17929435-18358543	chr12:24555018-25052416	chr4:2029038-2461630
GRMZM2G037077	Type IIIB	23	68	(1:3)	0.951739	Two-locus model	hypothetical protein [Zea mays]	inserted	I	can't assign	U	chr4:4349903-4527417	chr5:58627575-59002846	chr5:35512948-35886804	chr11:24631033-25073101	chr4:11676437-12275496
GRMZM2G038827	Type IIIB	32	68	(1:3)	0.105969	Two-locus model	---NA---	inserted	I	can't assign	U	chr6:109336323-109448567	chr10:6170745-6636110	chr10:6663762-7241756	chr6:5178787-5637867	chr1:44433454-45154370
GRMZM2G042438	Type IIIB	20	80	(1:3)	0.248213	Two-locus model	---NA---		U	can't assign	U	chr4:165961730-166879892	chr4:58621497-59059991	chr4:33421932-33839132	chr2:30412054-30835035	too big a gap
GRMZM2G043976	Type IIIB	34	70	(1:3)	0.0700413	Two-locus model	---NA---	inserted	I	can't assign	U	chr9:139358074-139562301	chr1:62219036-62844976	chr1:46271264-46783886	chr3:9351438-9857574	chr1:64706721-65296958
GRMZM2G046436	Type IIIB	15	66	(1:3)	0.177932	Two-locus model	alpha- -glucan-protein synthase 1	inserted	I	can't assign	U	chr8:168286176-168483317	chr3:67072351-67454590	chr3:39805513-40157671	chr1:36372627-36759223	chr2:53422500-53711617
GRMZM2G050407	Type IIIB	22	69	(1:3)	0.855922	Two-locus model	unknown [Zea mays]	pan-grass	S	retained duplicate	R	GRMZM2G134761	Sb02g026320	PAC:18181588	Os09g27860	Bradi4g31850
GRMZM2G055054	Type IIIB	21	71	(1:3)	0.63013	Two-locus model	exocyst complex component expressed	inserted	I	can't assign	U	chr5:5384419-5538308	chr1:5477618-5780706	chr1:4179402-4432876	chr3:31842760-32151120	chr1:4895217-5130235
GRMZM2G061884	Type IIIB	30	70	(1:3)	0.248213	Two-locus model	hydroxyproline-rich glyco protein	pan-grass	S	retained duplicate	R	GRMZM2G162177	Sb02g026455	PAC:18180679	Os09g28110	Bradi4g32000
GRMZM2G062777	Type IIIB	31	69	(1:3)	0.165857	Two-locus model	---NA---	inserted	I	can't assign	U	chr3:124594972-124781191	chr8:49843172-50133258	chr8:17214801-17370828	chr12:23768068-24062765	chr4:2811045-3040444
GRMZM2G064374	Type IIIB	23	67	(1:3)	0.903124	Two-locus model	---NA---		U	can't assign	U	chr9:101722909-102205276	chr10:52495947-52882116	too big a gap	chr6:24177175-24429933	chr1:31732523-32076669
GRMZM2G065953	Type IIIB	27	71	(1:3)	0.559751	Two-locus model	unknown [Zea mays]		U	can't assign	U	no synteny	no synteny	no synteny	no synteny	no synteny
GRMZM2G066734	Type IIIB	24	73	(1:3)	0.953254	Two-locus model	basic leucine-zipper 44	pan-grass	S	retained duplicate	R	GRMZM2G038015	Sb01g037520	PAC:18191265	Os03g19370	Bradi1g64550
GRMZM2G066885	Type IIIB	6	73	(1:7)	0.187419	Three-locus model	cytochrome b561	pan-grass	S	retained duplicate	R	GRMZM2G060357	Sb04g033650	PAC:18171655	Os02g42890	Bradi3g50010
GRMZM2G067929	Type IIIB	27	70	(1:3)	0.519036	Two-locus model	---NA---		U	retained duplicate	R	GRMZM5G822028	no synteny	no synteny	no synteny	chr3:21615827-21899098
GRMZM2G069085	Type IIIB	30	68	(1:3)	0.199469	Two-locus model	yipl6_arath ame: full=protein yippee-like at4g27745		U	can't assign	U	chr2:175781090-176070241	chr2:55383833-56098087	chr2:24474907-25140528	no synteny	chr4:33659179-33955768
GRMZM2G078116	Type IIIB	13	73	(1:3)	0.0342813	Two-locus model	---NA---		U	can't assign	U	no synteny	no synteny	chr6:13081546-13558853	no synteny	no synteny
GRMZM2G088375	Type IIIB	2	78	(1:15)	0.165857	Four-locus model	abc transporter-like protein		U	can't assign	U	too big a gap	chr8:53353699-53936416	chr8:19416127-19836274	chr12:26111857-26640128	chr4:737278-1030424
GRMZM2G095643	Type IIIB	17	80	(1:3)	0.089129	Two-locus model	epsin n-terminal homology domain-containing protein		U	can't assign	U	chr6:106202157-106494257	chr10:44593615-45546526	chr10:26580774-26869995	chr6:19566343-19794142	no synteny
GRMZM2G105233	Type IIIB	23	67	(1:3)	0.903124	Two-locus model	---NA---		U	can't assign	U	no synteny	no synteny	chr6:11162029-11930575	no synteny	no synteny
GRMZM2G108819	Type IIIB	33	67	(1:3)	0.0646717	Two-locus model	predicted protein [Populus trichocarpa]	pan-grass	S	retained duplicate	R	GRMZM2G432900	Sb01g006350	PAC:18195713	Os03g56782	Bradi1g06830
GRMZM2G110742	Type IIIB	3	75	(1:7)	0.0208336	Three-locus model	---NA---		U	can't assign	U	no synteny	no synteny	no synteny	no synteny	no synteny
GRMZM2G111715	Type IIIB	26	72	(1:3)	0.726393	Two-locus model	hypothetical protein [Zea mays]		U	can't assign	U	chr10:109845392-110136887	too big a gap	no synteny	chr4:18843223-19187922	chr5:10650407-11629016
GRMZM2G124797	Type IIIB	25	73	(1:3)	0.907143	Two-locus model	---NA---	inserted	I	can't assign	U	chr4:43119777-43642689	chr7:61297645-61727363	chr7:32490782-32969016	chr8:25968930-26453496	chr3:42942164-43315808
GRMZM2G126408	Type IIIB	8	64	(1:7)	0.72158	Three-locus model	electron transport sco1 family protein	pan-grass	S	retained duplicate	R	GRMZM2G139903	Sb02g023290	PAC:18180628	Os09g20430	Bradi4g29060
GRMZM2G128156	Type IIIB	31	60	(1:3)	0.0457979	Two-locus model	ein3-binding f-box protein 1	inserted	I	can't assign	U	chr9:140384512-140572006	chr1:63097693-63504020	chr1:46889924-47341932	chr3:8727883-9232674	chr1:65435319-65874747
GRMZM2G128605	Type IIIB	23	75	(1:3)	0.726393	Two-locus model	cell division control protein		U	can't assign	U	too big a gap	chr7:55481202-56279157	chr7:28374401-29015935	chr8:21133274-21675882	chr3:39309498-39576304
GRMZM2G129597	Type IIIB	18	72	(1:3)	0.273322	Two-locus model	---NA---		U	can't assign	U	no synteny	no synteny	no synteny	no synteny	no synteny
GRMZM2G134020	Type IIIB	17	62	(1:3)	0.474902	Two-locus model	hypoxia induced protein conserved region containing expressed		U	can't assign	U	no synteny	no synteny	no synteny	no synteny	no synteny
GRMZM2G134471	Type IIIB	25	70	(1:3)	0.767097	Two-locus model	transducin family protein	pan-grass	S	retained duplicate	R	GRMZM2G095043	Sb01g037980	PAC:18193331	Os03g18840	Bradi1g64930
GRMZM2G138398	Type IIIB	28	64	(1:3)	0.228644	Two-locus model	---NA---		U	can't assign	U	chr10:110766415-110977138	too big a gap	chr6:17879946-18357982	chr4:18985679-19318750	chr5:10806004-11599220
GRMZM2G150532	Type IIIB	24	67	(1:3)	0.762184	Two-locus model	---NA---		U	can't assign	U	too big a gap	chr8:49890867-50277036	no synteny	chr12:23768068-24162653	chr4:2711581-3040444
GRMZM2G157990	Type IIIB	26	71	(1:3)	0.681551	Two-locus model	---NA---		U	can't assign	U	chr4:152420400-152525413	chr4:62304150-62910646	too big a gap	chr2:26561124-27117701	chr3:51779566-52461016
GRMZM2G158163	Type IIIB	27	72	(1:3)	0.601508	Two-locus model	---NA---		U	can't assign	U	chr5:140885707-141303976	too big a gap	chr4:1047877-1575808	chr2:8348197-8931049	chr3:7436880-7885707
GRMZM2G170016	Type IIIB	28	73	(1:3)	0.52743	Two-locus model	steroid membrane binding	partially-retained	S	can't assign	U	too big a gap	Sb04g033800	PAC:18172981	Os02g42740	chr3:51080179-51433549
GRMZM2G170586	Type IIIB	22	72	(1:3)	0.720871	Two-locus model	unknown [Zea mays]		U	can't assign	U	no synteny	no synteny	no synteny	no synteny	no synteny
GRMZM2G170588	Type IIIB	0	105	unknown	0.00815097	unclassied	---NA---	inserted	I	can't assign	U	chr4:160908047-161076999	chr4:59822250-60372723	chr4:30429395-30849311	chr2:29270809-29813382	chr3:53726715-54163167
GRMZM2G307495	Type IIIB	22	61	(1:3)	0.751348	Two-locus model	lipopolysaccharide-modifying protein	partially-retained	S	duplicate copy lost	F	chr6:74410655-75013662	Sb10g003730	too big a gap	Os06g05940	too big a gap
GRMZM2G337581	Type IIIB	23	67	(1:3)	0.903124	Two-locus model	---NA---	inserted	I	can't assign	U	chr4:197726079-198038391	chr7:62969818-63712974	chr7:34065394-34715078	chr8:24207042-24646475	chr3:41499018-42052237
GRMZM2G345238	Type IIIB	30	67	(1:3)	0.177567	Two-locus model	---NA---	inserted	I	can't assign	U	chr10:120599295-120721818	chr6:47178963-47665551	chr6:21079564-21445562	chr4:21915630-22191077	chr5:14640423-15285031
GRMZM2G345582	Type IIIB	29	70	(1:3)	0.323917	Two-locus model	nucleoporin p58 p45	partially-retained	S	duplicate copy lost	F	chr5:5860419-5974737	chr1:5643418-6058077	PAC:18194757	Os03g55660	chr1:5010444-5376051
GRMZM2G360234	Type IIIB	1	65	(1:15)	0.112037	Four-locus model	hypothetical protein [Zea mays]	pan-grass	S	retained duplicate	R	GRMZM2G147787	Sb01g041360	PAC:18191456	Os03g13870	Bradi1g68260
GRMZM2G368350	Type IIIB	6	75	(1:7)	0.165787	Three-locus model	rab5 gdp gtp exchange factor	inserted	I	can't assign	U	chr1:49980978-51064833	chr1:60728965-61164589	chr1:45064283-45407783	chr3:10774241-11089850	chr1:63491990-63816756
GRMZM2G368738	Type IIIB	32	68	(1:3)	0.105969	Two-locus model	nhp2-like protein 1	inserted	I	can't assign	U	chr8:158937738-159059671	chr3:72625511-72986444	chr3:44720477-45011319	chr1:41578299-42119706	chr2:57747729-58042539
GRMZM2G373011	Type IIIB	32	67	(1:3)	0.0924234	Two-locus model	transcription factor tfiid		U	can't assign	U	chr8:41327000-42063398	too big a gap	too big a gap	too big a gap	chr2:10776865-11205914
GRMZM2G373527	Type IIIB	28	71	(1:3)	0.450647	Two-locus model	unknown [Zea mays]	inserted	I	can't assign	U	chr2:176596668-176777203	chr2:56160443-56920795	chr2:25319861-25743076	chr9:11796356-12314226	chr4:34115157-34522762
GRMZM2G387227	Type IIIB	16	71	(1:3)	0.154544	Two-locus model	type a-like cyclin	partially-retained	S	duplicate copy lost	F	chr6:133427489-133690726	Sb09g008020	too big a gap	no synteny	chr2:31504300-32302141
GRMZM2G388576	Type IIIB	12	60	(1:3)	0.10247	Two-locus model	26s proteasome non-atpase regulatory subunit 14		U	can't assign	U	chr1:248801436-248913135	chr1:14513088-15558608	chr1:11892358-12548612	no synteny	chr1:12008506-12532605
GRMZM2G389467	Type IIIB	28	74	(1:3)	0.567551	Two-locus model	---NA---		U	can't assign	U	chr8:145230878-145403683	too big a gap	chr3:28261836-29002560	chr1:24817911-25344907	chr2:44064511-44594257
GRMZM2G396477	Type IIIB	13	75	(1:3)	0.0267157	Two-locus model	expressed protein [Oryza sativa Japonica Group]		U	can't assign	U	too big a gap	too big a gap	no synteny	no synteny	no synteny
GRMZM2G397297	Type IIIB	24	68	(1:3)	0.809732	Two-locus model	---NA---		U	can't assign	U	chr7:101525363-102061758	too big a gap	chr2:25831670-26699928	too big a gap	chr4:34579606-35269035
GRMZM2G398781	Type IIIB	8	78	(1:7)	0.369904	Three-locus model	---NA---		U	can't assign	U	chr4:152895832-153022582	chr4:62126863-62754487	too big a gap	chr2:26745177-27311861	chr3:51912538-52282243
GRMZM2G399844	Type IIIB	0	80	(1:15)	0.0209213	Four-locus model	unknown [Zea mays]		U	can't assign	U	chr7:6527503-6790999	too big a gap	too big a gap	no synteny	too big a gap
GRMZM2G408005	Type IIIB	29	66	(1:3)	0.213524	Two-locus model	---NA---		U	can't assign	U	chr2:224860813-225069697	too big a gap	chr5:28324518-29194899	chr11:19795062-20294722	chr4:16992340-17453771
GRMZM2G419739	Type IIIB	24	71	(1:3)	0.952765	Two-locus model	axi 1 protein from nicotiana tabacum		U	can't assign	U	chr2:189790807-190018624	too big a gap	too big a gap	chr9:18869095-19877077	chr4:39424668-40496210
GRMZM2G426271	Type IIIB	31	71	(1:3)	0.208516	Two-locus model	unknown [Zea mays]	pan-grass	S	duplicate copy lost	F	chr9:140384512-140572006	Sb01g039580	PAC:18193342	Os03g16824	Bradi1g66610
GRMZM2G430929	Type IIIB	11	80	(1:7)	0.905383	Three-locus model	pinus taeda anonymous locus 1_4265_01 genomic sequence	inserted	I	can't assign	U	chr8:2266089-2566148	chr3:12118868-12774346	chr3:9766039-10532892	chr1:9154807-10052791	chr2:8168737-9145408
GRMZM2G432560	Type IIIB	12	84	(1:7)	1	Three-locus model	unknown [Zea mays]	partially-retained	S	retained duplicate	R	GRMZM2G024395	Sb01g004340	chr1:2324628-2662300	Os03g59250	Bradi1g04710
GRMZM2G457909	Type IIIB	14	64	(1:3)	0.150382	Two-locus model	programmed cell death protein 2		U	can't assign	U	too big a gap	chr3:13441249-14423281	chr3:10884004-11357963	chr1:10457859-11048794	chr2:9378328-9797812
GRMZM2G481184	Type IIIB	20	72	(1:3)	0.470101	Two-locus model	hypothetical protein [Zea mays]	pan-grass	S	retained duplicate	R	GRMZM2G064042	Sb01g009120	PAC:18195557	Os03g52280	Bradi1g09630
GRMZM2G559098	Type IIIB	29	72	(1:3)	0.388837	Two-locus model	---NA---	inserted	I	can't assign	U	chr5:1503808-1613673	chr1:1301643-1803922	chr1:671259-1457551	chr3:35069239-35534319	chr1:1211635-1754062
GRMZM5G820529	Type IIIB	10	69	(1:3)	0.0112987	Two-locus model	---NA---	inserted	I	can't assign	U	chr1:60114218-60268026	chr1:58777589-59697527	chr1:43050961-43840779	chr3:12582044-13252917	chr1:61519396-62307514
GRMZM5G843237	Type IIIB	27	74	(1:3)	0.687581	Two-locus model	---NA---	inserted	I	can't assign	U	chr4:183539687-183647444	chr5:23988-431534	chr8:44488-309751	chr12:47197-396114	chr4:48065448-48472731
GRMZM5G844243	Type IIIB	33	70	(1:3)	0.0989936	Two-locus model	---NA---	inserted	I	can't assign	U	chr2:204985509-205111346	chr2:70642119-71054913	chr2:40403570-40793040	chr7:22269509-22777078	chr1:19520395-20159693
GRMZM5G847707	Type IIIB	20	79	(1:3)	0.270248	Two-locus model	---NA---		U	can't assign	U	chr4:165961730-166879892	chr4:58525559-59059991	chr4:33421932-33904480	chr2:30412054-30910692	too big a gap
GRMZM5G850888	Type IIIB	0	104	unknown	0.00846039	unclassied	---NA---		U	can't assign	U	chr4:21270843-22889026	too big a gap	too big a gap	chr11:17884126-18737839	too big a gap
GRMZM5G855014	Type IIIB	18	70	(1:3)	0.324756	Two-locus model	---NA---	inserted	I	can't assign	U	chr5:44410501-44681886	chr1:48311032-48781520	chr1:31866916-32159265	chr10:22630504-22828299	chr3:36610427-36975365
GRMZM5G858394	Type IIIB	31	68	(1:3)	0.146878	Two-locus model	unknown [Zea mays]		U	can't assign	U	no synteny	no synteny	no synteny	no synteny	no synteny
GRMZM5G867918	Type IIIB	28	72	(1:3)	0.488422	Two-locus model	---NA---		U	can't assign	U	no synteny	no synteny	no synteny	no synteny	no synteny
GRMZM5G870970	Type IIIB	22	80	(1:3)	0.423522	Two-locus model	---NA---		U	can't assign	U	chr4:165961730-166879892	chr4:58610039-59059991	chr4:33421932-33848030	chr2:30412054-30850975	too big a gap
GRMZM5G873432	Type IIIB	17	73	(1:3)	0.180611	Two-locus model	---NA---	inserted	I	can't assign	U	chr4:150523936-150867960	chr4:62810646-63279191	chr4:29227265-29754432	chr2:26117398-26661124	chr3:51460814-51879566
GRMZM5G886006	Type IIIB	13	72	(1:3)	0.0387775	Two-locus model	unknown [Zea mays]		U	can't assign	U	chr4:176809673-176933959	chr4:64689851-65490088	chr4:35926102-36516904	chr2:32892281-33577023	too big a gap
GRMZM5G892338	Type IIIB	34	67	(1:3)	0.0443574	Two-locus model	nod26-like major intrinsic protein		U	can't assign	U	chr5:123844824-123948943	too big a gap	chr4:4991768-5992188	chr2:4448565-5267479	chr3:4279208-5105815
