# Supplementary material for: Mendelian and Non-Mendelian Regulation of Gene Expression in Maize
Source: PLoS Genet. 2013 Jan 17;9(1):e1003202. doi: 10.1371/journal.pgen.1003202 (PMC3547793; doi:10.1371/journal.pgen.1003202)
Supplement: Table S10 — Expression correlation between genes with unexpected patterns and their homologous genes. a shows the middle physical position (equals the sum of the position of the transcriptional start site and the terminal site divided by 2) of the gene; b is the genetic position in the IBM population; c indicates the coefficient of correlation; d is the action type, cis indicates the two duplicate genes are located in the same genomic region, while trans shows the two duplicate genes are not in the same genomic region. In the column of “Syntenic Classification”, S, I, and U represent Syntenic, Inserted and Unknown, respectively. (XLS) [file pgen.1003202.s020.xls]

## Sheet: Sheet1
Table S10. Expression correlation between genes with unexpected patterns and their homologous genes. a shows the middle physical position (equals the sum of the position of the transcriptional start site and the terminal site divided by 2) of the gene; b is the genetic position in the IBM population; c indicates the coefficient of correlation; d is the action type, cis indicates the two duplicate…
UNEXPECTEDLY EXPRESSED GENE							HOMOLOGOUS GENE							SPERMAN CORRELATION
Gene_ID	Type	Chr	Physical_Posi.a (bp)	Genetic_Pos.b (cM)	Exon Num	Syntenic Classification	Gene_ID	Type	Chr	Physical_Pos. (bp)	Genetic_Posi. (cM)	Exon Num	Syntenic Classification	r scorec	P-value	Action_Typed
AC213612.3_FG002	Type I	9	43488855	301.699	8	U	GRMZM2G128114	Target	5	86203633	496.871	20	S	-0.514495	1.97256e-08	trans
AC213612.3_FG002	Type I	9	43488855	301.699	8	U	GRMZM2G028887	Target	7	1.51451e+08	462.658	12	S	-0.474268	3.20801e-07	trans
GRMZM2G000071	Type IIIB	5	140894287	504.09	2	U	GRMZM2G455306	Target	9	12334500	155.152	1	S	0.457868	9.06195e-07	trans
GRMZM2G004617	Type I	3	197891671	797.091	1	I	GRMZM2G154301	Target	5	210471403	828.466	5	S	-0.840919	3.16688e-29	trans
GRMZM2G038827	Type IIIB	9	8642723	108.843	1	I	GRMZM2G016232	Target	3	13952339	332.637	2	S	-0.851803	1.10128e-30	trans
GRMZM2G055054	Type IIIB	1	281752405	1159.58	11	I	GRMZM2G359314	Target	9	122945541	388.349	1	S	0.953515	0	trans
GRMZM2G058862	Type IIIA	2	188461649	613.875	5	U	GRMZM5G894029	Target	2	5.45825e+07	473.255	21	U	0.891416	0	trans
GRMZM2G065953	Type IIIB	2	118477974	507.526	2	U	GRMZM2G025132	Target	2	107502393	505.428	1	U	-0.503813	4.28546e-08	cis
GRMZM2G070444	Type I	2	230915001	1076.48	3	U	GRMZM2G340619	Target	9	4.24388e+07	300.881	2	U	-0.505838	3.70681e-08	trans
GRMZM2G078116	Type IIIB	2	79370924	500.049	3	U	GRMZM2G107718	Target	8	5.34519e+07	347.733	6	U	-0.489013	1.20293e-07	trans
GRMZM2G083301	Type II	9	140771376	485.818	3	I	GRMZM2G395549	Target	3	1.13453e+08	448.6	14	S	-0.474079	3.24759e-07	trans
GRMZM2G110742	Type IIIB	7	5.70623e+07	286.113	12	U	GRMZM5G817246	Target	7	1.67009e+07	257.807	1	I	-0.510596	2.62634e-08	trans
GRMZM2G150532	Type IIIB	1	1.59435e+08	559.506	2	U	GRMZM2G098606	Target	7	4.89607e+07	284.657	4	U	-0.681996	1.15162e-15	trans
GRMZM2G158758	Type IIIA	8	137089748	517.289	2	U	GRMZM2G088132	Target	8	1.36068e+08	514.667	4	S	-0.836388	1.19107e-28	cis
GRMZM2G351484	Type I	7	1.64772e+08	614.346	1	I	GRMZM2G351482	Target	7	1.64774e+08	614.352	1	S	-0.492984	9.16313e-08	cis
GRMZM2G369607	Type IIIA	1	2.70246e+08	1116.73	2	I	GRMZM2G042133	Target	1	265088869	1100.88	16	U	-0.418858	8.71217e-06	trans
GRMZM2G388576	Type IIIB	5	18843583	354.75	15	U	GRMZM2G446426	Target	4	1.91544e+08	720.064	5	U	0.804219	0	trans
GRMZM2G397297	Type IIIB	2	1.77494e+08	574.715	4	U	GRMZM2G327247	Target	2	107340371	505.397	8	U	-0.412457	1.2305e-05	trans
GRMZM2G397297	Type IIIB	2	1.77494e+08	574.715	4	U	GRMZM2G021849	Target	2	1.104e+08	505.982	9	S	-0.408962	1.48138e-05	trans
GRMZM2G446185	Type I	2	42476839	446.793	4	I	AC197699.3_FG008	Target	9	1.70568e+07	224.273	2	S	0.480342	2.15365e-07	trans
AC196156.3_FG003	Type IIIA	1	2.61094e+08	532.729	1	S	GRMZM2G068575	Target	1	261125796	532.729	3	S	-0.880339	3.85855e-35	cis
GRMZM2G359786	Type I	9	155472033	369.123	2	U	GRMZM2G040878	Target	2	11367003	83.814	5	S	-0.757553	8.56157e-21	trans
GRMZM2G559098	Type IIIB	1	296457169	1300.77	1	I	GRMZM2G043127	Target	1	253798067	1031.17	2	S	-0.870583	1.68921e-33	trans
GRMZM5G820529	Type IIIB	9	129027230	412.128	3	I	GRMZM2G110233	Target	9	1.2901e+08	412.054	8	S	-0.664426	1.09684e-14	cis
GRMZM5G873432	Type IIIB	5	190683550	690.861	1	I	GRMZM2G088162	Target	1	271030059	1118.94	2	S	-0.840114	4.01968e-29	trans
