# Supplementary material for: Mendelian and Non-Mendelian Regulation of Gene Expression in Maize
Source: PLoS Genet. 2013 Jan 17;9(1):e1003202. doi: 10.1371/journal.pgen.1003202 (PMC3547793; doi:10.1371/journal.pgen.1003202)
Supplement: Table S12 — Primer information used for validation. The “partial” in Validation Status column means the expression in a few RILs (less than 2 RILs out of 10 tested RILs) of the other independent replication did not match with RNA-seq but the gene still showed an unexpected expression pattern. (XLS) [file pgen.1003202.s022.xls]

## Sheet: Sheet1
Table S12. Primer information used for validations The "partial" in Validation Status column means the expression in a few RILs (less than 2 RILs out of 10 tested RILs) of the other independent replication did not match with RNA-seq but the gene still showed an unexpected expression pattern.
Primer Name	Product Size	Forward	Reverse	Validation Status	Gene Name	Gene Type
AEP1	243	CATGAAGGTGTCCGAGGTGG	GCGAGCCCCGCAAAGA	match with RNA-seq	GRMZM2G004617	Type I
AEP14	163	CATTTGCTGGTGGTCCTTGG	GCGGTTCACCTGACGTTTCT	match with RNA-seq	GRMZM2G403162	Type I
AEP2	150	CGCCGTGCTGTTTGGG	AGCGACGCACCGATTCTC	match with RNA-seq	AC207260.3_FG003	Type I
AEP3	266	ATGGGAAGGAACTCCAACTCTAT	GTAGTCTCCTCAGGCGTCAATG	match with RNA-seq	GRMZM2G053790	Type I
AEP4	192	TCCACCGTGAGTGATGTTCG	TGATGGCAGCGATGGGAG	match with RNA-seq	GRMZM5G822352	Type I
AEP40	149	ACCGCAGCCGACTTACTCC	AAGCTTCTGCATCCCTTCCTAC	match with RNA-seq	GRMZM2G114882	Type I
AEP41	212	TAGTGTTCAAGGGACTGATTCTGG	TTTATGGAGGTCGCTATTTTGC	match with RNA-seq	GRMZM2G134340	Type I
AEP43	273	TTTGTCAAGTCCCGCTCCG	GCACGCACTAAATCAGACATCC	non-specific	GRMZM2G479245	Type I
AEP44	290	TGGCTGGAAAGGCTCACAA	CAGCATTCATAGTCTCGTTGTCG	match with RNA-seq	GRMZM5G878270	Type I
AEP59	182	TGCGGCAGTATTTGGTTTCA	CGATGTTCTTTAGGTTGGGGTTA	no amplification	GRMZM2G483975	Type I
AEP61	230	CCACATTTGAGAAGAGCCAGAA	GCTCCGCCTCATATCAGACAA	match with RNA-seq	GRMZM5G854604	Type I
AEP62	201	TCCCATCTACAGACACCATCGC	GCTGAGCCGCACCACTTC	match with RNA-seq	GRMZM5G866581	Type I
AEP64	228	TGACAGTCTAAAGGAAATGTGAGC	GATAGGGTCCGTCTGATGCC	match with RNA-seq	GRMZM5G896196	Type I
AEP66	406	TGAAGGGATAGGAGGCAGAGG	CAGAGTAAAGCAGAGCAATAGCAAC	match with RNA-seq (partial)	GRMZM2G094723	Type I
AEP67	221	CACGGCATGAGTGTGCTG	TGATTTTACAAGGTACGAACTGC	match with RNA-seq	GRMZM2G351484	Type I
AEP69	290	GCAAACGTGACATGCCATTA	CTCCTTCTCCAATGCTCCAG	match with RNA-seq	GRMZM2G429972	Type I
AEP70	232	ACATGGCGTTCGTCTTCTCT	GTACATCGACGGGAATGCTT	non-specific	GRMZM2G482290	Type I
AEP73	207	CTCCGCCGAAGGCAATG	CCACAAGTCCAGAACCGATGAT	no amplification	GRMZM2G100747	Type I
AEP74	375	GGTGGAAACTTGGAGGCG	CAGGCTGTGCTGGTGGGT	non-specific	GRMZM2G409976	Type I
AEP75	290	GGCGTCACGGCTTGCTT	GTGGTTCCAGTTCCTAGTGCTAA	match with RNA-seq	GRMZM2G446185	Type I
AEP76	286	TTTCCTGCACCAAGTTGTGA	AAAATCATCAGGCGAACACC	no amplification	GRMZM5G829831	Type I
AEP96	243	ACCTGCTCATGCTCCAGAAG	ACATGTGGGCAAACATCTCA	match with RNA-seq	GRMZM2G023520	Type I
AEP45	161	GGGAAGGACGACGATGGA	GCTGAGGGATACCCGTGGAA	match with RNA-seq	AC190544.2_FG004	Type II
AEP46	268	TGCCGCTCCATCGTCG	CTCGGTAGGTGCATACCTCACTA	match with RNA-seq	GRMZM2G072493	Type II
AEP47	261	CTCCTGCTTGACCGCTTCC	CCTTGTTCATTTCCCCTACCTG	no amplification	GRMZM2G077858	Type II
AEP48	184	ATCAAAAGCGATGGAAGAAAGC	GAAACCAAAAGTAGAACCTCAGTCA	match with RNA-seq (partial)	GRMZM2G083301	Type II
AEP49	281	ATCCCTCGCATTCTTCCTTG	CTGTTTTCTTGGCTTGGTTCTT	match with RNA-seq	GRMZM2G374430	Type II
AEP5	270	TTGTTTGACGGCGAGGATAG	TTTTGGGTGGATTCTTGGTTT	match with RNA-seq	AC211972.4_FG003	Type II
AEP55	216	TGAAGAACAAACTTAATCGTGAGAA	TGCCACCATTGCTTCCATAT	match with RNA-seq	GRMZM2G071808	Type II
AEP6	258	GATGCTGACCCTGAAGGTATGA	GAAGTATTTCTGGGCGTGGC	match with RNA-seq	GRMZM2G320305	Type II
AEP7	199	GAGGGCTAGGGATGACTTCTGC	AATCGCCGCCGCTGGA	no amplification	GRMZM2G337621	Type II
AEP8	176	CTCGTCCTCTTCCTGCTGTCC	CTGCCTCGGGTCCTCCTT	match with RNA-seq	GRMZM2G168987	Type II
AEP97	200	GCCCCTCATAATAGGCGTTT	TGCCTAAGATAATTTTGAACTGAA	match with RNA-seq	GRMZM2G367898	Type II
AEP57	192	TAATGGACTGACTTCACAACGATC	CGTAGTGCCAACCTTTGTTTTCT	match with RNA-seq	GRMZM2G163807	Type IIIA
AEP78	236	GGTGTGCGGCGTCGCCGACGT	ACTTGGTAAGGCGATGATGC	match with RNA-seq	GRMZM2G103479	Type IIIA
AEP79	228	ATTAGCTCGTTCCGGTTGTG	TGCTCGAGACTGCACATCTT	non-specific	GRMZM2G544469	Type IIIA
AEP80	251	CCTGGCTCAATAACGCAACT	CCTGCGGATAAGAAAAGGTG	match with RNA-seq	GRMZM2G122057	Type IIIA
AEP81	250	CGAGTTCGAGCATCAAACAA	TGGAAGCTTGCTGTCCTTTT	match with RNA-seq	GRMZM2G111147	Type IIIA
AEP82	241	GTAGGGCTCCTCCACACAAC	CTCGCATCTTTGACAAATGG	match with RNA-seq	AC194878.3_FG002	Type IIIA
AEP83	291	CAACTCCCCCACGTACAGTC	AAGGGAGGGTGGTTGTTACC	match with RNA-seq (partial)	GRMZM2G444466	Type IIIA
AEP84	277	AAGGGAGGGTGGTTGTTACC	ACAGTCGTCCTCGCTACTGC	match with RNA-seq (partial)	AC194878.3_FG001	Type IIIA
AEP85	293	TAGGAACAAATGGGGAATGG	CCGTTGTTGTGTGGAGGAG	match with RNA-seq	GRMZM2G325168	Type IIIA
AEP86	245	TGTACACGACCAATGTCAAACA	GGCTTTCATGTCCCCAAATA	non-specific	GRMZM5G854585	Type IIIA
AEP51	235	GCGGCAGTGTTCCAAGCA	CGCATCGCCTCGTTCTCG	match with RNA-seq	GRMZM2G066734	Type IIIB
AEP52	183	CAAGGAGGAAATGAGAAACTGC	TCTGGTCGGTGGCGGTA	match with RNA-seq	GRMZM2G399844	Type IIIB
AEP58	224	CACGACAATGTCCACCAGTAAA	GTTGCGGCAGCCCCTAT	no amplification	GRMZM2G389467	Type IIIB
AEP60	198	AAACCAGGGCACCAGCAA	CAGGCAGTTCAACACCATTCTT	match with RNA-seq	GRMZM5G844243	Type IIIB
AEP63	278	ACCGCCTTGCCTTTGTCA	CCTCCATCCCTACCCGAAT	match with RNA-seq	GRMZM5G870970	Type IIIB
AEP71	250	CGCCGTTGTGGCTTGC	ACGAGGATCTCCGCTCTACC	match with RNA-seq	AC209213.4_FG002	Type IIIB
AEP88	273	TGGAAAATTCTCTGCCCATC	AGTGGCAAGGCAGATAGCAT	match with RNA-seq	GRMZM2G170588	Type IIIB
AEP89	216	TCTCCTAGGGGAGAGGAAGG	CAGCAGAACGAAAGGGATCT	non-specific	GRMZM5G850888	Type IIIB
AEP90	280	TACTGCCGCGGCCGCAG	GAGTCGGTGACGAACAACAA	match with RNA-seq	GRMZM2G088375	Type IIIB
AEP91	283	CCTGGAGATAGGGATTGCAG	CGATCTTGATGGTGTCGTTG	match with RNA-seq	GRMZM2G110742	Type IIIB
AEP92	236	CGATCTGCAGACCAACAAGA	CACTTTTGCGACCACCAAAT	match with RNA-seq	GRMZM2G018022	Type IIIB
AEP93	233	TGGGACTCATGACTCATCCA	TATGCCATGCTGGTCAGAAG	match with RNA-seq	GRMZM2G034428	Type IIIB
DP1	239	CCCTTGGCTTCTTCATTTCA	TGGAGGAGGTCTGGATCTTG	genomic DNA detection	GRMZM2G403162	Type I
DP2	245	TGGTCGACGACAACATCATT	GGAAAAACTTGGCAGGATCA	genomic DNA detection	GRMZM2G053790	Type I
DP3	226	CTCTCGGATCGTGAGCTACC	ATGTGTGGCGCTAGAGGACT	genomic DNA detection	GRMZM2G168987	Type II
DP4	276	AAGTGCATCCCTTGAACATTT	CCCACAAGAGCACAGTAGCA	genomic DNA detection	GRMZM2G071808	Type II
DP5	211	TATGACGCGTTTCCTTTTCC	TGTGAGTTGTGGGCTACTCG	genomic DNA detection	GRMZM2G103479	Type IIIA
DP6	206	GCCGCGTAGATGTTCAGATT	ATGACCACGACCAAGAAAGC	genomic DNA detection	GRMZM2G163807	Type IIIA
DP7	296	GGACCCGATTATTCAGTCCA	GCTCTCTGCGTTTGGTAAGG	genomic DNA detection	GRMZM2G170588	Type IIIB
DP8	248	AAAGATCACGGACCAAGCAG	GGAGGGCTACACTGCTCAGA	genomic DNA detection	GRMZM2G088375	Type IIIB
DP9	297	CCCGATGAGACGATAGATGG	ACTTCGCCATTACCGAGAGA	genomic DNA detection	GRMZM2G004617	Type I
DP10	300	GGGGCCAATTAAACAGACCT	CTCTGCTTCTGCAGTGCATC	genomic DNA detection	GRMZM2G023520	Type I
Actin	230	CGATTGAGCATGGCATTGTCA	CCCACTAGCGTACAACGAA		Actin	Control
ParaP1	169	TTTCCTCTTCGATGCCAACT	CGAAAAACATAATGCGCAGA	match paramutation pattern	GRMZM2G015818	paramutation-like expression pattern
ParaP2	171	CTGCAACTGGCGCATTAGT	TATGATGTGCTCCAGCTTCG	parental alleles' segregation	GRMZM2G031331	paramutation-like expression pattern
ParaP3	151	TACTTCGTACGCGTGTTTGG	GATAAAAAGCCGAGCGAAAA	match paramutation pattern	GRMZM2G044132	paramutation-like expression pattern
ParaP4	161	CTTTGTTCGGGCTACCTGTC	CGCTAGGGTGTGACTGTGAG	match paramutation pattern	GRMZM2G066049	paramutation-like expression pattern
ParaP5	157	GAGATCAGCGAGAAGCTCGT	TCCGACGGTCATTACCAACT	parental alleles' segregation	GRMZM2G084958	paramutation-like expression pattern
ParaP6	195	CCTGTCCCACGTCTCTCTTC	TTGTGCCCATAACTACATCCA	match paramutation pattern	GRMZM2G089493	paramutation-like expression pattern
ParaP7	177	AGATGGAGCGAGAACTGGAG	GCAAACATCAGCCAGAGACA	parental alleles' segregation	GRMZM2G102356	paramutation-like expression pattern
ParaP8	188	GCATTTTGCAGTACCCCTGT	GCAGATTCCGAAGATGTGGT	match paramutation pattern	GRMZM2G137696	paramutation-like expression pattern
ParaP9	172	AGACGACGACCAAGACCATC	GGGCCCAGGAGTATCTCAAT	match paramutation pattern	GRMZM2G349791	paramutation-like expression pattern
ParaP10	161	CAACTACAGCAGCCAGGTGA	TCTTTGTCTCCCGATGATCC	match paramutation pattern	GRMZM2G453805	paramutation-like expression pattern
